# Supplementary material for: Functional Comparison of Innate Immune Signaling Pathways in Primates
Source: PLoS Genet. 2010 Dec 16;6(12):e1001249. doi: 10.1371/journal.pgen.1001249 (PMC3002988; doi:10.1371/journal.pgen.1001249)
Supplement: Table S1 — List of genes analysed in the study. (10.08 MB XLS) [file pgen.1001249.s017.xls]

## Sheet: Sheet1
			log2 LPS-fold response
RefSeq.ID	Symbol	Entrez.ID	LPS.H4h	LPS.H12h	LPS.H24h	LPS.C4h	LPS.C12H	LPS.C24H	LPS.R4h	LPS.R12H	LPS.R24H	Human4H_Pvalue	Human12H_Pvalue	Human24H_Pvalue	Chimp4H_Pvalue	Chimp12H_Pvalue	Chimp24H_Pvalue	Rhesus4H_Pvalue	Rhesus12H_Pvalue	Rhesus24H_Pvalue	Human4H_Pvalue.adj	Human12H_Pvalue.adj	Human24H_Pvalue.adj	Chimp4H_Pvalue.adj	Chimp12H_Pvalue.adj	Chimp24H_Pvalue.adj	Rhesus4H_Pvalue.adj	Rhesus12H_Pvalue.adj	Rhesus24H_Pvalue.adj	DE Human.4.hours	DE Human.12.hours	DE Human.24.hours	DE Human.Any	DE Chimp.4.hours	DE Chimp.12.hours	DE Chimp.24.hours	DE Chimp.Any	DE Rhesus.4.hours	DE Rhesus.12.hours	DE Rhesus.24.hours	DE Rhesus.Any	DE.Purification.Method1
NM_000014	A2M	2	-0.178666	-0.265996	-0.601668	-0.104479	-0.0599777	-0.509119	-0.270619	-1.0758	-1.72447	0.0486104	0.136957	0.00838358	0.38045	0.12358	4.46532e-07	1.53799e-06	1.55584e-05	1.39115e-15	0.0869969	0.295991	0.0579594	0.668703	0.364876	0.000128237	4.9908e-05	0.000451324	9.94273e-12	NO	NO	YES	YES	NO	NO	YES	YES	NO	YES	YES	YES	NO
NM_000015	NAT2	10	-0.0216348	-0.0965345	0.0383465	-0.0632887	0.0136737	0.0344274	0.113788	0.0479873	-0.0136073	0.790404	0.264139	0.619901	0.16402	0.743362	0.65656	0.0562522	0.376971	0.86792	0.834864	0.450631	0.793262	0.496551	0.882094	0.805351	0.116851	0.616982	0.904399	NO	NO	NO	NO	NO	NO	NO	NO	NO	NO	NO	NO	NO
NM_000016	ACADM	34	-0.443294	-0.147579	-0.025677	-0.0797612	-0.0169009	0.00355683	0.191953	-0.283493	-0.0659125	0.00040728	0.0895773	0.550172	0.560591	0.772358	0.965	0.0138482	0.0238682	0.443284	0.00263037	0.223924	0.744406	0.78019	0.896227	0.983912	0.041056	0.101399	0.549711	NO	NO	NO	NO	NO	NO	NO	NO	NO	NO	NO	NO	NO
NM_000017	ACADS	35	-0.326533	-0.258678	-0.248978	0.0233971	-0.0601809	-0.174237	-0.0932816	-0.190439	-0.351345	0.00540892	0.0136969	0.000219178	0.726263	0.115886	0.000691432	0.213501	0.00218661	3.16831e-08	0.0158102	0.0645016	0.00515937	0.87206	0.352426	0.0157178	0.318914	0.0181841	4.01502e-06	NO	NO	YES	YES	NO	NO	YES	YES	NO	NO	YES	YES	NO
NM_000018	ACADVL	37	-0.114244	-0.437953	-0.0835331	-0.100485	-0.15728	-0.00190459	0.0699479	-0.0514194	0.0624566	0.336242	1.01612e-06	0.338812	0.197277	0.00832912	0.969938	0.418087	0.305692	0.440659	0.420922	8.45837e-05	0.576429	0.532265	0.072521	0.98604	0.530256	0.547356	0.547582	NO	YES	NO	YES	NO	YES	NO	YES	NO	NO	NO	NO	NO
NM_000019	ACAT1	38	-0.20599	-0.452021	-0.179762	-0.0226148	-0.143507	0.0126349	0.187139	-0.183504	-0.439125	0.0427758	4.58665e-05	0.0055115	0.768928	0.105981	0.904776	0.000117265	0.139518	7.45683e-05	0.0782951	0.00114232	0.0439466	0.892431	0.336183	0.952669	0.00120995	0.335711	0.00114517	NO	NO	NO	NO	NO	NO	NO	NO	NO	NO	NO	NO	NO
NM_000020	ACVRL1	94	-0.00326532	0.107328	0.187775	0.0713923	-0.170924	-0.00451566	-0.0418118	-0.149704	-0.0746485	0.96372	0.201104	0.0645837	0.276991	6.72307e-05	0.964045	0.184254	0.00317668	0.390204	0.974537	0.380579	0.222324	0.59612	0.00313095	0.983854	0.28517	0.0235978	0.499771	NO	NO	NO	NO	NO	YES	NO	YES	NO	YES	NO	YES	NO
NM_000021	PSEN1	5663	0.137423	0.26787	-0.00323984	-0.00655063	0.0788634	-0.0479985	0.172196	0.275571	0.0933497	0.00753013	0.000564915	0.917211	0.784484	0.00843875	0.321495	0.00444869	1.05751e-06	0.0363916	0.0202692	0.00668042	0.9597	0.899723	0.0731429	0.571806	0.0178892	6.87581e-05	0.0935152	NO	NO	NO	NO	NO	NO	NO	NO	NO	NO	NO	NO	NO
NM_000022	ADA	100	0.633604	0.977192	0.866387	0.100293	0.372624	0.624723	0.193653	0.410129	0.355428	7.7474e-06	1.57692e-05	3.89968e-05	0.151881	0.0155396	0.00217046	0.000958916	9.5169e-05	0.00242125	0.000205694	0.000550038	0.00170547	0.48439	0.10758	0.0321341	0.00579554	0.00176139	0.0157021	YES	YES	NO	YES	NO	YES	NO	YES	YES	YES	NO	YES	NO
NM_000023	SGCA	6442	-0.361179	-0.0238553	0.107703	0.13373	-0.129628	0.119501	-0.330651	-0.0969387	0.427766	0.00461796	0.887631	0.3967	0.307914	0.452037	0.431734	0.00876841	0.580059	0.0126834	0.0140129	0.938042	0.626298	0.617431	0.700152	0.653157	0.0293661	0.775187	0.0485338	NO	NO	NO	NO	NO	NO	NO	NO	NO	NO	NO	NO	YES
NM_000024	ADRB2	154	-1.08745	-1.39355	-1.09921	-0.241302	-0.00778665	0.215296	0.68071	0.556594	0.552306	7.93222e-05	0.000125794	4.79092e-06	0.0148558	0.900028	0.0901788	6.25056e-05	0.00098667	0.00248546	0.000909059	0.00229615	0.000494325	0.227741	0.958609	0.305035	0.000753698	0.010054	0.0159623	YES	NO	YES	YES	YES	NO	NO	YES	YES	NO	YES	YES	NO
NM_000026	ADSL	158	0.0822381	-0.104272	-0.012028	-0.0377332	-0.00646136	-0.00552365	0.0102565	-0.0517702	0.0301925	0.0546685	0.0191842	0.643091	0.317623	0.883476	0.919206	0.762384	0.303177	0.44281	0.0955562	0.0805467	0.808957	0.624579	0.951389	0.961051	0.826048	0.545347	0.5494	NO	NO	NO	NO	NO	NO	NO	NO	NO	NO	NO	NO	NO
NM_000027	AGA	175	-0.115451	-0.391237	-0.0533667	-0.0481996	-0.0914116	-0.00984389	0.178591	-0.0952505	-0.0613334	0.135955	0.00785783	0.515538	0.698974	0.128086	0.854317	0.00288806	0.385427	0.681654	0.20124	0.0438466	0.719115	0.856616	0.372246	0.923177	0.0130116	0.624709	0.75974	NO	NO	NO	NO	NO	NO	NO	NO	NO	NO	NO	NO	NO
NM_000028	AGL	178	-0.504198	0.0450507	0.0975709	-0.12571	0.00129231	-0.281126	0.359446	-0.0362579	-0.116573	0.000293907	0.764966	0.466416	0.518414	0.99265	0.0443181	0.00103471	0.829922	0.486413	0.00210855	0.859602	0.684625	0.756151	0.997397	0.2046	0.00612474	0.918812	0.589989	NO	NO	NO	NO	NO	NO	NO	NO	NO	NO	NO	NO	NO
NM_000032	ALAS2	212	-0.155537	-0.03076	0.0358945	0.0964353	-0.0365002	-0.0632662	-0.0606351	-0.0714586	0.204397	0.00719754	0.740124	0.472327	0.175295	0.605966	0.457366	0.214321	0.233081	0.0148186	0.0196205	0.845022	0.688978	0.5099	0.802876	0.669801	0.31993	0.464176	0.0532992	NO	NO	NO	NO	NO	NO	NO	NO	NO	NO	NO	NO	NO
NM_000033	ABCD1	215	-0.00403827	0.339929	-0.0267264	-0.078491	0.0925766	-0.17597	-0.0860898	-0.0856277	-0.17414	0.96938	0.0309873	0.53938	0.393676	0.00604925	0.0093053	0.411697	0.0954116	0.0160393	0.978637	0.111703	0.736863	0.678208	0.0586577	0.0789176	0.524197	0.261405	0.0562419	NO	NO	NO	NO	NO	NO	NO	NO	NO	NO	NO	NO	NO
NM_000034	ALDOA	226	-0.0368507	-0.0235361	0.0547058	0.0651784	-0.151805	-0.0722664	0.0617157	0.203424	0.147054	0.777246	0.828636	0.547259	0.0850503	0.00141253	0.00674756	0.454306	0.0155687	0.028231	0.824882	0.902486	0.742681	0.408695	0.0230051	0.0656877	0.564516	0.0753553	0.0798463	NO	NO	NO	NO	NO	NO	NO	NO	NO	NO	NO	NO	NO
NM_000038	APC	324	-0.0500336	0.181297	0.00462506	-0.0328767	0.0351475	-0.143033	-0.0258553	0.0466194	-0.131489	0.587544	0.184623	0.919037	0.785495	0.689581	0.171455	0.655565	0.561577	0.121229	0.66036	0.360533	0.960514	0.900286	0.852196	0.4306	0.739848	0.761485	0.210341	NO	NO	NO	NO	NO	NO	NO	NO	NO	NO	NO	NO	NO
NM_000041	APOE	348	-0.138235	-0.535011	-0.33551	0.00797607	-0.120705	0.0586864	-0.0511535	-0.345703	-1.00495	0.0700343	1.05546e-05	0.011004	0.748247	0.00432871	0.468553	0.440994	0.00695735	1.56557e-07	0.117014	0.000406861	0.0698637	0.883564	0.0468882	0.677891	0.551849	0.0422457	1.23745e-05	NO	YES	YES	YES	NO	YES	NO	YES	NO	YES	YES	YES	NO
NM_000043	FAS	355	-0.210176	-0.0599694	-0.0273223	-0.101605	0.0787157	0.177842	0.581402	0.697509	0.88946	0.00948154	0.624084	0.826064	0.402796	0.414837	0.13623	6.24626e-11	1.25236e-05	2.20078e-08	0.0240897	0.765217	0.914482	0.683801	0.672822	0.38265	4.48455e-08	0.000383295	3.10315e-06	YES	NO	NO	YES	NO	NO	NO	NO	YES	YES	YES	YES	NO
NM_000044	AR	367	-0.213399	0.0375902	-0.0321648	0.241077	0.120688	0.0168071	0.217307	0.946061	1.15321	0.000154601	0.738923	0.590569	0.0143054	0.209502	0.785845	0.0177707	7.50744e-05	0.000324493	0.00138747	0.844471	0.771969	0.227228	0.481838	0.884128	0.0492538	0.00146989	0.00348587	NO	NO	NO	NO	NO	NO	NO	NO	NO	NO	NO	NO	NO
NM_000046	ARSB	411	0.148165	0.229955	0.382246	-0.205237	-0.0973452	-0.146907	0.219843	0.104174	0.0987089	0.000700339	2.54607e-06	0.00131326	0.0587192	0.280499	0.00561128	3.30816e-05	0.0939262	0.276498	0.00376758	0.000163699	0.017474	0.367742	0.557085	0.0586578	0.000474233	0.25867	0.385714	NO	NO	NO	NO	NO	NO	NO	NO	NO	NO	NO	NO	NO
NM_000051	ATM	472	-0.36651	-0.207465	-0.139501	-0.0893633	-0.0780826	-0.23186	0.204481	-0.0244705	-0.213512	5.88133e-06	0.10755	0.310976	0.607396	0.0594733	0.0760021	0.0366359	0.873602	0.118563	0.000175028	0.252719	0.550675	0.806695	0.241467	0.277314	0.0843383	0.939831	0.206902	YES	NO	NO	YES	NO	NO	NO	NO	YES	NO	NO	YES	NO
NM_000052	ATP7A	538	-0.0836609	0.125431	-0.122588	-0.142366	-0.012685	-0.185761	0.164641	-0.160164	-0.0795768	0.281329	0.389599	0.00342142	0.324205	0.864251	0.132661	0.161088	0.226244	0.566585	0.365057	0.573629	0.0322931	0.629643	0.942474	0.377563	0.257606	0.45531	0.662335	NO	NO	NO	NO	NO	NO	NO	NO	NO	NO	NO	NO	NO
NM_000053	ATP7B	540	-0.172238	-0.124863	0.0934748	-0.0159823	-0.0249627	0.0920646	-0.0872205	0.000232493	-0.0434055	0.000465296	0.0603137	0.232562	0.602381	0.521784	0.0333782	0.000806119	0.995947	0.0627819	0.00287572	0.172349	0.470086	0.803812	0.748466	0.172455	0.00510108	0.997974	0.132817	NO	NO	NO	NO	NO	NO	NO	NO	NO	NO	NO	NO	NO
NM_000057	BLM	641	-0.133388	-0.369354	-0.201842	-0.0672544	-0.152686	-0.113974	0.266372	-0.0180877	0.0351045	0.139532	0.00115961	0.0329956	0.468091	0.178087	0.0982778	0.00401801	0.818291	0.793171	0.205354	0.0114244	0.144828	0.726702	0.442014	0.320034	0.0166492	0.913388	0.847994	NO	NO	NO	NO	NO	NO	NO	NO	NO	NO	NO	NO	NO
NM_000059	BRCA2	675	0.673183	0.583921	0.500677	-0.158582	0.113285	-0.00192768	0.242978	0.3026	0.188222	0.00180572	9.23831e-07	0.00100649	0.0732352	0.0562756	0.977274	0.00947397	0.000168315	0.0411086	0.00701091	8.08048e-05	0.0144644	0.391574	0.234293	0.990145	0.0310767	0.00270544	0.100652	NO	YES	NO	YES	NO	NO	NO	NO	NO	YES	NO	YES	NO
NM_000060	BTD	686	-0.127651	-0.526141	-0.175697	-0.118271	-0.126509	0.220796	0.0987312	-0.113605	-0.315107	0.178957	1.61352e-07	0.00366767	0.266932	0.00976078	0.0377808	0.123592	0.0465407	0.0200579	0.251312	2.52751e-05	0.0336874	0.589681	0.0805112	0.187122	0.210332	0.159909	0.0648437	NO	YES	NO	YES	NO	YES	NO	YES	NO	YES	NO	YES	NO
NM_000061	BTK	695	-0.241807	-0.351777	-0.0708047	-0.115305	-0.121804	-0.0834766	-0.163669	0.00283275	-0.127278	0.111235	0.0021352	0.544212	0.0818904	0.0119954	0.152871	0.199157	0.968173	0.220691	0.170691	0.017597	0.740354	0.404429	0.0916189	0.406512	0.302807	0.983296	0.325521	NO	NO	NO	NO	NO	NO	NO	NO	NO	NO	NO	NO	NO
NM_000062	SERPING1	710	-0.195876	-0.433476	-0.190623	0.0625385	-0.100163	0.0234093	-0.146503	-0.0491216	0.217996	0.0743016	0.00296743	0.0222012	0.569277	0.476295	0.82139	0.0642816	0.50474	0.0245466	0.122598	0.0223771	0.112185	0.784855	0.716272	0.905121	0.128804	0.720501	0.0732371	NO	NO	NO	NO	NO	NO	NO	NO	NO	NO	NO	NO	NO
NM_000063	C2	717	-0.0515087	-0.200756	-0.165621	0.0844182	-0.0661929	0.00137979	-0.10963	-0.248919	-0.374376	0.253084	0.00640861	0.0459001	0.228941	0.308526	0.984263	0.000654895	0.00337396	0.000372031	0.334096	0.0381967	0.178742	0.558631	0.584198	0.992538	0.00437553	0.0246447	0.00388639	NO	NO	NO	NO	NO	NO	NO	NO	NO	NO	NO	NO	NO
NM_000064	C3	718	0.300502	0.973667	1.06311	-0.0232601	0.050975	-0.257262	-0.0551452	0.0897636	0.0221282	0.000277522	6.74487e-05	1.94168e-06	0.787028	0.0418133	0.00715133	0.531156	0.498685	0.885912	0.00203489	0.0014843	0.000289661	0.901194	0.196921	0.0682307	0.634346	0.716907	0.917873	NO	NO	YES	YES	NO	NO	YES	YES	NO	NO	NO	NO	NO
NM_000067	CA2	760	-0.248475	0.0386723	0.2373	0.0101032	-0.11902	-0.233423	0.283559	-0.0487481	0.116319	0.0110948	0.627536	0.00526321	0.8775	0.421835	0.0405048	4.73459e-07	0.381115	0.245584	0.0270709	0.76732	0.0426494	0.945693	0.677981	0.19452	2.18026e-05	0.620289	0.352527	NO	NO	NO	NO	NO	NO	NO	NO	NO	NO	NO	NO	NO
NM_000069	CACNA1S	779	-0.161857	-0.239383	0.0580158	0.0100073	-0.159323	0.105023	-0.158934	0.0118914	0.181446	0.00295051	0.0172926	0.235812	0.915098	0.0890835	0.42966	0.0913976	0.891609	0.0885417	0.0100415	0.074923	0.473741	0.964761	0.306204	0.651485	0.167707	0.948704	0.168139	NO	NO	NO	NO	NO	NO	NO	NO	NO	NO	NO	NO	NO
NM_000071	CBS	875	-0.186247	-0.323715	-0.274422	0.0261243	-0.178382	0.0925216	-0.107597	-0.168774	-0.370401	0.000145495	0.00145379	0.00414379	0.632474	0.0163829	0.211187	0.00104786	0.000750839	0.00126267	0.00133281	0.0134245	0.0366918	0.82068	0.110921	0.47407	0.00617919	0.00822629	0.00960999	NO	NO	NO	NO	NO	NO	NO	NO	NO	NO	NO	NO	NO
NM_000073	CD3G	917	0.04857	-0.0336196	-0.0570606	0.0330915	0.209019	0.0611385	0.270067	0.0383499	-0.162744	0.175261	0.615784	0.427565	0.695966	0.0157981	0.389715	0.00863587	0.599119	0.00567557	0.247049	0.758688	0.652846	0.855013	0.108669	0.623322	0.0290569	0.788951	0.0286287	NO	NO	NO	NO	NO	NO	NO	NO	NO	NO	NO	NO	NO
NM_000074	CD40LG	959	-0.014818	0.0248258	-0.0330227	0.0274645	0.125977	0.189439	0.0916014	-0.104004	-0.00646235	0.604062	0.550888	0.262327	0.410625	0.0292109	0.0044899	0.00651657	0.0830955	0.811347	0.674875	0.709761	0.501962	0.689618	0.159687	0.0513037	0.0236245	0.238586	0.861653	NO	NO	NO	NO	NO	NO	NO	NO	NO	NO	NO	NO	NO
NM_000075	CDK4	1019	0.264034	-0.0742673	0.00499845	0.0934578	-0.208788	0.113458	-0.0964459	-0.280622	-0.168906	0.0512389	0.494314	0.957789	0.371793	0.0016636	0.101805	0.0861116	0.00493318	0.000695337	0.0907117	0.666264	0.979097	0.662362	0.0251894	0.326121	0.160775	0.032782	0.00620474	NO	NO	NO	NO	NO	NO	NO	NO	NO	NO	NO	NO	NO
NM_000076	CDKN1C	1028	-0.227185	-0.392825	-0.374992	0.134618	0.0374437	0.12289	-0.0413597	0.131977	0.113791	0.000509812	0.0152278	0.00246914	0.122002	0.379109	0.0156385	0.259249	0.00207082	0.133261	0.00306831	0.069032	0.0259584	0.45532	0.642921	0.108176	0.368422	0.0174421	0.224614	NO	NO	NO	NO	NO	NO	NO	NO	NO	NO	NO	NO	NO
NM_000078	CETP	1071	-0.0419462	-0.0848046	-0.0112413	0.0773231	0.00734612	-0.0454154	0.0899641	-0.00355757	0.154273	0.133272	0.0057662	0.812071	0.00355531	0.860966	0.168704	0.0112798	0.87761	1.62005e-05	0.197949	0.0358303	0.907096	0.133759	0.940555	0.42724	0.0352552	0.941363	0.000357886	NO	NO	NO	NO	NO	NO	NO	NO	NO	NO	NO	NO	NO
NM_000080	CHRNE	1145	0.298568	0.0490055	0.174749	-0.0555792	-0.0151611	0.106712	0.0194254	0.219445	0.201602	0.000261926	0.38175	0.0222545	0.0795481	0.815084	0.267308	0.738359	0.00109606	0.0345515	0.00196656	0.566177	0.112355	0.401573	0.917596	0.524611	0.806508	0.0108604	0.0906728	NO	NO	NO	NO	NO	NO	NO	NO	NO	NO	NO	NO	NO
NM_000081	LYST	1130	-0.0614848	0.122186	0.0533779	-0.172869	0.0662323	-0.0429474	0.186659	-0.0595634	0.000403619	0.49561	0.287675	0.502379	0.0683854	0.11561	0.505556	0.0167033	0.449134	0.996591	0.576316	0.475668	0.710689	0.382571	0.352325	0.704508	0.0471365	0.679458	0.997865	NO	NO	NO	NO	NO	NO	NO	NO	NO	NO	NO	NO	NO
NM_000083	CLCN1	1180	-0.133577	-0.152145	-0.197394	0.0532586	-0.100291	-0.0383344	-0.0847293	0.0231476	0.124563	0.000537746	0.0016463	0.0018184	0.310626	0.0338502	0.0948206	0.0591294	0.343368	0.00284261	0.00316973	0.01463	0.0215942	0.619111	0.174528	0.313539	0.121133	0.585626	0.0175057	NO	NO	NO	NO	NO	NO	NO	NO	NO	NO	NO	NO	NO
NM_000084	CLCN5	1184	0.100253	0.294843	-0.0592588	-0.135228	0.0522396	-0.00789262	0.0149819	0.0774448	0.068778	0.213131	0.0079456	0.197897	0.0601501	0.130891	0.919533	0.870153	0.309023	0.379344	0.290336	0.0441505	0.428858	0.369502	0.376839	0.961144	0.907604	0.55107	0.488732	NO	NO	NO	NO	NO	NO	NO	NO	NO	NO	NO	NO	NO
NM_000087	CNGA1	1259	0.129206	-0.422476	-0.321283	-0.065073	0.0749504	0.00111088	0.265511	-0.0172167	-0.0184403	0.116698	0.0573289	0.0126149	0.086767	0.185775	0.9795	0.000617383	0.865834	0.89589	0.17743	0.167153	0.0768086	0.411937	0.450731	0.990854	0.00417837	0.937054	0.925429	NO	NO	NO	NO	NO	NO	NO	NO	NO	NO	NO	NO	NO
NM_000094	COL7A1	1294	-0.127172	-0.152912	0.0432501	0.000108077	-0.241071	-0.0268424	-0.108284	-0.144335	0.136855	0.0258523	0.0433265	0.406872	0.998548	0.00263165	0.848481	0.00272843	0.160467	0.0465175	0.0523148	0.139147	0.635095	0.999625	0.0344312	0.920202	0.0124771	0.367736	0.108699	NO	NO	NO	NO	NO	NO	NO	NO	NO	NO	NO	NO	NO
NM_000095	COMP	1311	-0.0773233	-0.144209	0.0400051	0.0441232	-0.0539775	0.152443	0.130785	-0.0257459	-0.214234	0.149527	0.0085594	0.29776	0.181386	0.0287976	0.0136961	0.0196177	0.769091	0.00660092	0.217061	0.0464965	0.538301	0.516863	0.158737	0.0998416	0.0530747	0.88963	0.0316561	NO	NO	NO	NO	NO	NO	NO	NO	NO	NO	NO	NO	NO
NM_000096	CP	1356	-0.0389116	0.269742	-0.0808771	-0.124352	0.177051	-0.236486	0.139358	0.178336	0.288462	0.753093	0.146376	0.376552	0.0395061	0.0988655	0.0119016	0.000298703	0.0101364	0.0272674	0.804647	0.309514	0.609236	0.320645	0.324221	0.0911258	0.00242209	0.0552042	0.0781253	NO	NO	NO	NO	NO	NO	NO	NO	NO	NO	NO	NO	NO
NM_000097	CPOX	1371	-0.615594	-0.131259	-0.094741	-0.162341	-0.106223	-0.16605	0.0206661	-0.250132	-0.165066	0.0001031	0.100243	0.0766313	0.103606	0.00954884	0.087803	0.672518	0.0188393	0.00993152	0.00108324	0.241713	0.245799	0.430193	0.0794093	0.300408	0.754192	0.085765	0.041209	NO	NO	NO	NO	NO	NO	NO	NO	NO	NO	NO	NO	NO
NM_000098	CPT2	1376	-0.0190241	0.201248	-0.0278275	-0.0767023	0.10281	-0.212425	-0.0814167	-0.00949585	-0.1192	0.683827	0.00373974	0.642744	0.203012	0.0436139	1.0796e-05	0.131531	0.569304	0.0550804	0.745006	0.0263449	0.808757	0.537372	0.202182	0.00105099	0.220747	0.766681	0.121788	NO	NO	NO	NO	NO	NO	YES	YES	NO	NO	NO	NO	NO
NM_000099	CST3	1471	-0.185679	-0.286715	-0.456031	0.0766681	0.00111481	-0.00121005	0.1234	-0.0732848	-0.295585	0.162859	0.00378394	6.36779e-05	0.341083	0.987531	0.993404	0.047189	0.494894	0.00677785	0.232534	0.0265651	0.00231942	0.641391	0.995671	0.996353	0.10183	0.713958	0.0322178	NO	NO	NO	NO	NO	NO	NO	NO	NO	NO	NO	NO	NO
NM_000100	CSTB	1476	-0.135043	-0.123765	0.0245245	0.0135575	0.0351283	0.0815593	0.19487	0.109268	-0.0832764	0.0144916	0.1064	0.625889	0.556099	0.488529	0.0052434	0.0180215	0.249412	0.541808	0.0331348	0.250941	0.797605	0.777975	0.724993	0.0562922	0.0497562	0.4825	0.639475	NO	NO	NO	NO	NO	NO	NO	NO	NO	NO	NO	NO	NO
NM_000101	CYBA	1535	-0.144098	-0.0757967	-0.0455555	0.0882271	0.0502203	0.126187	0.123127	0.0993841	0.077774	0.116818	0.314834	0.389761	0.13047	0.056804	0.0740327	0.0785709	0.458658	0.448968	0.177594	0.504288	0.62024	0.462981	0.235399	0.273336	0.149509	0.68613	0.555063	NO	NO	NO	NO	NO	NO	NO	NO	NO	NO	NO	NO	NO
NM_000102	CYP17A1	1586	-0.00846822	-0.0161486	-0.0634652	-0.0192141	-0.159083	-0.217314	0.172001	0.0647153	0.114814	0.671075	0.555392	0.125517	0.464432	0.0766878	0.0039789	6.44095e-05	0.128927	0.00771325	0.734317	0.712899	0.329063	0.72434	0.279545	0.04754	0.000771794	0.318821	0.03503	NO	NO	NO	NO	NO	NO	NO	NO	NO	NO	NO	NO	NO
NM_000104	CYP1B1	1545	-0.279573	-0.0329085	0.19859	-0.142937	-0.00810452	-0.0234646	0.189424	0.121147	-0.0552322	0.00465747	0.685881	0.169709	0.141423	0.92374	0.673039	0.0884423	0.434002	0.755642	0.0140995	0.808895	0.39351	0.473438	0.969069	0.816298	0.163689	0.667546	0.818537	NO	NO	NO	NO	NO	NO	NO	NO	NO	NO	NO	NO	NO
NM_000106	CYP2D6	1565	-0.0663636	-0.0456717	0.108839	-0.0402033	0.0256984	0.0354114	-0.00304198	0.00299698	0.0837644	0.0235877	0.238202	0.000455721	0.411559	0.614238	0.623855	0.955313	0.948703	0.147772	0.0486172	0.42314	0.00834487	0.689982	0.808674	0.78455	0.968864	0.973833	0.241729	NO	NO	NO	NO	NO	NO	NO	NO	NO	NO	NO	NO	NO
NM_000107	DDB2	1643	-0.470858	-0.0675697	-0.0174207	-0.0720222	-0.0715161	-0.0312551	-0.112387	-0.41679	-0.159691	0.00119302	0.348799	0.737615	0.318317	0.049545	0.351615	0.0561485	2.83937e-07	0.0840581	0.00529274	0.53589	0.867504	0.624999	0.217894	0.594572	0.11672	2.88078e-05	0.162014	NO	NO	NO	NO	NO	YES	NO	YES	NO	YES	NO	YES	NO
NM_000108	DLD	1738	0.636721	0.657797	0.548065	-0.12609	0.234306	0.0517391	0.200043	0.095647	-0.110261	0.000230342	1.48551e-07	0.000336545	0.234768	0.000611285	0.700878	0.00896959	0.530644	0.33421	0.00181366	2.34832e-05	0.00669632	0.564748	0.0134057	0.832761	0.0298672	0.740007	0.445037	NO	YES	NO	YES	NO	YES	NO	YES	NO	NO	NO	NO	NO
NM_000110	DPYD	1806	-0.266934	0.184052	0.191446	-0.297211	-0.0422729	-0.279458	0.301252	0.133604	0.16488	0.00233633	0.024015	0.067767	0.0138266	0.340677	0.008453	0.000516933	0.178418	0.189205	0.00842731	0.0936627	0.228915	0.226791	0.612376	0.0745032	0.00367159	0.393689	0.290569	NO	NO	NO	NO	NO	NO	NO	NO	NO	NO	NO	NO	NO
NM_000112	SLC26A2	1836	-0.19916	0.0254892	-0.0416852	-0.120087	-0.00862926	-0.299389	0.133166	-0.179592	-0.0623406	0.00886927	0.770363	0.501539	0.210493	0.875899	0.0137844	0.0302566	0.0290501	0.58297	0.0229091	0.863527	0.710088	0.543892	0.948029	0.100124	0.0731209	0.115586	0.676532	NO	NO	NO	NO	NO	NO	NO	NO	NO	NO	NO	NO	NO
NM_000113	TOR1A	1861	-0.0758399	-0.0630661	0.0194098	-0.108962	0.0598095	0.00950774	0.00866616	0.0168956	0.111367	0.367955	0.194887	0.455315	0.00380907	0.0257907	0.873626	0.90023	0.768442	0.126755	0.452886	0.373049	0.674943	0.135156	0.14815	0.93488	0.929968	0.889376	0.216699	NO	NO	NO	NO	NO	NO	NO	NO	NO	NO	NO	NO	NO
NM_000115	EDNRB	1910	-0.181648	-0.814627	-0.287094	-0.213104	-0.0826654	-0.345377	0.327077	0.381299	-0.00639132	0.175434	0.00744808	0.0647195	0.16563	0.607843	0.00729393	0.000158567	0.0161586	0.921799	0.247191	0.0422756	0.222636	0.49856	0.804119	0.0687161	0.0014996	0.0771272	0.945166	NO	NO	NO	NO	NO	NO	NO	NO	NO	NO	NO	NO	NO
NM_000117	EMD	2010	0.293601	-0.0942181	-0.223344	0.0973482	-0.0536439	0.129669	0.233123	0.252448	0.248028	0.148513	0.459831	1.87592e-07	0.46018	0.6905	0.268619	0.0502331	0.0309	0.0407552	0.215879	0.637028	7.5172e-05	0.72131	0.852782	0.525735	0.10682	0.120027	0.100113	NO	NO	NO	NO	NO	NO	NO	NO	NO	NO	NO	NO	NO
NM_000118	ENG	2022	-0.293519	-0.0955142	-0.231936	-0.021086	-0.322615	-0.557158	-0.179441	-0.169757	-0.128116	0.00100173	0.43536	0.0178812	0.862668	3.07124e-06	2.3836e-05	5.69648e-07	0.0095292	0.130894	0.00476296	0.614613	0.0964653	0.938306	0.000448986	0.0018014	2.47869e-05	0.0526443	0.221756	NO	NO	YES	YES	NO	YES	YES	YES	NO	YES	NO	YES	NO
NM_000119	EPB42	2038	-0.138971	0.0359407	-0.0110103	0.173729	0.0279398	-0.0713001	-0.126131	-0.128963	0.197996	0.000145811	0.689004	0.893777	0.176235	0.765519	0.452024	0.108547	0.159254	0.0169182	0.00133429	0.811222	0.948376	0.510885	0.893615	0.665671	0.190738	0.365586	0.0582436	NO	NO	NO	NO	NO	NO	NO	NO	NO	NO	NO	NO	NO
NM_000120	EPHX1	2052	-0.252066	-0.24491	-0.205604	0.019542	-0.132552	0.0881789	0.0614119	-0.107287	-0.21018	0.00121942	0.051179	0.16523	0.714765	0.0156929	0.128716	0.242966	0.0954895	0.0468929	0.00537935	0.154605	0.386884	0.865593	0.108206	0.370952	0.350603	0.261503	0.109146	NO	NO	NO	NO	NO	NO	NO	NO	NO	NO	NO	NO	NO
NM_000121	EPOR	2057	-0.269682	-0.182258	-0.0212414	-0.00216437	-0.149625	0.225578	-0.102062	-0.13695	0.163045	0.00388556	0.00698233	0.686107	0.974234	0.0455634	0.157231	0.0163999	0.0923419	0.0912902	0.0123028	0.040605	0.834319	0.988997	0.207549	0.41221	0.0465264	0.2554	0.171802	NO	NO	NO	NO	NO	NO	NO	NO	NO	NO	NO	NO	NO
NM_000122	ERCC3	2071	0.252662	-0.105689	0.13303	-0.131468	-0.00458489	0.0176845	-3.99023e-05	0.109878	0.191509	0.00907087	0.115991	0.0774001	0.00509183	0.884542	0.770955	0.999481	0.0198511	0.056999	0.0232971	0.265001	0.247627	0.149213	0.95177	0.875666	0.999629	0.0890997	0.124433	NO	NO	NO	NO	NO	NO	NO	NO	NO	NO	NO	NO	NO
NM_000123	ERCC5	2073	-0.228879	-0.161736	0.0751011	-0.110359	-0.0295534	-0.0818652	-0.100681	-0.0284139	-0.147337	0.00037353	0.0192215	0.106572	0.118533	0.463527	0.0764433	0.0609624	0.673215	0.00243894	0.00247645	0.0806139	0.300155	0.450275	0.707514	0.277955	0.123888	0.837299	0.0157872	NO	NO	NO	NO	NO	NO	NO	NO	NO	NO	NO	NO	NO
NM_000125	ESR1	2099	0.0728742	0.271383	0.058457	-0.0768141	0.198399	0.0491664	0.265597	-0.105113	-0.113339	0.109372	0.0384569	0.498829	0.386494	0.0291333	0.615848	0.000146349	0.0855039	0.105962	0.168341	0.128421	0.708161	0.67244	0.159565	0.778709	0.00141432	0.243042	0.190927	NO	NO	NO	NO	NO	NO	NO	NO	NO	NO	NO	NO	NO
NM_000126	ETFA	2108	-0.0653962	-0.217248	0.0149259	0.0464344	-0.110686	0.0766091	0.0961468	-0.0847211	-0.0322128	0.335551	0.000105423	0.765776	0.467372	0.116355	0.0749015	0.00103294	0.0716176	0.237496	0.420412	0.00201167	0.880971	0.726307	0.353102	0.275287	0.0061204	0.215103	0.344237	NO	NO	NO	NO	NO	NO	NO	NO	NO	NO	NO	NO	NO
NM_000127	EXT1	2131	0.849751	0.472483	0.487499	-0.140537	0.302411	0.214994	0.169072	0.457118	-0.04776	8.94514e-06	0.0032446	0.000139152	0.000751975	4.49103e-07	0.0404186	0.00403488	0.0148894	0.358028	0.000226334	0.0237595	0.00385488	0.073205	0.000120914	0.194323	0.0166847	0.0730809	0.468683	YES	YES	NO	YES	YES	YES	NO	YES	YES	YES	NO	YES	NO
NM_000129	F13A1	2162	-0.254258	-1.16498	-1.42349	-0.109831	0.132459	-0.0391709	0.155808	-0.368097	-0.906236	0.0131386	0.021596	0.00357176	0.0658074	0.0647641	0.47338	0.0494597	0.000951196	7.37872e-07	0.0307407	0.0869643	0.0330887	0.378733	0.254319	0.681686	0.105462	0.00980853	3.50256e-05	NO	NO	YES	YES	NO	NO	NO	NO	NO	NO	YES	YES	NO
NM_000130	F5	2153	-0.0310259	-0.160695	-0.275853	-0.110488	-0.0603222	-0.133384	0.223822	-0.0514696	-0.200914	0.661355	0.228298	0.0154961	0.242649	0.232132	0.0703005	4.98424e-06	0.526135	0.000677582	0.725802	0.412175	0.0880071	0.572265	0.507358	0.266646	0.000116373	0.736738	0.00608729	NO	NO	NO	NO	NO	NO	NO	NO	NO	NO	NO	NO	NO
NM_000132	F8	2157	0.0461129	0.179692	0.0939487	-0.0556635	0.193231	-0.0307758	0.366021	0.00945136	-0.216118	0.368893	0.105142	0.19878	0.549764	0.0174009	0.810459	1.6691e-07	0.933223	0.0642019	0.453639	0.248914	0.429836	0.773712	0.115206	0.897611	1.01268e-05	0.967182	0.134881	NO	NO	NO	NO	NO	NO	NO	NO	YES	NO	NO	YES	NO
NM_000134	FABP2	2169	0.201884	0.142053	0.0972476	-0.102183	0.110986	-0.0389642	0.252079	0.242946	-0.0856586	7.2082e-05	0.136232	0.289584	0.396943	0.306829	0.587974	0.00232354	0.123511	0.371368	0.000853515	0.295049	0.52996	0.680096	0.582881	0.760785	0.0110234	0.310434	0.481203	NO	NO	NO	NO	NO	NO	NO	NO	NO	NO	NO	NO	NO
NM_000135	FANCA	2175	-0.0694168	0.0837266	-0.128408	-0.0938898	0.0835237	-0.226081	0.0481536	0.0388327	-0.0749632	0.288304	0.453536	0.10275	0.205321	0.125103	0.00325295	0.128516	0.024214	0.0197978	0.372101	0.63167	0.294101	0.539642	0.367675	0.0414583	0.2167	0.102212	0.0643773	NO	NO	NO	NO	NO	NO	NO	NO	NO	NO	NO	NO	NO
NM_000136	FANCC	2176	0.0648469	-0.0326478	0.0621994	0.00194227	-0.0387112	-0.0142063	0.135307	-0.00351561	0.063835	0.357306	0.602341	0.0100879	0.972934	0.271612	0.859598	0.00298938	0.93394	0.398983	0.442708	0.749328	0.0658174	0.988645	0.548095	0.925435	0.0133308	0.967576	0.508158	NO	NO	NO	NO	NO	NO	NO	NO	NO	NO	NO	NO	NO
NM_000137	FAH	2184	0.0337114	-0.387612	-0.279426	-0.0542166	-0.208893	0.0977351	0.0683483	0.200655	0.279003	0.821591	8.46997e-05	0.0115089	0.632155	0.0174512	0.234555	0.297509	0.00488289	0.00207444	0.860912	0.00174995	0.0719819	0.820601	0.1153	0.495519	0.408574	0.0324979	0.0139682	NO	NO	NO	NO	NO	NO	NO	NO	NO	NO	NO	NO	NO
NM_000142	FGFR3	2261	-0.185552	0.0335291	0.0765332	0.0492838	0.128659	0.0893892	-0.0626301	-0.0534032	0.0256113	8.24178e-05	0.423638	0.0913739	0.421855	0.00689652	0.0124262	0.0731503	0.415187	0.573885	0.000934303	0.605132	0.274201	0.697194	0.0640424	0.0936638	0.14164	0.650945	0.668239	NO	NO	NO	NO	NO	NO	NO	NO	NO	NO	NO	NO	NO
NM_000143	FH	2271	0.120483	-0.00442006	0.112303	0.0499391	0.124147	0.0563511	0.242108	-0.016257	-0.0299108	0.0564313	0.934822	0.175278	0.14289	0.00149217	0.643022	8.5375e-08	0.830679	0.757196	0.097977	0.96495	0.400369	0.475005	0.0236973	0.796886	6.42519e-06	0.919004	0.819602	NO	NO	NO	NO	NO	NO	NO	NO	NO	NO	NO	NO	NO
NM_000146	FTL	2512	-0.101922	-0.0368659	0.0222388	-0.0142279	-0.0233684	0.00345558	0.0693448	0.0018222	0.0654936	0.00475388	0.41304	0.664334	0.619512	0.449824	0.756449	0.00433135	0.966348	0.0919964	0.0143156	0.594975	0.822351	0.813877	0.69797	0.867025	0.0175567	0.982658	0.17281	NO	NO	NO	NO	NO	NO	NO	NO	NO	NO	NO	NO	NO
NM_000147	FUCA1	2517	-0.60155	-1.03135	-0.403328	-0.146916	-0.181922	0.0200702	-0.162638	-0.280412	-0.298098	0.00221251	4.61468e-06	0.0274984	0.0468836	0.000935235	0.702129	0.151813	0.00072286	0.0242375	0.00809937	0.000243167	0.12867	0.33871	0.0174405	0.833023	0.246411	0.00802035	0.0725567	NO	YES	NO	YES	NO	YES	NO	YES	NO	YES	NO	YES	NO
NM_000148	FUT1	2523	0.0806896	-0.0436796	-0.130993	-0.0710965	0.100984	-0.127295	-0.0392141	-0.0271052	-0.0609069	0.0394723	0.47674	0.000566275	0.248767	0.22957	0.220275	0.441084	0.444586	0.138882	0.0733392	0.651754	0.0096378	0.57594	0.504826	0.484022	0.551908	0.676494	0.23146	NO	NO	NO	NO	NO	NO	NO	NO	NO	NO	NO	NO	NO
NM_000150	FUT6	2528	-0.141907	-0.138713	-0.0699662	0.0240592	0.000827968	0.0446379	-0.165143	-0.00195526	0.143878	0.00944613	0.0664394	0.172477	0.613445	0.992756	0.553534	5.72736e-06	0.984025	0.0676207	0.0240316	0.183804	0.397108	0.810604	0.997445	0.736692	0.000129528	0.991778	0.139659	NO	NO	NO	NO	NO	NO	NO	NO	NO	NO	NO	NO	NO
NM_000152	GAA	2548	-0.186642	-0.250136	-0.2442	-0.0600022	-0.0634941	-0.19332	0.00157452	0.0274879	-0.0498031	0.0248031	0.0361759	0.0212254	0.447949	0.034826	0.0529266	0.959634	0.422502	0.484814	0.0506197	0.123153	0.108748	0.714081	0.177308	0.226973	0.971873	0.657229	0.588382	NO	NO	NO	NO	NO	NO	NO	NO	NO	NO	NO	NO	NO
NM_000153	GALC	2581	-0.555403	-0.0494177	-0.0332787	-0.189908	-0.0344677	-0.1576	0.442546	0.0430451	0.0712541	1.79022e-05	0.638873	0.756814	0.0631415	0.430018	0.161698	1.8251e-08	0.605623	0.410578	0.00035254	0.775515	0.876576	0.374137	0.683356	0.417693	2.06896e-06	0.793513	0.518937	YES	NO	NO	YES	NO	NO	NO	NO	YES	NO	NO	YES	NO
NM_000154	GALK1	2584	-0.365909	-0.49654	-0.249571	-0.00214538	-0.0825339	-0.151121	-0.0121756	-0.256638	-0.409225	0.00256563	1.46522e-06	0.0024139	0.978941	0.155048	0.161398	0.85547	0.00546312	4.23696e-10	0.00907957	0.000111221	0.0256594	0.991566	0.411907	0.417386	0.896848	0.0352962	2.43357e-07	NO	YES	YES	YES	NO	NO	NO	NO	NO	YES	YES	YES	NO
NM_000155	GALT	2592	-0.554817	-0.727335	-0.274154	0.0991012	-0.228348	-0.0872423	-0.00896901	-0.370289	-0.335739	0.00840471	2.44926e-06	0.000257992	0.2594	0.0231935	0.209166	0.898541	7.45966e-06	1.20194e-08	0.0220212	0.000158659	0.00574349	0.583924	0.138239	0.472742	0.928501	0.000268907	2.01074e-06	NO	YES	YES	YES	NO	YES	NO	YES	NO	YES	YES	YES	NO
NM_000156	GAMT	2593	-0.237357	-0.195715	-0.336151	0.119574	-0.0842993	0.110183	-0.0202481	-0.225905	-0.0392439	0.000849935	0.00793915	0.00192441	0.0474589	0.299414	0.273649	0.731536	0.0174261	0.797868	0.00426975	0.0441424	0.0223447	0.339944	0.575913	0.529981	0.801341	0.0812308	0.851605	NO	NO	NO	NO	NO	NO	NO	NO	NO	NO	NO	NO	NO
NM_000158	GBE1	2632	-0.136245	0.254833	0.538515	-0.136019	-0.0770812	-0.073477	0.145436	0.243933	0.416266	0.00220415	0.00812378	0.00494288	0.0878672	0.0694632	0.199998	0.149016	0.00106744	0.0111224	0.00807259	0.0448513	0.040771	0.412252	0.264337	0.463184	0.242876	0.0106999	0.0443944	NO	NO	NO	NO	NO	NO	NO	NO	NO	NO	NO	NO	NO
NM_000159	GCDH	2639	-0.000840795	-0.246369	0.00822283	0.00333051	-0.0555657	-0.179312	-0.211155	-0.465535	-0.242018	0.994268	0.00884778	0.897336	0.973593	0.149911	0.00885242	0.00434465	8.17235e-05	0.0033724	0.995771	0.0474646	0.950184	0.988884	0.404421	0.0768444	0.0175879	0.00156638	0.0198327	NO	NO	NO	NO	NO	NO	NO	NO	NO	NO	NO	NO	NO
NM_000161	GCH1	2643	2.62133	2.10167	1.78647	0.179492	0.437452	0.464553	1.35578	1.72024	1.62542	1.13183e-06	1.23919e-10	5.99856e-07	0.348338	7.42851e-07	0.0631626	1.9004e-07	3.6884e-05	2.39898e-05	6.97075e-05	1.77938e-07	0.000164065	0.646194	0.000185508	0.250417	1.0879e-05	0.00087534	0.000484039	YES	YES	YES	YES	NO	YES	NO	YES	YES	YES	YES	YES	NO
NM_000162	GCK	2645	-0.0514551	-0.17049	-0.00347314	0.0870001	-0.0943823	0.0837832	-0.17342	0.0486342	0.0167528	0.281511	9.05949e-05	0.921492	0.179006	0.298029	0.337122	0.000958599	0.367201	0.775909	0.365155	0.00183221	0.961886	0.514211	0.574743	0.582799	0.00579554	0.607805	0.834771	NO	NO	NO	NO	NO	NO	NO	NO	NO	NO	NO	NO	NO
NM_000164	GIPR	2696	0.0572661	-0.278785	0.0374581	0.0290106	-0.0860127	-0.149307	-0.0190177	-0.00812109	-0.000332165	0.117568	0.0061036	0.505482	0.625213	0.162593	0.00995921	0.54987	0.854043	0.993997	0.178596	0.0371367	0.712631	0.816696	0.422316	0.0823846	0.650341	0.930864	0.996136	NO	NO	NO	NO	NO	NO	NO	NO	NO	NO	NO	NO	NO
NM_000165	GJA1	2697	-0.0255339	0.0903797	-0.0163863	-0.0552004	0.184201	-0.125269	0.455593	0.278771	0.0335247	0.671033	0.402782	0.688291	0.383667	0.00920938	0.157843	3.1718e-05	0.104707	0.375972	0.734317	0.585189	0.835855	0.670619	0.0775216	0.413028	0.000461209	0.277187	0.485854	NO	NO	NO	NO	NO	NO	NO	NO	YES	NO	NO	YES	NO
NM_000169	GLA	2717	-0.0683089	-0.0413208	-0.0139823	0.000875784	-0.0715326	0.000272154	0.0671289	0.0519207	0.0775099	0.044152	0.360347	0.529589	0.978292	0.214761	0.995843	0.0756322	0.28918	0.124368	0.0804465	0.545666	0.730352	0.991293	0.48699	0.99793	0.145319	0.528276	0.214144	NO	NO	NO	NO	NO	NO	NO	NO	NO	NO	NO	NO	NO
NM_000170	GLDC	2731	0.0842687	0.0153708	-0.0404028	-0.15201	0.060947	-0.208045	-0.0153751	0.104161	-0.0552419	0.00782431	0.705039	0.0274449	0.0196142	0.481767	0.0206103	0.778236	0.0787183	0.477684	0.0208539	0.822402	0.128541	0.249952	0.719695	0.128842	0.838898	0.229897	0.582147	NO	NO	NO	NO	NO	NO	NO	NO	NO	NO	NO	NO	NO
NM_000173	GP1BA	2811	0.537132	1.17788	1.14764	0.0899611	0.0514171	0.104455	0.0538176	-0.15798	0.152182	0.0312335	0.00303322	0.00132354	0.366674	0.631389	0.307137	0.573103	0.0853521	0.111742	0.0608392	0.0226945	0.01757	0.657799	0.818264	0.561515	0.671094	0.242809	0.1985	NO	NO	NO	NO	NO	NO	NO	NO	NO	NO	NO	NO	NO
NM_000174	GP9	2815	-0.54599	-0.184827	0.0818663	0.0801521	-0.199694	0.366975	-0.290905	0.00918234	0.641662	0.00230902	0.471366	0.57788	0.650536	0.411063	0.238782	0.0521894	0.954241	0.0204922	0.00835503	0.646664	0.763491	0.830442	0.669536	0.50031	0.109912	0.976223	0.0656939	NO	NO	NO	NO	NO	NO	NO	NO	NO	NO	NO	NO	NO
NM_000175	GPI	2821	-0.0836165	-0.10542	-0.0786562	0.0294865	-0.144966	-0.157506	-0.119052	-0.308179	-0.258878	0.300427	0.301201	0.468871	0.698131	0.00190214	2.49923e-05	0.0259647	0.00164902	0.0107315	0.38491	0.49027	0.686394	0.85607	0.0277291	0.00186391	0.0652373	0.0147035	0.0433283	NO	NO	NO	NO	NO	NO	YES	YES	NO	NO	YES	YES	NO
NM_000177	GSN	2934	-0.0264717	-0.041034	0.0430469	-0.0747026	-0.0980484	-0.447258	-0.0804495	-0.0815142	0.0185482	0.645697	0.357068	0.125332	0.376831	0.098783	4.11176e-06	0.0597463	0.000344073	0.475087	0.7117	0.542441	0.328957	0.665831	0.324106	0.000562934	0.121992	0.0045711	0.579555	NO	NO	NO	NO	NO	NO	YES	YES	NO	NO	NO	NO	NO
NM_000178	GSS	2937	0.138631	-0.242613	-0.0776166	-0.0518046	-0.0223183	-0.0595918	-0.0141032	-0.128604	0.0179123	0.181184	0.0211587	0.31761	0.567203	0.5419	0.144277	0.845359	0.00120545	0.681454	0.2538	0.0858656	0.557233	0.783596	0.762269	0.395173	0.889872	0.0116169	0.759615	NO	NO	NO	NO	NO	NO	NO	NO	NO	NO	NO	NO	NO
NM_000179	MSH6	2956	-0.201524	-0.089867	0.0306099	-0.21578	-0.082233	-0.0698019	-0.134133	-0.00414956	0.0281334	0.000606865	0.0719783	0.57277	0.0739113	0.340843	0.461484	0.00684577	0.94747	0.39003	0.00344203	0.193458	0.759886	0.392343	0.612376	0.673085	0.024478	0.973489	0.499637	NO	NO	NO	NO	NO	NO	NO	NO	NO	NO	NO	NO	NO
NM_000181	GUSB	2990	-0.132076	-0.279056	-0.247479	-0.169171	-0.167311	-0.13943	0.0884229	0.169539	0.137136	0.0295369	0.00151078	0.00576998	0.0191498	0.000430075	0.0234372	0.405653	0.0135664	0.174286	0.0581858	0.013753	0.045454	0.248659	0.0107556	0.139441	0.517994	0.0684716	0.273384	NO	NO	NO	NO	NO	NO	NO	NO	NO	NO	NO	NO	NO
NM_000182	HADHA	3030	-0.0887165	-0.161108	-0.0992437	-0.080079	-0.143	-0.1632	-0.0621769	-0.0380145	-0.0533818	0.124982	0.0094094	0.0665023	0.126586	0.000368559	0.00112119	0.314378	0.389467	0.370433	0.187971	0.0497342	0.226239	0.460399	0.00972533	0.0208631	0.426001	0.628833	0.480172	NO	YES	NO	YES	NO	YES	NO	YES	NO	NO	NO	NO	NO
NM_000183	HADHB	3032	-0.241839	-0.150428	0.0113652	-0.0936057	-0.00798324	0.0447598	0.200988	0.161865	0.219886	0.0203316	0.19883	0.92744	0.240552	0.903072	0.550641	0.162821	0.202449	0.224598	0.0431552	0.378318	0.964787	0.570815	0.960054	0.734828	0.259678	0.424535	0.329861	NO	NO	NO	NO	NO	NO	NO	NO	NO	NO	NO	NO	NO
NM_000185	SERPIND1	3053	0.523132	0.155352	0.159647	0.147782	0.109487	0.427289	-0.133507	0.0974204	-0.0554203	0.00176747	0.0355787	0.248014	0.0575961	0.0678894	0.00191552	0.0273509	0.111149	0.319688	0.00691064	0.121825	0.486902	0.366909	0.260593	0.0298161	0.067752	0.288388	0.430657	NO	NO	NO	NO	NO	NO	NO	NO	NO	NO	NO	NO	NO
NM_000186	CFH	3075	-0.00316831	0.0895161	0.113622	0.177668	0.07088	0.106706	-0.0600394	-0.0170947	0.0165845	0.513326	0.0162703	0.0045789	0.0750539	0.348552	0.0560123	0.278453	0.6636	0.78638	0.592528	0.072015	0.0389462	0.393576	0.618782	0.235001	0.388788	0.830935	0.842721	NO	NO	NO	NO	NO	NO	NO	NO	NO	NO	NO	NO	NO
NM_000187	HGD	3081	0.148719	-0.0895077	-0.224924	-0.0627837	0.0177576	-0.0906011	0.155072	0.177187	-0.185264	0.00929016	0.18423	0.00292662	0.251996	0.792715	0.17356	0.0559981	0.0123046	0.0186507	0.0237224	0.359999	0.0289506	0.578568	0.907672	0.432732	0.116444	0.0637396	0.062187	NO	NO	NO	NO	NO	NO	NO	NO	NO	NO	NO	NO	NO
NM_000189	HK2	3099	-0.100529	0.107618	0.3024	-0.00595265	-0.0127263	0.0318309	0.138507	0.235282	0.292967	0.175635	0.0404492	0.00181927	0.926206	0.731572	0.426553	0.0107696	0.000563366	0.000103846	0.247412	0.13291	0.0215942	0.96925	0.874718	0.649123	0.0341248	0.00669859	0.0014619	NO	NO	NO	NO	NO	NO	NO	NO	NO	NO	NO	NO	NO
NM_000190	HMBS	3145	-0.35956	-0.505827	0.165581	0.0731061	-0.0801127	0.223987	-0.145035	-0.0207002	0.146439	0.0252682	0.000851831	0.123881	0.533314	0.486201	0.260907	0.199685	0.813086	0.335044	0.0513439	0.00901591	0.326597	0.764266	0.723229	0.518974	0.303419	0.910287	0.445975	NO	NO	NO	NO	NO	NO	NO	NO	NO	NO	NO	NO	NO
NM_000191	HMGCL	3155	-0.206798	-0.169283	-0.206258	-0.055826	-0.0675853	-0.0277106	-0.0338555	0.00319334	0.0426074	0.13471	0.00717178	0.0084409	0.542836	0.0424209	0.422237	0.697081	0.96314	0.631509	0.199689	0.0412887	0.058178	0.769338	0.198609	0.645627	0.772984	0.980997	0.718783	NO	NO	NO	NO	NO	NO	NO	NO	NO	NO	NO	NO	NO
NM_000192	TBX5	6910	-0.123051	0.00249426	0.0768351	-0.0267904	0.0945923	-0.0825215	-0.169075	-0.0373825	0.171075	0.0119617	0.975539	0.247558	0.52841	0.347366	0.200047	0.00112887	0.72003	0.0474053	0.0286029	0.986242	0.48649	0.761284	0.617751	0.463184	0.00653396	0.864008	0.109953	NO	NO	NO	NO	NO	NO	NO	NO	NO	NO	NO	NO	NO
NM_000193	SHH	6469	-0.152468	-0.137403	0.0786442	0.0370691	-0.211502	0.176472	0.0349982	-0.010922	0.162843	0.000143588	0.0504607	0.24662	0.706517	0.0171975	0.149201	0.490281	0.866181	0.206807	0.00132168	0.153133	0.485515	0.860784	0.114723	0.40154	0.597033	0.937098	0.310366	NO	NO	NO	NO	NO	NO	NO	NO	NO	NO	NO	NO	NO
NM_000194	HPRT1	3251	0.0961478	-0.378751	-0.108827	0.0556043	-0.103191	0.127917	0.255263	-0.162669	-0.108418	0.383455	0.00280736	0.15753	0.459671	0.172988	0.25466	0.00395323	0.13262	0.240737	0.46784	0.0214708	0.376377	0.721169	0.435401	0.514485	0.0164815	0.324621	0.347677	NO	NO	NO	NO	NO	NO	NO	NO	NO	NO	NO	NO	NO
NM_000195	HPS1	3257	-0.000522633	0.13629	-0.086894	-0.119237	0.200901	-0.087651	0.0476402	-0.0915838	-0.362236	0.989471	0.165603	0.0239269	0.326954	0.00246214	0.0585472	0.456346	0.103609	0.00015855	0.991896	0.336736	0.118099	0.631507	0.0327793	0.241	0.566235	0.275601	0.002009	NO	NO	NO	NO	NO	NO	NO	NO	NO	NO	NO	NO	NO
NM_000197	HSD17B3	3293	-0.140244	-0.189946	-0.0328736	0.046908	0.00726284	0.0344573	-0.0743993	-0.0524441	0.178651	0.0174978	3.66192e-05	0.484242	0.218701	0.927429	0.549391	0.103739	0.469947	0.0520288	0.0384229	0.000984643	0.698767	0.550062	0.970191	0.734339	0.1843	0.693946	0.117324	NO	NO	NO	NO	NO	NO	NO	NO	NO	NO	NO	NO	NO
NM_000198	HSD3B2	3284	-0.0716433	0.147328	0.0425902	0.0917005	0.0358908	-0.00305156	-0.0834962	-0.0637912	0.104011	0.130459	0.000854889	0.509438	0.106503	0.526108	0.943096	0.156954	0.46476	0.0525281	0.194491	0.00903718	0.715032	0.43401	0.751065	0.972501	0.252707	0.690667	0.118068	NO	NO	NO	NO	NO	NO	NO	NO	NO	NO	NO	NO	NO
NM_000199	SGSH	6448	-0.287198	0.0179889	-0.134139	0.0440658	-0.037637	0.0350072	-0.146269	-0.0492563	-0.0365098	0.00212813	0.821791	0.0721491	0.604293	0.666143	0.675025	0.0837176	0.479082	0.650238	0.00787414	0.897811	0.237297	0.804797	0.838139	0.817728	0.157465	0.701306	0.733551	NO	NO	NO	NO	NO	NO	NO	NO	NO	NO	NO	NO	NO
NM_000201	ICAM1	3383	0.684506	0.679041	0.674713	0.0625239	0.123735	0.148815	0.568992	0.558471	0.58571	4.93095e-06	2.99117e-05	4.10919e-07	0.286727	0.0275271	0.0134372	0.000278685	1.16983e-07	7.34614e-07	0.000157928	0.000864523	0.000138834	0.60251	0.1539	0.0986938	0.00230755	1.52708e-05	3.50256e-05	YES	YES	YES	YES	NO	YES	YES	YES	YES	YES	YES	YES	NO
NM_000202	IDS	3423	0.0135204	0.183739	0.0420076	-0.0910513	-0.0503769	-0.0510556	0.109341	0.138938	0.247708	0.766709	0.00191343	0.432734	0.0340412	0.000470124	0.53865	0.0399528	0.0114532	0.00167287	0.815957	0.0163721	0.657824	0.302197	0.0112737	0.727103	0.0900257	0.0602894	0.0119409	NO	NO	NO	NO	NO	NO	NO	NO	NO	NO	NO	NO	NO
NM_000206	IL2RG	3561	-0.107614	0.406307	-0.00863773	-0.00216532	-0.124099	0.0689786	0.0688915	0.211105	0.300386	0.222624	0.00117101	0.932457	0.958803	5.96859e-05	0.311156	0.313771	0.0237202	0.0278853	0.300778	0.0114973	0.967317	0.98305	0.00289366	0.564264	0.425481	0.101019	0.0791495	NO	YES	NO	YES	NO	YES	NO	YES	NO	YES	NO	YES	NO
NM_000208	INSR	3643	-0.408201	-0.332502	-0.0168075	-0.0961489	-0.113942	-0.0398367	-0.0789312	-0.219788	-0.425389	0.000999266	1.86066e-05	0.812422	0.196935	0.0493171	0.400248	0.0654523	0.0259709	0.000730423	0.00475908	0.000618937	0.907274	0.532045	0.217336	0.629948	0.130518	0.107341	0.00643452	NO	YES	NO	YES	NO	YES	NO	YES	NO	YES	NO	YES	NO
NM_000210	ITGA6	3655	0.101156	-0.026347	-0.150062	-0.16055	-0.00183211	-0.176967	0.392956	0.0250317	-0.17939	0.322402	0.799964	0.212029	0.211855	0.966712	0.00832511	1.0902e-05	0.842642	0.0239008	0.407251	0.882865	0.445412	0.544197	0.987651	0.0739052	0.000208493	0.924872	0.0719246	NO	NO	NO	NO	NO	NO	NO	NO	YES	NO	NO	YES	NO
NM_000211	ITGB2	3689	-0.0660867	-0.322173	-0.0141103	-0.111654	-0.199821	-0.351352	0.00535577	0.115323	0.108105	0.498108	0.00308231	0.857445	0.15435	0.00819638	0.000331877	0.950413	0.103125	0.379391	0.578534	0.0229106	0.930627	0.486782	0.0717597	0.00972548	0.965885	0.274889	0.488732	NO	NO	NO	NO	NO	NO	YES	YES	NO	NO	NO	NO	NO
NM_000212	ITGB3	3690	0.222727	0.353623	0.365149	-0.0782898	0.049384	0.15812	0.0161822	0.103826	0.379111	0.00151947	0.00516646	0.000251166	0.29916	0.448177	0.136825	0.634293	0.336539	0.00650817	0.00621899	0.032996	0.00564255	0.611233	0.696804	0.383227	0.721896	0.578444	0.0313365	NO	NO	NO	NO	NO	NO	NO	NO	NO	NO	NO	NO	NO
NM_000213	ITGB4	3691	-0.164451	-0.118997	0.0160467	0.130336	-0.131001	0.0899877	-0.123503	-0.0736007	0.277526	0.00350951	0.121244	0.723514	0.279329	0.225408	0.530856	0.000103621	0.294829	0.00076625	0.0114207	0.273046	0.859133	0.597425	0.499871	0.722355	0.00110284	0.535039	0.00665151	NO	NO	NO	NO	NO	NO	NO	NO	NO	NO	NO	NO	NO
NM_000214	JAG1	182	0.915883	1.0007	0.869835	-0.0542348	0.247078	-0.141682	0.544003	0.582763	0.412544	0.00155774	5.54168e-07	9.31854e-05	0.383582	0.00133268	0.25798	1.85032e-11	1.63588e-06	0.000600867	0.00634548	5.82249e-05	0.0029462	0.670575	0.0222083	0.517109	2.06696e-08	9.38088e-05	0.00555197	YES	YES	NO	YES	NO	YES	NO	YES	YES	YES	NO	YES	NO
NM_000215	JAK3	3718	0.12666	0.353835	0.530343	-0.03311	0.0682379	0.07219	-0.00201009	0.132053	0.352399	0.0479581	0.0212985	0.000173593	0.544984	0.102872	0.462113	0.968373	0.0489865	0.000152292	0.0860349	0.086199	0.00443795	0.770481	0.330432	0.673599	0.978195	0.165797	0.00195248	NO	NO	NO	NO	NO	NO	NO	NO	NO	NO	NO	NO	NO
NM_000216	KAL1	3730	-0.196755	0.246519	0.348772	-0.0761213	0.0869797	-0.0926429	-0.0261409	0.0139863	-0.110705	0.045042	0.127339	0.024218	0.0947767	0.323426	0.0688539	0.518759	0.765946	0.119291	0.0817915	0.281737	0.119025	0.420617	0.597508	0.263825	0.623342	0.887798	0.207773	NO	NO	NO	NO	NO	NO	NO	NO	NO	NO	NO	NO	NO
NM_000218	KCNQ1	3784	-0.181922	-0.581684	-0.632892	0.0784421	-0.0735772	0.0797451	0.0567531	-0.29006	-0.182502	0.00201635	0.00218745	0.00456641	0.346302	0.507768	0.551148	0.188429	3.75648e-05	0.00717768	0.00757143	0.0179014	0.0389462	0.645025	0.739026	0.735106	0.289953	0.000886108	0.0334809	NO	NO	NO	NO	NO	NO	NO	NO	NO	NO	NO	NO	NO
NM_000219	KCNE1	3753	0.261546	-0.0246358	-0.066095	0.0569493	0.00187867	-0.0138674	-0.0989682	-0.0159088	-0.102044	2.46641e-05	0.733883	0.414184	0.0438358	0.961386	0.67251	0.0404997	0.779201	0.0800043	0.000432337	0.841829	0.641107	0.332741	0.985992	0.816116	0.0909607	0.895247	0.156492	NO	NO	NO	NO	NO	NO	NO	NO	NO	NO	NO	NO	NO
NM_000222	KIT	3815	-0.19215	-0.02614	-0.00195472	-0.0306039	0.287665	0.128082	-0.0351285	-0.117242	0.021663	1.83445e-05	0.438986	0.966248	0.851129	0.000519025	0.250167	0.540493	0.00385505	0.622783	0.000359341	0.617533	0.983418	0.932099	0.0120903	0.510376	0.642177	0.0273585	0.71171	NO	NO	NO	NO	NO	NO	NO	NO	NO	NO	NO	NO	NO
NM_000229	LCAT	3931	-0.432408	0.0116617	-0.201819	0.229227	-0.0192401	-0.0484124	-0.274301	-0.0663203	-0.215956	0.0001448	0.909239	0.0784805	0.138521	0.892623	0.696894	0.00365006	0.129942	1.02497e-06	0.00132928	0.95063	0.249363	0.470021	0.955092	0.830441	0.0155065	0.320594	4.38245e-05	NO	NO	NO	NO	NO	NO	NO	NO	NO	NO	NO	NO	NO
NM_000231	SGCG	6445	0.0359067	0.219002	0.030278	0.0329245	0.0919569	0.0491169	-0.0999551	-0.100725	-0.039559	0.540516	0.0192863	0.75151	0.359816	0.0558276	0.49477	0.0149436	0.0563756	0.117053	0.61792	0.0808178	0.874934	0.65387	0.233544	0.69709	0.0432981	0.182802	0.205098	NO	NO	NO	NO	NO	NO	NO	NO	NO	NO	NO	NO	NO
NM_000232	SGCB	6443	0.0440038	0.0646241	0.172047	-0.0164942	0.200415	0.134037	0.188638	0.123413	-0.0931802	0.568641	0.692725	0.011902	0.874424	0.00968144	0.304906	0.00155521	0.245939	0.364432	0.643564	0.814434	0.0736177	0.943942	0.0800869	0.559216	0.00826074	0.478413	0.474859	NO	NO	NO	NO	NO	NO	NO	NO	NO	NO	NO	NO	NO
NM_000234	LIG1	3978	-0.0443391	-0.113639	-0.221369	-0.074503	-0.117944	-0.28348	-0.00689376	-0.0697994	-0.175912	0.642206	0.185177	0.016532	0.413082	0.0659842	0.000433281	0.928176	0.32734	0.0471774	0.708532	0.361071	0.0918645	0.690916	0.256827	0.0115411	0.950744	0.569679	0.109553	NO	NO	NO	NO	NO	NO	NO	NO	NO	NO	NO	NO	NO
NM_000235	LIPA	3988	-0.278896	-0.158502	0.00187438	-0.105117	-0.060976	-0.150705	0.280257	0.227755	0.106267	0.0035802	0.100058	0.990066	0.182483	0.319539	0.0384398	0.0203096	0.0286791	0.511314	0.0115905	0.2413	0.994874	0.517916	0.59372	0.188385	0.0544719	0.114565	0.612815	NO	NO	NO	NO	NO	NO	NO	NO	NO	NO	NO	NO	NO
NM_000236	LIPC	3990	-0.137188	-0.0754679	0.0580729	0.00296654	-0.0540552	-0.0254959	-0.00791706	-0.0649042	-0.099827	0.0139143	0.0339475	0.0177996	0.948281	0.0926511	0.314376	0.852311	0.0828014	0.114359	0.0321774	0.118411	0.0962968	0.978844	0.312666	0.566455	0.894789	0.23799	0.201729	NO	NO	NO	NO	NO	NO	NO	NO	NO	NO	NO	NO	NO
NM_000237	LPL	4023	-0.291092	-0.166764	-0.307078	-0.0948648	-0.101122	-0.446402	-0.0075717	-0.225252	-0.158479	0.000295302	0.167135	0.0428221	0.149901	0.0160415	0.00795393	0.869223	0.167062	0.269346	0.00211382	0.338688	0.170605	0.482548	0.109731	0.0719822	0.906922	0.376984	0.377817	NO	NO	NO	NO	NO	NO	NO	NO	NO	NO	NO	NO	NO
NM_000238	KCNH2	3757	-0.136229	-0.107884	0.0319758	0.0048978	-0.00776773	0.0795283	-0.239022	-0.123624	0.153744	0.0120527	0.109925	0.67542	0.965532	0.945549	0.519767	0.000169854	0.217192	0.0458531	0.0287686	0.256066	0.828575	0.986028	0.979426	0.714592	0.00158118	0.443468	0.107638	NO	NO	NO	NO	NO	NO	NO	NO	NO	NO	NO	NO	NO
NM_000239	LYZ	4069	-0.147898	-0.192692	0.0246543	0.0411275	-0.232919	-0.258577	0.255955	0.216247	0.073255	0.111607	0.06163	0.849001	0.467116	0.00571653	0.00616899	0.0260834	0.154536	0.647409	0.171064	0.175037	0.926216	0.726106	0.0565451	0.0624503	0.0654402	0.358242	0.731077	NO	NO	NO	NO	NO	NO	NO	NO	NO	NO	NO	NO	NO
NM_000240	MAOA	4128	0.544571	0.802971	0.655606	-0.0493585	0.120258	0.083349	0.0508201	-0.438133	-0.255472	0.00189617	8.09629e-06	0.00604074	0.392164	0.0789634	0.152193	0.305585	0.00173593	0.0231838	0.00724775	0.00033861	0.0467601	0.677068	0.284887	0.405635	0.416857	0.0152767	0.0708424	NO	YES	NO	YES	NO	NO	NO	NO	NO	YES	NO	YES	NO
NM_000243	MEFV	4210	0.327048	0.132141	-0.0598803	0.0618891	0.20041	0.0187842	0.274952	0.736903	0.833426	0.000443881	0.164563	0.429351	0.0223418	0.00126124	0.837885	0.0879388	1.65802e-05	0.000560024	0.00279551	0.335214	0.654609	0.260853	0.0213902	0.914967	0.16302	0.000474575	0.00525873	NO	NO	NO	NO	NO	YES	NO	YES	NO	YES	NO	YES	NO
NM_000245	MET	4233	1.16965	1.9056	1.22859	-0.0752953	0.0327623	0.0779252	0.262687	0.542464	0.828454	0.000801488	1.42251e-07	1.44844e-08	0.479421	0.504312	0.3907	5.55134e-05	6.74586e-10	0.000116863	0.00410292	2.29078e-05	2.07984e-05	0.732828	0.736611	0.623983	0.000690651	5.28354e-07	0.00160068	NO	YES	YES	YES	NO	NO	NO	NO	NO	YES	YES	YES	NO
NM_000246	CIITA	4261	-0.457383	-0.302396	-0.212914	-0.0210336	-0.0581298	-0.0821783	0.0381509	0.494713	0.414181	9.93665e-06	0.0185095	0.0710697	0.815757	0.049079	0.230208	0.483906	1.07645e-05	1.06719e-05	0.000238798	0.0785765	0.235048	0.91572	0.216508	0.492576	0.591781	0.000346049	0.000255754	YES	YES	NO	YES	NO	YES	NO	YES	NO	YES	YES	YES	YES
NM_000247	MICA	4276	-0.277607	0.0134625	0.239463	-0.254919	-0.134868	0.166806	0.0775672	0.162804	0.295383	0.109824	0.903575	0.0329983	0.0287539	0.081112	0.125355	0.457602	0.0483928	0.00708601	0.168932	0.94705	0.144828	0.286328	0.288888	0.365587	0.567302	0.164469	0.0332242	NO	NO	NO	NO	NO	NO	NO	NO	NO	NO	NO	NO	YES
NM_000250	MPO	4353	-0.065154	-0.130218	0.496087	0.0779522	-0.123243	0.00587231	-0.176205	-0.738787	-1.01007	0.581823	0.411709	0.0168451	0.348013	0.0854083	0.924978	4.66317e-05	4.96773e-06	8.92773e-09	0.655254	0.593603	0.0929122	0.645978	0.298453	0.964029	0.000606423	0.000201884	1.64325e-06	NO	NO	YES	YES	NO	NO	NO	NO	NO	YES	YES	YES	NO
NM_000251	MSH2	4436	-0.72542	-0.262308	-0.209153	-0.207195	-0.242839	-0.287938	0.141086	-0.229063	-0.192936	0.000173153	0.119012	0.00400034	0.153079	0.0415686	0.0384309	0.015751	0.0918171	0.0147146	0.00149031	0.269899	0.0357705	0.484908	0.196399	0.188385	0.0450988	0.254684	0.0531659	NO	NO	NO	NO	NO	NO	NO	NO	NO	NO	NO	NO	NO
NM_000252	MTM1	4534	-0.152624	0.145252	0.0661176	-0.127815	-0.0389376	-0.142835	0.0138934	0.156644	-0.0682524	0.0536906	0.0896427	0.286547	0.212393	0.521689	0.146825	0.863144	0.0456916	0.146061	0.0941718	0.223975	0.527245	0.544551	0.748416	0.398478	0.902361	0.157876	0.239982	NO	NO	NO	NO	NO	NO	NO	NO	NO	NO	NO	NO	NO
NM_000254	MTR	4548	-0.0776721	0.179624	-0.000771849	-0.104233	0.0156501	-0.104138	0.458715	0.0880907	0.0730062	0.195258	0.195516	0.994003	0.410597	0.840826	0.366183	0.000258544	0.589746	0.609427	0.270089	0.373869	0.996548	0.689618	0.930584	0.605883	0.00218167	0.781927	0.69951	NO	NO	NO	NO	NO	NO	NO	NO	NO	NO	NO	NO	NO
NM_000255	MUT	4594	0.0247979	-0.0944221	0.0218078	-0.0867548	-0.0901323	-0.0215777	0.237469	0.0527193	-0.0237155	0.582532	0.0146335	0.68574	0.189354	0.0635685	0.755712	1.58681e-05	0.39079	0.693824	0.655805	0.0673954	0.83405	0.523482	0.250997	0.866666	0.000275074	0.629903	0.770083	NO	NO	NO	NO	NO	NO	NO	NO	NO	NO	NO	NO	NO
NM_000256	MYBPC3	4607	0.157943	0.242974	0.142285	0.0782769	-0.032022	-0.125813	-0.0781042	-0.00788499	0.221445	0.00028933	2.84785e-06	0.00114783	0.306827	0.445011	0.0578344	0.0141601	0.906822	0.054083	0.00209209	0.000173259	0.015868	0.616667	0.694061	0.239266	0.0417439	0.956248	0.120354	NO	NO	NO	NO	NO	NO	NO	NO	NO	NO	NO	NO	NO
NM_000257	MYH7	4625	-0.0872352	-0.201923	0.031878	0.0943334	-0.143579	-0.00173755	0.0104816	0.067188	0.147193	0.0559098	0.00104842	0.50439	0.25391	0.0170372	0.977982	0.872608	0.181173	0.0631204	0.0972818	0.0106142	0.711981	0.580243	0.114096	0.990397	0.909339	0.397363	0.133221	NO	NO	NO	NO	NO	NO	NO	NO	NO	NO	NO	NO	NO
NM_000259	MYO5A	4644	-0.106186	0.0511027	-0.116324	-0.0942155	0.0880383	-0.0997979	0.0715107	0.0872089	-0.0399923	0.106664	0.365414	0.0659602	0.243692	0.00705181	0.109333	0.109014	0.258809	0.349447	0.165029	0.550678	0.225107	0.572717	0.0649437	0.339751	0.191334	0.493939	0.460556	NO	NO	NO	NO	NO	NO	NO	NO	NO	NO	NO	NO	NO
NM_000260	MYO7A	4647	-0.0507063	-0.131686	-0.442395	0.0790971	0.0033369	0.0087244	0.123222	0.204739	0.0696924	0.570507	0.15127	0.0025606	0.145902	0.963172	0.864966	0.0275415	8.68843e-05	0.489188	0.645378	0.316603	0.0266435	0.477673	0.986649	0.928844	0.068048	0.00164517	0.592439	NO	NO	NO	NO	NO	NO	NO	NO	NO	NO	NO	NO	NO
NM_000262	NAGA	4668	-0.27069	-0.219483	0.092022	-0.150169	-0.182493	-0.137049	-0.0947279	-0.179879	-0.147619	0.0533247	0.00904475	0.318675	0.00297896	0.00801121	0.00994583	0.0559905	5.39956e-05	0.00349869	0.0935821	0.0482807	0.558093	0.12339	0.0709196	0.0823492	0.116444	0.00115291	0.0203463	NO	NO	NO	NO	NO	NO	NO	NO	NO	NO	NO	NO	NO
NM_000263	NAGLU	4669	-0.0575399	-0.26455	-0.164732	-0.0952789	0.00526485	-0.176242	-0.153676	-0.223081	-0.331492	0.210594	0.000326739	0.00453764	0.0624582	0.935983	0.00679404	0.0758729	0.000334735	0.00030962	0.287426	0.00455137	0.0388608	0.373859	0.974085	0.0659538	0.145635	0.0044816	0.00336717	NO	NO	NO	NO	NO	NO	NO	NO	NO	NO	NO	NO	NO
NM_000265	NCF1	653361	0.594792	0.629576	0.692436	0.180228	0.207481	0.128615	-0.101377	-0.000747934	0.164528	1.00067e-06	0.000488391	0.000160123	0.0227692	0.000157678	1.06419e-06	0.0355063	0.990034	0.140371	6.50665e-05	0.00609119	0.00418878	0.261883	0.00555615	0.000232114	0.0822987	0.994778	0.233334	YES	YES	YES	YES	YES	YES	YES	YES	YES	NO	NO	YES	NO
NM_000266	NDP	4693	1.96687	2.16725	1.69774	0.348013	0.250279	0.462472	0.212396	0.0634241	0.121787	5.09283e-06	4.5761e-05	3.1048e-05	6.51872e-06	0.00219198	0.0020064	0.00148123	0.409284	0.000167154	0.000160511	0.00114232	0.00145949	0.0066073	0.0304596	0.0307267	0.00797097	0.64588	0.00209776	YES	NO	NO	YES	YES	NO	NO	YES	YES	NO	NO	YES	NO
NM_000270	NP	4860	0.191495	0.169092	0.185752	-0.146153	-0.0860417	0.0999211	0.175586	0.960975	1.43718	0.0688586	0.0662296	0.0199361	0.0063831	0.0290555	0.03516	0.0203569	2.77538e-06	1.89031e-06	0.115385	0.183401	0.104065	0.165146	0.159495	0.178294	0.054546	0.000134333	6.88626e-05	NO	NO	YES	YES	NO	YES	YES	YES	NO	YES	YES	YES	NO
NM_000271	NPC1	4864	-0.0601413	0.146945	0.0518868	-0.0892276	-0.0726657	-0.25335	-0.0990598	0.187082	-0.106095	0.182545	0.044466	0.234461	0.149132	0.000231976	0.00152844	0.0307981	0.00752146	0.179742	0.255208	0.141442	0.472073	0.481758	0.0072439	0.0255944	0.0741279	0.0444757	0.279762	NO	NO	NO	NO	NO	NO	NO	NO	NO	NO	NO	NO	NO
NM_000273	GPR143	4935	-0.035439	0.0246855	0.106438	0.0663226	0.0423205	-0.0428224	-0.135966	-0.0341595	0.145205	0.106488	0.619769	0.0347087	0.263498	0.129185	0.298539	0.00818752	0.600669	0.00445487	0.164833	0.761363	0.149816	0.587272	0.374052	0.552954	0.0278592	0.790026	0.024261	NO	NO	NO	NO	NO	NO	NO	NO	NO	NO	NO	NO	NO
NM_000274	OAT	4942	0.107803	-0.0383312	0.251421	-0.131351	-0.123462	0.0399845	0.3169	0.260958	0.0861448	0.370575	0.638745	0.0375625	0.0856598	0.000404415	0.617177	3.89481e-07	0.0354638	0.258135	0.455245	0.775468	0.157518	0.409773	0.0103852	0.779405	1.86421e-05	0.132526	0.366062	NO	NO	NO	NO	NO	NO	NO	NO	YES	NO	NO	YES	NO
NM_000276	OCRL	4952	0.0638888	-0.0682283	-0.0619088	-0.152701	0.108703	-0.0364135	0.172147	0.215214	0.165394	0.175173	0.511571	0.475218	0.132854	0.00206334	0.686585	0.137992	0.0392955	0.0989271	0.246945	0.679794	0.690953	0.465288	0.0292025	0.824141	0.228872	0.141871	0.182078	NO	NO	NO	NO	NO	NO	NO	NO	NO	NO	NO	NO	NO
NM_000277	PAH	5053	-0.0220969	0.0531674	0.0159393	0.0850369	-0.0977256	0.0606282	-0.0295998	0.00111866	0.0122334	0.42943	7.42023e-05	0.562102	0.146036	0.00144365	0.396596	0.360492	0.977492	0.706548	0.512894	0.0015883	0.752804	0.477939	0.0233574	0.627057	0.473087	0.988332	0.780566	NO	NO	NO	NO	NO	NO	NO	NO	NO	NO	NO	NO	NO
NM_000281	PCBD1	5092	-0.246852	-0.0262837	-0.099806	0.12799	0.0938656	0.222467	0.14239	0.0668527	0.214955	0.0136651	0.85686	0.176766	1.49381e-06	0.0268902	0.0672517	0.0228824	0.533266	0.0302101	0.031725	0.919624	0.401669	0.00285997	0.151867	0.259837	0.0592379	0.741743	0.083116	YES	NO	NO	YES	YES	NO	NO	YES	YES	NO	NO	YES	NO
NM_000282	PCCA	5095	-0.272478	-0.375256	0.0808785	-0.23156	-0.106986	-0.0822699	0.125737	-0.123729	-0.178662	0.0090948	0.008912	0.001882	0.0145959	0.122669	0.320536	0.0608713	0.082905	0.0191908	0.0233409	0.0477199	0.0220904	0.227228	0.363431	0.570954	0.123746	0.238169	0.0633117	NO	NO	NO	NO	NO	NO	NO	NO	NO	NO	NO	NO	NO
NM_000283	PDE6B	5158	-0.108658	0.0036571	-0.0337669	0.000388218	0.0624481	0.123301	-0.0590169	0.0304234	0.165421	0.0791485	0.963629	0.624262	0.99451	0.130816	0.0224301	0.224476	0.55338	0.0104964	0.129112	0.979835	0.796553	0.997912	0.376687	0.135993	0.330312	0.756374	0.0426767	NO	NO	NO	NO	NO	NO	NO	NO	NO	NO	NO	NO	NO
NM_000284	PDHA1	5160	0.152152	-0.0781297	0.13138	-0.0812619	-0.0850664	-0.0139872	0.055592	-0.0389211	-0.0107254	0.0209559	0.167408	0.055054	0.335111	0.0627349	0.799136	0.161327	0.396452	0.762029	0.0442134	0.339007	0.20077	0.637347	0.248826	0.891732	0.257917	0.634527	0.823436	NO	NO	NO	NO	NO	NO	NO	NO	NO	NO	NO	NO	NO
NM_000285	PEPD	5184	0.0696466	-0.357851	-0.163807	-0.0100196	-0.130959	-0.0415001	-0.0132366	-0.287504	-0.581086	0.486648	0.00201236	0.0263719	0.919407	0.0928178	0.481855	0.826596	1.84077e-05	8.53444e-07	0.56862	0.0168817	0.125789	0.96617	0.312963	0.68773	0.876012	0.000512853	3.8904e-05	NO	NO	YES	YES	NO	NO	NO	NO	NO	NO	YES	YES	NO
NM_000286	PEX12	5193	-0.0835961	-0.00499196	0.0541742	-0.113866	-0.0511978	0.0696923	-0.0751271	0.0173703	-0.0754419	0.320211	0.813837	0.559758	0.276834	0.636112	0.384417	0.238858	0.800535	0.0356514	0.404958	0.892915	0.750773	0.59612	0.820782	0.619113	0.346357	0.905283	0.092267	NO	NO	NO	NO	NO	NO	NO	NO	NO	NO	NO	NO	NO
NM_000287	PEX6	5190	-0.199812	0.145116	-0.0838748	0.158129	-0.012997	-0.0311159	-0.157693	-0.321337	-0.411908	0.0017519	0.0366205	0.2044	0.203581	0.580458	0.74374	0.00186583	1.29184e-06	3.36633e-05	0.00686381	0.124068	0.436919	0.537939	0.786372	0.858837	0.00940887	7.93002e-05	0.00063463	NO	YES	NO	YES	NO	NO	NO	NO	NO	YES	YES	YES	NO
NM_000288	PEX7	5191	0.139706	0.101945	0.0168253	0.0305261	0.205575	0.210867	0.367986	0.0830762	0.218745	0.0530473	0.317746	0.851595	0.804495	0.00667864	0.051439	0.000771839	0.594686	0.127193	0.0932142	0.506531	0.927297	0.909517	0.0626675	0.223317	0.00495144	0.785621	0.21734	NO	NO	NO	NO	NO	NO	NO	NO	NO	NO	NO	NO	NO
NM_000289	PFKM	5213	-0.326392	-0.04474	0.283252	-0.0169546	-0.0437209	-0.294103	0.0809878	0.100296	-0.141736	0.00521522	0.411562	3.32375e-06	0.816275	0.510496	0.00011518	0.0360092	0.172698	0.0667583	0.0153542	0.593441	0.000394175	0.915974	0.74068	0.00512832	0.0832292	0.385611	0.138575	NO	NO	YES	YES	NO	NO	YES	YES	NO	NO	NO	NO	NO
NM_000291	PGK1	5230	-0.119074	0.0795637	0.0350797	-0.0485883	0.154385	-0.105221	0.414588	0.0980165	0.15974	0.0506592	0.464384	0.767851	0.781386	0.0220373	0.33725	0.0137931	0.580535	0.205688	0.0899296	0.640713	0.881994	0.898323	0.133659	0.582799	0.040949	0.775333	0.309134	NO	NO	NO	NO	NO	NO	NO	NO	NO	NO	NO	NO	NO
NM_000292	PHKA2	5256	-0.185277	-0.057177	-0.210775	-0.162454	-0.0183415	-0.218021	0.0248939	-0.0457023	-0.347346	0.055882	0.544015	0.02384	0.111897	0.0496512	0.00108318	0.585074	0.388131	3.84519e-05	0.0972433	0.704966	0.117738	0.443561	0.218016	0.0203758	0.680716	0.627559	0.000701127	NO	NO	YES	YES	NO	NO	YES	YES	NO	NO	YES	YES	NO
NM_000293	PHKB	5257	-0.288895	-0.0624363	0.102567	-0.0676908	-0.0296213	-0.0703876	0.378946	0.118947	0.101206	0.000116665	0.37971	0.28217	0.35141	0.388336	0.274797	8.6556e-07	0.241183	0.452467	0.00116741	0.564143	0.522061	0.647792	0.650852	0.531189	3.30698e-05	0.473168	0.558485	YES	NO	NO	YES	NO	NO	NO	NO	YES	NO	NO	YES	NO
NM_000294	PHKG2	5261	-0.289761	-0.157594	-0.0674573	-0.0891561	-0.199978	-0.0340196	-0.125066	-0.125053	0.0382717	0.082172	0.105982	0.246546	0.353155	0.000215116	0.568233	0.121926	0.202931	0.666524	0.133187	0.250229	0.485515	0.649089	0.00696741	0.746282	0.20801	0.425252	0.74694	NO	NO	NO	NO	NO	YES	NO	YES	NO	NO	NO	NO	NO
NM_000297	PKD2	5311	-0.106048	0.307464	0.364356	-0.186818	-0.00816023	-0.194304	0.180044	0.0351924	-0.117812	0.151966	0.0186229	0.00156468	0.269443	0.958802	0.075926	0.000465339	0.699097	0.173236	0.219859	0.078843	0.0196795	0.591261	0.985276	0.277178	0.00339757	0.852272	0.272208	NO	NO	NO	NO	NO	NO	NO	NO	NO	NO	NO	NO	NO
NM_000300	PLA2G2A	5320	-0.23409	0.0137416	0.0160198	0.174496	-0.0686908	0.0348384	-0.156078	-0.0827972	0.208567	0.00554104	0.911225	0.798496	0.142081	0.530174	0.760565	0.0100058	0.437336	0.0183956	0.0161089	0.95143	0.899522	0.474694	0.754369	0.869801	0.0323713	0.670175	0.0616682	NO	NO	NO	NO	NO	NO	NO	NO	NO	NO	NO	NO	NO
NM_000302	PLOD1	5351	-0.346625	-0.141703	-0.301858	-0.0235423	-0.286891	-0.409145	-0.128395	-0.241677	-0.00826598	0.0251551	0.25443	0.0903231	0.787729	0.000192115	1.40987e-05	0.0620756	0.0479168	0.94545	0.0511532	0.441498	0.272424	0.901505	0.00641538	0.00128534	0.125396	0.16327	0.962828	NO	NO	NO	NO	NO	YES	YES	YES	NO	YES	NO	YES	NO
NM_000303	PMM2	5373	0.196509	0.179671	-0.026424	-0.0401607	0.108214	-0.118346	0.0269137	0.0536184	0.252516	0.00652685	0.0726403	0.681313	0.576014	0.0605114	0.254094	0.84264	0.704971	0.134274	0.0182128	0.19468	0.831777	0.789346	0.243786	0.513973	0.887773	0.85522	0.225835	NO	NO	NO	NO	NO	NO	NO	NO	NO	NO	NO	NO	NO
NM_000304	PMP22	5376	-1.08481	-0.583612	-0.10381	0.0320525	0.197624	0.235808	-0.0425815	-0.407152	-0.907224	9.59961e-06	0.00142433	0.608087	0.652879	0.00138248	0.0173972	0.592208	0.000103338	1.37047e-05	0.000233302	0.0132305	0.785103	0.831417	0.0226953	0.116191	0.687408	0.00188541	0.000313606	YES	NO	NO	YES	NO	NO	YES	YES	NO	NO	YES	YES	NO
NM_000305	PON2	5445	-0.347382	-0.676098	-0.35806	-0.0282392	-0.139378	-0.0158608	0.0497057	-0.238442	-0.211528	0.0123544	6.16409e-06	5.38001e-05	0.769392	0.30053	0.845032	0.223018	0.004567	0.000169152	0.0293465	0.000282772	0.00211986	0.892464	0.576726	0.918512	0.328897	0.0308967	0.00211855	NO	YES	NO	YES	NO	NO	NO	NO	NO	YES	NO	YES	NO
NM_000308	PPGB	5476	-0.123491	-0.190468	-0.0855942	-0.010819	-0.0647923	-0.0409036	-0.0708137	-0.0180955	-0.0207647	0.171459	0.0118438	0.223701	0.867369	0.0989858	0.158313	0.26402	0.703388	0.668094	0.242582	0.058299	0.458934	0.940214	0.324448	0.413554	0.373723	0.854249	0.748111	NO	NO	NO	NO	NO	NO	NO	NO	NO	NO	NO	NO	NO
NM_000309	PPOX	5498	-0.269741	-0.263923	-0.281424	-0.0741461	-0.122596	-0.120522	-0.224179	-0.432015	-0.514373	0.0228366	3.48626e-06	0.000424032	0.517027	0.110239	0.0531826	0.0104489	4.72422e-06	3.56831e-06	0.0473465	0.000198257	0.00795793	0.755247	0.343621	0.227844	0.0333603	0.000195211	0.000108632	NO	YES	YES	YES	NO	NO	NO	NO	NO	YES	YES	YES	NO
NM_000310	PPT1	5538	-0.0577574	-0.0527942	-0.035887	-0.063387	-0.0195298	-0.125146	0.00575628	0.0416208	0.144151	0.125364	0.0355168	0.448862	0.0977595	0.38761	0.00941174	0.917781	0.448595	0.0167405	0.188444	0.121765	0.670713	0.424527	0.650142	0.0794579	0.943122	0.67906	0.05783	NO	NO	NO	NO	NO	NO	NO	NO	NO	NO	NO	NO	NO
NM_000311	PRNP	5621	0.0636991	0.0102228	0.184207	-0.225021	-0.156532	-0.174179	0.136935	0.183485	0.238992	0.185932	0.795876	0.0101884	0.00165732	0.00101934	0.0032242	0.11413	0.000388466	0.0220084	0.25927	0.880141	0.0662728	0.0965714	0.0184101	0.0413481	0.198084	0.00502527	0.0686134	NO	NO	NO	NO	NO	NO	NO	NO	NO	NO	NO	NO	NO
NM_000312	PROC	5624	-1.14135	-0.787811	-0.402255	0.07166	-0.0485333	-0.0312609	0.0123024	0.0880558	0.169348	1.07949e-06	4.54614e-14	0.000282177	0.0556749	0.467957	0.361551	0.736126	0.139919	0.0206125	6.82102e-05	7.83345e-10	0.00605504	0.361603	0.711055	0.602504	0.804886	0.336442	0.0659195	YES	YES	NO	YES	NO	NO	NO	NO	NO	NO	NO	NO	NO
NM_000313	PROS1	5627	-0.130249	-0.418381	0.0925592	-0.0747525	-0.187981	-0.391419	0.284276	-0.358716	-0.856943	0.264996	0.0201105	0.280777	0.421974	0.0690979	0.000126304	0.000330116	0.00917312	0.00127519	0.347421	0.0829996	0.520669	0.697194	0.263413	0.00540035	0.00260331	0.0514357	0.00968395	NO	NO	NO	NO	NO	NO	YES	YES	NO	NO	YES	YES	NO
NM_000314	PTEN	5728	-0.377174	0.133688	-0.104834	-0.0381427	-0.0494559	0.00331642	0.119246	-0.0467197	0.117551	0.0068896	0.415951	0.269341	0.643277	0.403591	0.963746	0.00203709	0.36195	0.0680006	0.0189792	0.598183	0.508203	0.826315	0.663323	0.983844	0.0100519	0.603072	0.140172	NO	NO	NO	NO	NO	NO	NO	NO	NO	NO	NO	NO	NO
NM_000316	PTHR1	5745	-0.0631795	-0.117862	-0.0610086	0.0267628	-0.0583116	0.0773	-0.126385	0.0818819	0.15364	0.146979	0.08862	0.0199797	0.534582	0.355523	0.249385	8.136e-06	0.162307	0.0370614	0.21401	0.222564	0.104118	0.764726	0.625768	0.509685	0.000169109	0.370327	0.0945241	NO	NO	NO	NO	NO	NO	NO	NO	NO	NO	NO	NO	NO
NM_000317	PTS	5805	0.339977	-0.12773	-0.0207113	0.117946	0.0737522	0.330549	0.22616	-0.10573	-0.187978	0.0897345	0.38063	0.856019	0.294232	0.0560175	0.0233694	0.018726	0.527513	0.241489	0.143195	0.565059	0.930133	0.608104	0.233901	0.139287	0.0512007	0.737916	0.348413	NO	NO	NO	NO	NO	NO	NO	NO	NO	NO	NO	NO	NO
NM_000318	PXMP3	5828	-0.0401989	-0.10817	0.0774279	-0.0806509	0.0197162	0.0959812	0.191634	0.233661	0.17367	0.602696	0.216001	0.476167	0.3855	0.749545	0.288727	0.00758833	0.0451828	0.065157	0.673785	0.397301	0.691633	0.672346	0.884942	0.544812	0.0263618	0.156643	0.136269	NO	NO	NO	NO	NO	NO	NO	NO	NO	NO	NO	NO	NO
NM_000319	PEX5	5830	-0.111732	-0.299012	-0.0507126	-0.216424	-0.151445	0.0548228	-0.110165	-0.090547	-0.0567286	0.385589	0.000493322	0.310807	0.00693295	0.00506538	0.344297	0.107305	0.00635135	0.249723	0.469921	0.00612865	0.550675	0.169931	0.0522517	0.58869	0.189133	0.039681	0.357046	NO	NO	NO	NO	NO	NO	NO	NO	NO	NO	NO	NO	NO
NM_000320	QDPR	5860	-0.259795	-0.59746	-0.305229	0.0768555	-0.101111	0.059919	0.134037	-0.347426	-0.436071	0.0426311	1.11026e-05	3.78272e-05	0.516522	0.279546	0.53946	0.0259475	0.000498416	8.23525e-05	0.0780467	0.000422316	0.00166701	0.754958	0.555644	0.727517	0.0652037	0.00610392	0.00123823	NO	YES	NO	YES	NO	NO	NO	NO	NO	YES	NO	YES	NO
NM_000321	RB1	5925	-0.227733	0.23221	0.144568	-0.104633	0.061484	-0.0918641	0.155757	-0.139218	-0.214567	0.0111609	0.0262827	0.300342	0.348673	0.140164	0.533589	0.131144	0.230828	0.165741	0.0271783	0.099643	0.540267	0.646194	0.391035	0.724101	0.220295	0.461175	0.263507	NO	NO	NO	NO	NO	NO	NO	NO	NO	NO	NO	NO	NO
NM_000324	RHAG	6005	0.127853	0.0932473	0.0170942	-0.0888515	0.251138	0.337787	-0.126368	0.0731637	-0.0700001	0.0454549	0.135398	0.498766	0.50769	0.00398054	0.0323333	0.00832318	0.0344947	0.0175338	0.082359	0.294019	0.708161	0.749551	0.0447543	0.169188	0.0281921	0.129867	0.0596496	NO	NO	NO	NO	NO	NO	NO	NO	NO	NO	NO	NO	NO
NM_000326	RLBP1	6017	-0.208019	0.0673445	-0.0151922	0.102026	-0.124642	0.12206	-0.135601	-0.0671389	0.233484	0.00125138	0.521802	0.758462	0.176932	0.160681	0.196433	0.0184461	0.558327	0.00679903	0.00547828	0.688082	0.877673	0.511942	0.419626	0.459458	0.0506202	0.759316	0.032265	NO	NO	NO	NO	NO	NO	NO	NO	NO	NO	NO	NO	NO
NM_000327	ROM1	6094	-0.0825216	-0.0885774	0.102864	0.113799	-0.0533246	0.0945168	0.0476569	-0.040434	0.048936	0.152428	0.0923755	0.000747027	0.0628434	0.303798	0.254049	0.496121	0.247153	0.210529	0.220416	0.228794	0.0117338	0.373978	0.579687	0.513973	0.602145	0.479798	0.31438	NO	NO	NO	NO	NO	NO	NO	NO	NO	NO	NO	NO	YES
NM_000332	ATXN1	6310	-0.248827	0.329542	0.177424	-0.154452	-0.0210305	0.0617819	0.0786735	0.101398	0.147372	0.00010399	9.17633e-05	0.0387699	0.0862835	0.569836	0.458076	0.257089	0.00272295	0.079274	0.00108927	0.00184609	0.160299	0.410845	0.779273	0.670613	0.365835	0.0211669	0.155595	NO	NO	NO	NO	NO	NO	NO	NO	NO	NO	NO	NO	NO
NM_000333	ATXN7	6314	0.269653	0.0598155	0.13086	-0.30044	-0.00436068	-0.0415781	0.0359913	0.473441	0.175256	0.00115534	0.523698	0.295556	0.00184096	0.945443	0.743258	0.74265	0.00194963	0.0442835	0.00518833	0.68977	0.536366	0.101024	0.979376	0.858665	0.809655	0.0167135	0.105242	NO	NO	NO	NO	NO	NO	NO	NO	NO	NO	NO	NO	NO
NM_000336	SCNN1B	6338	-0.0725778	-0.0642771	0.0331196	0.120359	-0.112294	0.182485	-0.0918413	-0.0152426	0.256116	0.0358367	0.181452	0.390599	0.132622	0.242259	0.0954174	0.0141661	0.881582	0.0107806	0.0678424	0.356484	0.621215	0.46512	0.518618	0.314783	0.0417471	0.943359	0.0434524	NO	NO	NO	NO	NO	NO	NO	NO	NO	NO	NO	NO	NO
NM_000341	SLC3A1	6519	-0.0276253	0.261137	-0.146636	-0.155013	-0.0926044	-0.333687	0.0162982	0.0528794	-0.14201	0.792117	0.0646479	0.192023	0.14317	0.548416	0.0117973	0.901482	0.747192	0.135113	0.836232	0.180894	0.421802	0.475005	0.765659	0.0908582	0.930836	0.878701	0.227046	NO	NO	NO	NO	NO	NO	NO	NO	NO	NO	NO	NO	NO
NM_000344	SMN1	6606	0.120048	-0.235251	0.0944143	0.0984517	-0.162327	0.216928	0.139822	0.0790812	0.237088	0.180436	0.0343767	0.159314	0.247467	0.000110774	0.023702	5.1474e-05	0.142703	0.0141397	0.252978	0.119473	0.379006	0.57527	0.00436786	0.140251	0.000652992	0.340711	0.0518649	NO	YES	NO	YES	NO	YES	NO	YES	NO	NO	NO	NO	NO
NM_000345	SNCA	6622	-0.460182	-0.229859	0.0210459	0.0765825	-0.0437853	0.28203	0.106383	-0.0558479	-0.0879122	0.000161689	0.0182605	0.757901	0.290532	0.582327	0.0122638	0.0168669	0.449804	0.0047128	0.00142729	0.077825	0.877176	0.605999	0.787107	0.0929082	0.0474591	0.679994	0.0252037	NO	NO	NO	NO	NO	NO	NO	NO	NO	NO	NO	NO	NO
NM_000349	STAR	6770	-0.142951	-0.0200316	0.145954	0.038766	0.210717	-0.0249056	0.250987	0.173359	-0.0170214	0.0279723	0.884257	0.0786743	0.380552	0.00241698	0.603999	0.00370897	0.15717	0.893655	0.055715	0.936429	0.249657	0.668703	0.0323908	0.77104	0.0157042	0.362593	0.924006	NO	NO	NO	NO	NO	NO	NO	NO	NO	NO	NO	NO	NO
NM_000351	STS	412	-0.34502	0.174521	0.134287	-0.0624765	-0.0603119	-0.118896	0.167741	0.034085	-0.203185	0.00170117	0.280691	9.93726e-07	0.449068	0.250104	0.246779	0.0385259	0.61673	0.00237602	0.00672468	0.468616	0.000219902	0.714469	0.526838	0.507074	0.0876009	0.801659	0.0154963	NO	NO	NO	NO	NO	NO	NO	NO	NO	NO	NO	NO	NO
NM_000352	ABCC8	6833	-0.406976	-0.0420322	-0.00211619	0.321411	-0.16891	0.158868	-0.118575	-0.184837	0.361201	0.000469449	0.855778	0.986678	0.101601	0.462765	0.43016	0.00166413	0.157893	0.018915	0.00289102	0.919207	0.993017	0.427984	0.707486	0.651899	0.0086445	0.363724	0.0626737	NO	NO	NO	NO	NO	NO	NO	NO	NO	NO	NO	NO	NO
NM_000355	TCN2	6948	-0.302675	-0.577526	-0.500491	0.0622925	-0.0346338	-0.000340774	0.053402	-0.479359	-0.814756	2.83782e-07	0.00170343	0.000398395	0.241248	0.70641	0.994296	0.382284	0.00134376	6.5087e-05	3.27866e-05	0.0150284	0.00761902	0.571292	0.862173	0.997016	0.495273	0.0126343	0.00103748	YES	NO	NO	YES	NO	NO	NO	NO	NO	NO	NO	NO	NO
NM_000358	TGFBI	7045	-0.295441	-0.245736	-0.170004	-0.250726	-0.476198	-0.534196	-0.12518	-0.594088	-0.498252	0.0251076	0.0140364	0.245273	0.00718738	7.95946e-07	2.01308e-07	0.104198	1.3618e-06	1.72031e-06	0.0510958	0.0656342	0.484	0.171592	0.000195928	7.38029e-05	0.18502	8.24426e-05	6.4581e-05	NO	YES	NO	YES	NO	YES	YES	YES	NO	YES	YES	YES	NO
NM_000359	TGM1	7051	-0.0820093	-0.0379409	-0.0407492	-0.0641576	-0.0395052	0.025223	0.112912	0.0482489	0.128679	0.0622214	0.548548	0.412933	0.000430653	0.435242	0.769912	0.00169175	0.0252886	0.00774522	0.106131	0.707858	0.640194	0.0553775	0.686379	0.875262	0.00874603	0.10538	0.0351113	NO	NO	NO	NO	NO	NO	NO	NO	NO	NO	NO	NO	NO
NM_000361	THBD	7056	-0.035561	0.134917	0.176289	-0.256522	0.0736477	0.174457	0.180714	0.281018	0.295837	0.712299	0.216861	0.333426	0.0301032	0.147133	0.189878	0.0749882	0.0548153	2.74134e-05	0.769313	0.398304	0.57218	0.290106	0.40045	0.452413	0.144468	0.179465	0.000536774	NO	NO	NO	NO	NO	NO	NO	NO	NO	NO	NO	NO	NO
NM_000362	TIMP3	7078	0.273994	-0.0956686	-0.775771	0.0873007	-0.0520269	0.140497	-0.0601752	-0.275297	-0.40001	0.00241048	0.302866	0.00239462	0.129665	0.359247	0.000669894	0.345508	0.0133239	0.0064412	0.00864591	0.492003	0.0254859	0.462527	0.628162	0.0154111	0.458275	0.0675447	0.0311765	NO	NO	NO	NO	NO	NO	NO	NO	NO	NO	NO	NO	NO
NM_000363	TNNI3	7137	-0.198259	-0.136968	0.0562394	0.078937	-0.225094	0.135009	-0.130233	-0.0380908	0.242361	0.0269304	0.246071	0.520065	0.490581	0.0864134	0.386334	0.0952911	0.653698	0.0529068	0.0540144	0.431302	0.722506	0.740442	0.300745	0.620345	0.172911	0.823851	0.118656	NO	NO	NO	NO	NO	NO	NO	NO	NO	NO	NO	NO	NO
NM_000364	TNNT2	7139	-0.251273	-0.22365	0.104445	0.282113	-0.338686	0.123013	0.106357	0.122043	0.631216	0.00824515	0.218599	0.488951	0.167332	0.144545	0.650341	0.504079	0.405407	0.000205538	0.0216838	0.400412	0.7018	0.500694	0.396981	0.80124	0.609101	0.642174	0.00244419	NO	NO	NO	NO	NO	NO	NO	NO	NO	NO	NO	NO	NO
NM_000365	TPI1	7167	-0.205795	-0.149084	0.0499814	0.0380813	-0.0479983	-0.0211049	0.0913346	-0.0256493	0.077375	0.000413011	0.00278913	0.506411	0.491564	0.0507634	0.625206	0.0556242	0.715564	0.538056	0.00266041	0.0213927	0.712988	0.740979	0.220745	0.785254	0.115798	0.861628	0.636062	NO	NO	NO	NO	NO	NO	NO	NO	NO	NO	NO	NO	NO
NM_000367	TPMT	7172	-0.043764	0.201949	0.17148	0.0481534	-0.0302436	0.0451305	-0.0232488	0.0625826	0.0726196	0.564046	0.000440383	0.0146284	0.203461	0.46778	0.381578	0.665386	0.0543545	0.143966	0.63975	0.00562091	0.0848692	0.53778	0.710911	0.61762	0.748191	0.178211	0.237742	NO	NO	NO	NO	NO	NO	NO	NO	NO	NO	NO	NO	YES
NM_000368	TSC1	7248	-0.322857	0.0632194	-0.151062	-0.175122	0.00522538	-0.0674567	-0.141669	0.035968	-0.142709	1.76317e-05	0.558092	0.057289	0.00384211	0.906939	0.401291	0.0596013	0.654804	0.157882	0.000348828	0.715108	0.205809	0.135156	0.961416	0.630439	0.121811	0.824397	0.254131	YES	NO	NO	YES	YES	NO	NO	YES	NO	NO	NO	NO	NO
NM_000369	TSHR	7253	0.120229	0.139457	0.111027	-0.09518	0.0924758	-0.0894972	0.128395	0.176004	0.442971	0.0140218	0.0150071	0.133401	0.0132624	0.131451	0.0315858	0.036156	0.00507037	0.00713672	0.0323461	0.0683188	0.34059	0.221223	0.377426	0.166448	0.0834456	0.0334101	0.0333712	NO	NO	NO	NO	NO	NO	NO	NO	NO	NO	NO	NO	NO
NM_000373	UMPS	7372	0.165649	-0.00628939	-0.0223815	0.00771375	0.0555329	0.0115966	0.0129374	0.00812452	0.00574835	0.0393262	0.86395	0.651016	0.920019	0.0898665	0.777269	0.778974	0.922214	0.887416	0.0731071	0.92392	0.813876	0.966284	0.307497	0.879217	0.839483	0.962873	0.918963	NO	NO	NO	NO	NO	NO	NO	NO	NO	NO	NO	NO	NO
NM_000374	UROD	7389	-0.0425683	-0.0670505	-0.101523	-0.0398142	-0.153862	-0.0146022	-0.144579	-0.157069	-0.408244	0.752003	0.42277	0.103958	0.592488	0.00255337	0.840828	0.0120283	0.064805	3.04335e-06	0.803782	0.604293	0.295946	0.798651	0.0336112	0.916343	0.0369611	0.200946	9.79391e-05	NO	NO	NO	NO	NO	NO	NO	NO	NO	NO	YES	YES	NO
NM_000375	UROS	7390	-0.114227	-0.362029	-0.140551	0.00176454	-0.109879	0.0718665	-0.0370172	-0.353384	-0.358597	0.259198	4.39196e-05	0.000670992	0.964621	0.0499981	0.251563	0.306167	5.78378e-06	1.33862e-05	0.340961	0.00110898	0.0108788	0.985498	0.218437	0.511377	0.417404	0.000226501	0.000307955	NO	YES	YES	YES	NO	YES	NO	YES	NO	YES	YES	YES	NO
NM_000379	XDH	7498	0.0616298	0.156479	0.00761208	-0.0336249	0.0317497	-0.00289355	0.0605938	-0.0759735	-0.117676	0.243363	0.0115177	0.879241	0.392417	0.369739	0.888365	0.10924	0.001414	0.00244104	0.323613	0.0572593	0.94109	0.67713	0.636334	0.943214	0.191623	0.0131346	0.0157889	NO	NO	NO	NO	NO	NO	NO	NO	NO	NO	NO	NO	NO
NM_000380	XPA	7507	-0.175378	-0.423432	0.0364784	0.170779	-0.0722741	0.117319	0.317379	-0.0186288	0.119318	0.0904361	0.00097767	0.675159	0.120566	0.0627513	0.172003	0.000820902	0.908174	0.458079	0.144052	0.0100936	0.82855	0.452314	0.248826	0.430909	0.00517183	0.957051	0.563515	NO	NO	NO	NO	NO	NO	NO	NO	NO	NO	NO	NO	NO
NM_000386	BLMH	642	-0.0317867	-0.176702	0.00850769	-0.0721771	-0.0361793	0.0212685	0.0340649	0.0571879	0.0498132	0.604536	0.00952547	0.852948	0.276398	0.114288	0.606523	0.603013	0.0997071	0.493739	0.675224	0.0501972	0.928026	0.595625	0.350135	0.772889	0.696089	0.269191	0.596816	NO	NO	NO	NO	NO	NO	NO	NO	NO	NO	NO	NO	NO
NM_000387	SLC25A20	788	-0.320523	-0.512327	-0.160857	-0.110878	-0.220503	0.0908953	-0.00843384	-0.130724	-0.177837	0.0410473	3.95157e-06	0.0161939	0.316669	0.0131677	0.311843	0.887634	0.148343	0.0433329	0.0757591	0.000214118	0.0906553	0.624476	0.0965088	0.564904	0.921093	0.349198	0.103834	NO	YES	NO	YES	NO	YES	NO	YES	NO	NO	NO	NO	NO
NM_000390	CHM	1121	0.0436016	0.452962	0.183285	-0.267169	0.0200251	-0.130824	0.282979	0.329388	0.175771	0.639501	0.000428574	0.0567003	0.0608861	0.724157	0.147437	0.0112321	0.000288757	0.0248095	0.706045	0.00551149	0.204351	0.370437	0.871426	0.399225	0.0351509	0.00403533	0.073693	NO	NO	NO	NO	NO	NO	NO	NO	NO	NO	NO	NO	NO
NM_000391	TPP1	1200	-0.295644	-0.0389637	0.0507667	-0.0444877	0.0712607	0.0335198	0.205864	0.14239	0.168343	0.000244501	0.701289	0.631714	0.509071	0.172893	0.392453	0.0778067	0.205317	0.397971	0.00188417	0.819804	0.801562	0.749986	0.435226	0.624939	0.148339	0.428101	0.507282	NO	NO	NO	NO	NO	NO	NO	NO	NO	NO	NO	NO	NO
NM_000392	ABCC2	1244	-0.0405354	0.13993	0.0423299	-0.272224	-0.0183135	-0.212537	-0.0513929	-0.141931	-0.0662539	0.622337	0.138863	0.571165	0.00689824	0.769711	0.0151176	0.133448	0.000333762	0.00584489	0.690862	0.29887	0.758399	0.169931	0.89524	0.105891	0.223223	0.00447902	0.0292294	NO	NO	NO	NO	NO	NO	NO	NO	NO	NO	NO	NO	NO
NM_000395	CSF2RB	1439	0.373013	0.182178	0.301848	-0.0358996	-0.00367174	-0.0738536	0.14501	0.688728	0.493033	6.93466e-08	3.57848e-05	0.000261355	0.560497	0.894809	0.315811	0.0384357	5.86519e-08	0.000169926	1.4614e-05	0.000967988	0.00578102	0.78019	0.955955	0.567575	0.0875344	9.77725e-06	0.00212327	YES	YES	NO	YES	NO	NO	NO	NO	YES	YES	NO	YES	NO
NM_000396	CTSK	1513	-0.447694	-0.641894	-0.0331686	-0.28141	-0.0706269	-0.229101	-0.0285878	-0.0759509	-0.771427	0.003506	0.00029926	0.426743	0.00180325	0.242464	0.0111996	0.316726	0.415505	4.21137e-05	0.0114186	0.00427575	0.652343	0.099991	0.51893	0.0882985	0.428342	0.651284	0.000751981	NO	NO	NO	NO	NO	NO	YES	YES	NO	NO	YES	YES	NO
NM_000397	CYBB	1536	-0.143248	-0.0100801	0.141625	-0.0783072	-0.011065	-0.0903085	0.313736	0.215127	0.137717	0.0411414	0.911945	0.26424	0.168419	0.825903	0.118	0.0132863	6.89233e-05	0.247621	0.0758757	0.95167	0.503664	0.501301	0.922653	0.353671	0.0398912	0.00137935	0.354765	NO	NO	NO	NO	NO	NO	NO	NO	NO	NO	NO	NO	NO
NM_000399	EGR2	1959	-0.0295497	0.0271667	0.139018	-0.0668865	-0.0928102	-0.290553	0.112879	0.046507	0.0553635	0.663937	0.428006	0.0660352	0.16484	0.0577095	3.45479e-05	0.120571	0.432388	0.377277	0.728032	0.609099	0.225311	0.497664	0.237722	0.00227209	0.206251	0.665994	0.487182	NO	NO	NO	NO	NO	NO	YES	YES	NO	NO	NO	NO	NO
NM_000400	ERCC2	2068	-0.348959	-0.0648271	-0.0900712	-0.0552695	-0.152747	-0.264791	-0.0616793	-0.25417	-0.26218	0.000202325	0.523834	0.20666	0.498444	0.00205576	0.0020392	0.214497	2.19652e-07	0.00709713	0.00165855	0.689859	0.439255	0.744899	0.0291829	0.0310127	0.320163	2.36663e-05	0.0332402	NO	NO	NO	NO	NO	NO	NO	NO	NO	NO	NO	NO	NO
NM_000401	EXT2	2132	0.149923	0.373001	0.0675206	-0.115212	0.295674	-0.0522288	0.116107	0.0369629	-0.12011	0.0725155	0.00743745	0.143744	0.298247	0.000224106	0.526599	0.101245	0.695659	0.0740269	0.120377	0.0422535	0.356331	0.610344	0.00716432	0.719288	0.180914	0.850473	0.148441	NO	YES	NO	YES	NO	YES	NO	YES	NO	NO	NO	NO	NO
NM_000402	G6PD	2539	-0.233481	-0.000277397	0.0382722	0.011584	-0.204007	-0.0656105	-0.0142994	-0.125597	-0.147898	0.0143958	0.998015	0.442541	0.894449	0.0196258	0.350367	0.843198	0.0657502	0.27898	0.0329728	0.999158	0.665912	0.954894	0.124145	0.593505	0.888143	0.202855	0.38839	NO	NO	NO	NO	NO	NO	NO	NO	NO	NO	NO	NO	NO
NM_000403	GALE	2582	-0.168617	-0.122021	-0.215843	-0.0405622	-0.0206013	0.0566049	0.00199874	0.291868	0.530647	0.162283	0.0458105	0.0189108	0.681684	0.729879	0.308841	0.980239	0.00368851	5.96567e-07	0.231885	0.14407	0.100324	0.847298	0.874327	0.563077	0.986768	0.026405	2.99692e-05	NO	NO	YES	YES	NO	NO	NO	NO	NO	NO	YES	YES	NO
NM_000405	GM2A	2760	-0.1763	-0.0591733	0.153966	-0.0481576	0.102046	-0.0304801	0.102609	-0.291565	-0.718283	0.0945398	0.471268	0.174225	0.385311	0.169071	0.670838	0.296047	0.0143547	0.00517441	0.149396	0.646598	0.399264	0.672198	0.430358	0.814947	0.407215	0.0712402	0.0268474	NO	NO	NO	NO	NO	NO	NO	NO	NO	NO	NO	NO	NO
NM_000407	GP1BB	2812	-0.00388552	-0.36087	0.105083	-0.0012079	-0.082469	0.211429	-0.249638	-0.027481	0.130245	0.957451	0.000512997	0.0390542	0.983514	0.266336	0.0769003	0.00309609	0.680996	0.164385	0.970025	0.00630938	0.161024	0.993974	0.543531	0.278417	0.013732	0.842553	0.261883	NO	NO	NO	NO	NO	NO	NO	NO	NO	NO	NO	NO	NO
NM_000408	GPD2	2820	-0.0600046	0.167983	0.108397	-0.0696294	0.0134455	-0.177961	-0.0325124	0.147612	0.122065	0.469434	0.161926	0.355072	0.451778	0.810403	0.113229	0.392627	0.048825	0.214663	0.551837	0.331141	0.5917	0.715614	0.915609	0.346238	0.504952	0.165506	0.319005	NO	NO	NO	NO	NO	NO	NO	NO	NO	NO	NO	NO	NO
NM_000409	GUCA1A	2978	-0.0579065	-0.0228083	0.0264609	-0.0532045	-0.0614625	0.0675157	-0.160933	-0.0598135	0.056558	0.0111487	0.678402	0.392069	0.428227	0.456029	0.326803	0.00487099	0.298981	0.236583	0.0271678	0.804027	0.622499	0.700969	0.702534	0.57594	0.0190711	0.540469	0.34326	NO	NO	NO	NO	NO	NO	NO	NO	NO	NO	NO	NO	NO
NM_000410	HFE	3077	-0.373274	-0.418142	-0.142982	0.0114642	-0.105219	-0.201731	-0.00648002	-0.364467	-0.66711	0.0110943	5.24742e-05	0.110361	0.714289	0.141243	7.04983e-05	0.809954	1.81553e-06	2.26329e-06	0.0270709	0.00124715	0.305811	0.865262	0.392226	0.00357281	0.862886	0.000100749	7.88718e-05	NO	YES	NO	YES	NO	NO	YES	YES	NO	YES	YES	YES	NO
NM_000411	HLCS	3141	0.00780278	-0.0718895	-0.0537819	-0.0515516	0.187664	-0.0339058	0.0602958	0.0959779	-0.0248566	0.868761	0.268063	0.22902	0.315546	2.61185e-07	0.545899	0.178997	0.375078	0.399613	0.899239	0.454939	0.465617	0.624022	8.47463e-05	0.731503	0.278694	0.615041	0.50881	NO	NO	NO	NO	NO	YES	NO	YES	NO	NO	NO	NO	NO
NM_000414	HSD17B4	3295	-0.319636	-0.38555	-0.136456	-0.191967	-0.0539054	-0.110102	0.0506857	-0.0630439	0.0309092	0.000391475	0.00065928	0.14229	0.00204113	0.2085	0.102511	0.167049	0.203767	0.690029	0.00255802	0.007459	0.354511	0.106256	0.480689	0.327226	0.264853	0.426313	0.766694	NO	NO	NO	NO	NO	NO	NO	NO	NO	NO	NO	NO	NO
NM_000416	IFNGR1	3459	-0.362385	-0.285468	-0.0502787	-0.0345491	-0.0185173	0.00766293	0.0720118	0.13057	0.228285	4.21407e-05	0.00122566	0.658458	0.5321	0.699985	0.895874	0.38784	0.183069	0.135925	0.00060561	0.0118877	0.818805	0.763852	0.857771	0.946636	0.500515	0.399805	0.228055	YES	NO	NO	YES	NO	NO	NO	NO	NO	NO	NO	NO	NO
NM_000417	IL2RA	3559	0.92416	0.565691	0.156791	0.0713491	0.58347	0.999319	0.434422	1.75518	2.12235	8.44587e-05	0.0371815	0.100843	0.243502	0.021849	0.0104922	1.73989e-05	4.26128e-08	1.29116e-09	0.000953051	0.125462	0.290961	0.572717	0.133173	0.0846399	0.000294302	7.9811e-06	4.44961e-07	YES	YES	NO	YES	NO	YES	YES	YES	YES	YES	YES	YES	NO
NM_000418	IL4R	3566	0.0549823	0.0602214	-0.0570911	-0.0590975	0.023599	-0.073781	0.20789	0.329765	0.161757	0.401713	0.373288	0.42576	0.348792	0.606738	0.0857325	0.0370611	2.22256e-05	0.139487	0.485544	0.558248	0.65136	0.64624	0.803343	0.296221	0.0850446	0.000592832	0.232163	NO	NO	NO	NO	NO	NO	NO	NO	NO	YES	NO	YES	NO
NM_000419	ITGA2B	3674	-0.115902	-0.0866543	0.0499258	0.066219	-0.0847001	0.086292	-0.0667594	-0.02351	0.108795	0.000600397	0.37408	0.448768	0.430225	0.351637	0.502453	0.243966	0.763487	0.15063	0.00341943	0.558866	0.670713	0.70161	0.621888	0.701375	0.351663	0.886254	0.24516	NO	NO	NO	NO	NO	NO	NO	NO	NO	NO	NO	NO	NO
NM_000420	KEL	3792	-0.110312	-0.088741	-0.274868	-0.0185278	-0.167486	0.038713	-0.0623558	0.0284245	0.338076	0.0607371	0.210377	0.00935661	0.750195	0.00901303	0.797892	0.473214	0.800032	0.0123668	0.104053	0.391216	0.0623931	0.884294	0.0763774	0.891215	0.581802	0.905005	0.0476794	NO	NO	NO	NO	NO	NO	NO	NO	NO	NO	NO	NO	NO
NM_000421	KRT10	3858	-0.0103382	-0.0565096	-0.0315783	0.0353699	0.0866164	0.0655141	0.126307	-0.015784	0.019664	0.876529	0.4274	0.459742	0.362047	0.0200242	0.27014	0.00478811	0.813188	0.739574	0.905703	0.608539	0.678412	0.655091	0.125972	0.52672	0.0188438	0.910287	0.806608	NO	NO	NO	NO	NO	NO	NO	NO	NO	NO	NO	NO	NO
NM_000422	KRT17	3872	-0.152491	-0.247403	-0.00603277	0.191707	-0.147387	0.0523108	-0.266718	0.00241063	0.336204	0.00926052	0.034703	0.919916	0.200248	0.281534	0.723017	0.00867251	0.978541	0.0107641	0.0236783	0.12017	0.961021	0.534728	0.55849	0.846323	0.0291412	0.988851	0.0434065	NO	NO	NO	NO	NO	NO	NO	NO	NO	NO	NO	NO	NO
NM_000424	KRT5	3852	-0.036372	-0.0295556	-0.0599405	0.143495	-0.0419269	0.122614	-0.107128	0.00789494	0.14539	0.420684	0.708031	0.27255	0.104684	0.324399	0.099102	0.0579009	0.900917	0.0324239	0.50444	0.824497	0.51158	0.432258	0.598106	0.321526	0.11957	0.953905	0.0871872	NO	NO	NO	NO	NO	NO	NO	NO	NO	NO	NO	NO	NO
NM_000425	L1CAM	3897	-0.270809	-0.151489	-0.138538	0.150061	-0.143571	0.0950026	-0.151508	-0.104336	0.0389372	1.153e-06	0.020968	0.162525	0.15518	0.219116	0.509446	0.00125574	0.158196	0.57645	7.04518e-05	0.0852722	0.383315	0.487132	0.49176	0.707696	0.00705728	0.364164	0.670773	NO	NO	NO	NO	NO	NO	NO	NO	NO	NO	NO	NO	NO
NM_000426	LAMA2	3908	0.123607	0.169198	0.00114715	0.0762896	0.130013	0.213498	0.148196	-0.0253599	-0.0569742	0.0949342	0.00861772	0.98752	0.19356	0.115932	0.00461264	0.000378002	0.829201	0.106857	0.149896	0.0467103	0.993535	0.528554	0.352438	0.051951	0.00288969	0.918688	0.192138	NO	NO	NO	NO	NO	NO	NO	NO	NO	NO	NO	NO	NO
NM_000428	LTBP2	4053	-0.140116	0.283593	0.202823	-0.155543	-0.12495	-0.103108	0.0793122	-0.0562635	-0.169762	0.0438616	0.00731671	0.0227055	0.248035	0.316124	0.162006	0.0136589	0.376834	0.000423959	0.080002	0.0418389	0.114122	0.575427	0.590666	0.418205	0.0406628	0.616875	0.00425697	NO	NO	NO	NO	NO	NO	NO	NO	NO	NO	NO	NO	NO
NM_000430	PAFAH1B1	5048	-0.0466754	-0.00150527	0.135452	-0.117421	-0.0513953	-0.08655	0.100269	0.218971	0.0860974	0.311018	0.971113	0.0775985	0.0967977	0.0599958	0.199568	0.374003	0.0253532	0.505711	0.395538	0.984192	0.248018	0.42337	0.242593	0.462763	0.486851	0.105556	0.607706	NO	NO	NO	NO	NO	NO	NO	NO	NO	NO	NO	NO	NO
NM_000431	MVK	4598	-0.0544165	-0.0802632	0.0685549	-0.0183189	-0.0248044	0.0149399	-0.071874	-0.117716	-0.0446338	0.583284	0.324286	0.300746	0.78435	0.706971	0.79494	0.000188969	0.00796267	0.0281036	0.656385	0.51246	0.540481	0.899723	0.862307	0.889686	0.00171515	0.0462029	0.0795553	NO	NO	NO	NO	NO	NO	NO	NO	NO	NO	NO	NO	NO
NM_000432	MYL2	4633	-0.218376	-0.0801471	0.0836471	0.00871352	-0.118906	0.0711393	-0.148288	-0.0345072	0.157409	0.00122377	0.433372	0.211187	0.916429	0.205345	0.602623	0.0985518	0.756489	0.0741153	0.00539302	0.613619	0.444729	0.965353	0.476796	0.770373	0.17726	0.882658	0.148549	NO	NO	NO	NO	NO	NO	NO	NO	NO	NO	NO	NO	NO
NM_000433	NCF2	4688	-0.0669547	0.032065	0.0572895	-0.163112	-0.0497072	0.0261811	-0.0129825	0.0435457	0.00936376	0.28213	0.626525	0.363188	0.00673636	0.0269249	0.30573	0.844927	0.512443	0.907765	0.365793	0.766417	0.598292	0.168676	0.151913	0.560099	0.88953	0.72716	0.934447	NO	NO	NO	NO	NO	NO	NO	NO	NO	NO	NO	NO	NO
NM_000434	NEU1	4758	-0.073807	-0.202896	0.0791894	0.00930204	-0.0847108	0.11209	-0.0446435	-0.107519	0.0585014	0.616537	0.0656708	0.367352	0.914432	0.0994937	0.0544574	0.476636	0.148341	0.452909	0.685767	0.182777	0.600694	0.964294	0.325185	0.231314	0.584882	0.349198	0.55891	NO	NO	NO	NO	NO	NO	NO	NO	NO	NO	NO	NO	NO
NM_000435	NOTCH3	4854	-0.299974	0.0458176	-0.0530312	-0.0132856	-0.115909	0.112992	-0.128993	-0.0585602	0.18929	0.00041602	0.612144	0.334094	0.861296	0.218265	0.415881	0.0537643	0.541106	0.13941	0.0026718	0.755848	0.572529	0.937405	0.491046	0.640702	0.112743	0.746939	0.232093	NO	NO	NO	NO	NO	NO	NO	NO	NO	NO	NO	NO	NO
NM_000436	OXCT1	5019	0.0696283	0.0886164	0.291371	-0.0474486	-0.108598	0.0719786	0.486552	-0.0341845	-0.252065	0.403128	0.566057	0.00494243	0.663419	0.0895363	0.551194	3.02468e-05	0.806523	0.020678	0.487118	0.721749	0.040771	0.837538	0.307086	0.735111	0.0004466	0.907136	0.0660554	NO	NO	NO	NO	NO	NO	NO	NO	YES	NO	NO	YES	NO
NM_000437	PAFAH2	5051	-0.244674	-0.0524524	0.0638704	-0.0973597	-0.149145	-0.13122	-0.0970449	-0.0968285	-0.0588401	0.0221152	0.384573	0.45416	0.205515	0.00854136	0.04876	0.026659	0.0735623	0.249391	0.0461044	0.569148	0.674254	0.539739	0.0737356	0.216766	0.0665065	0.218807	0.356707	NO	NO	NO	NO	NO	NO	NO	NO	NO	NO	NO	NO	NO
NM_000442	PECAM1	NA	-0.750607	-0.870015	-0.175748	0.00925906	-0.216746	-0.399097	0.0803568	-0.467426	-0.290276	0.000143739	0.00054574	0.00994351	0.927262	0.00427523	0.000515257	0.147912	0.00164946	0.0290833	0.00132235	0.00656221	0.0651222	0.9694	0.0465655	0.0129046	0.241328	0.0147035	0.0813795	NO	NO	NO	NO	NO	NO	NO	NO	NO	NO	NO	NO	NO
NM_000444	PHEX	5251	0.0445765	0.301721	0.0859478	0.094259	0.10708	-0.122092	0.341834	0.525139	0.247894	0.17671	0.00193551	0.00460013	0.0189941	0.0250639	0.0799691	1.77488e-05	0.00115042	0.00132167	0.24859	0.0164665	0.0390679	0.24851	0.145241	0.284113	0.000297789	0.0112311	0.00991887	NO	NO	NO	NO	YES	NO	NO	YES	YES	NO	NO	YES	NO
NM_000447	PSEN2	5664	-0.543067	-0.645566	-0.324382	-0.0728452	-0.0855674	-0.00735324	-0.181153	-0.556076	-0.694933	0.00128427	5.06735e-06	0.000175282	0.259167	0.188203	0.85625	0.000253641	2.19756e-07	2.24975e-06	0.00556591	0.00025163	0.00446787	0.583862	0.454781	0.923596	0.00215401	2.36663e-05	7.87917e-05	NO	YES	YES	YES	NO	NO	NO	NO	NO	YES	YES	YES	NO
NM_000448	RAG1	5896	-0.0651864	0.0835351	0.0439379	0.075509	0.154597	0.0233226	0.0397048	-0.0897446	0.008807	0.008403	0.0344501	0.36664	0.0441282	0.001151	0.689126	0.352653	0.0554224	0.907003	0.0220212	0.119655	0.600358	0.333497	0.0200737	0.825783	0.465278	0.180744	0.933997	NO	NO	NO	NO	NO	NO	NO	NO	NO	NO	NO	NO	NO
NM_000449	RFX5	5993	0.179084	0.165039	0.33447	-0.0354361	0.0790158	-0.0625266	0.197501	0.137179	0.295235	0.000433625	0.0174341	0.00381278	0.6242	0.0495393	0.346254	0.00452103	0.0264536	0.00376529	0.00274496	0.0753654	0.0345961	0.816391	0.217894	0.589963	0.0180747	0.108736	0.0214122	NO	NO	NO	NO	NO	NO	NO	NO	NO	NO	NO	NO	NO
NM_000452	SLC10A2	6555	0.0987611	-0.0297355	0.0644183	-0.0483461	0.161636	-0.0833475	-0.043292	-0.0334499	-0.156144	0.00587472	0.593196	0.17079	0.141054	0.0194611	0.101194	0.199166	0.396153	0.00403191	0.0168157	0.742994	0.395045	0.472951	0.123557	0.325253	0.302807	0.634454	0.022498	NO	NO	NO	NO	NO	NO	NO	NO	NO	NO	NO	NO	NO
NM_000453	SLC5A5	6528	-0.375854	-0.131803	0.141092	0.108659	-0.169652	0.137582	-0.212196	-0.123804	0.414912	0.0144324	0.428805	0.253125	0.261411	0.416353	0.389706	0.00496847	0.3378	0.0421778	0.0330301	0.609661	0.492446	0.585288	0.673882	0.623322	0.0193983	0.579975	0.102275	NO	NO	NO	NO	NO	NO	NO	NO	NO	NO	NO	NO	NO
NM_000454	SOD1	6647	-0.0520596	-0.237312	0.00812506	0.0670338	0.063861	0.221625	0.236138	0.09607	-0.0505878	0.62987	0.116036	0.932511	0.248923	0.0747343	0.000516581	0.0187526	0.324402	0.718448	0.697737	0.265069	0.967317	0.576045	0.275101	0.012919	0.0512409	0.566857	0.789413	NO	NO	NO	NO	NO	NO	NO	NO	NO	NO	NO	NO	NO
NM_000455	STK11	6794	0.0424068	-0.0515703	-0.0151067	-0.0326716	0.0353598	-0.0119866	-0.224	-0.121425	-0.13668	0.159395	0.0406611	0.635533	0.59846	0.590496	0.853489	0.00077055	0.015359	0.00135286	0.228706	0.133403	0.803962	0.801762	0.792741	0.922788	0.00494501	0.0746759	0.0101133	NO	NO	NO	NO	NO	NO	NO	NO	NO	NO	NO	NO	NO
NM_000456	SUOX	6821	-0.642166	-0.134641	-0.0942071	-0.0251865	-0.0935704	-0.148449	0.0344425	-0.12831	-0.0251913	0.000106207	0.00200671	4.123e-06	0.636973	0.00231013	0.0204229	0.435036	0.0383595	0.517779	0.00110111	0.0168817	0.000444022	0.822702	0.0315419	0.127959	0.546084	0.139545	0.618523	NO	NO	NO	NO	NO	NO	NO	NO	NO	NO	NO	NO	NO
NM_000459	TEK	7010	0.198258	0.12248	-0.0558007	-0.0355009	0.094927	-0.0591498	0.274735	0.0125007	-0.381278	0.0010304	0.072165	0.0777767	0.44994	0.373548	0.357485	0.00362022	0.926367	0.0102755	0.00485372	0.193658	0.248364	0.714865	0.638932	0.599089	0.015391	0.963902	0.0421586	NO	NO	NO	NO	NO	NO	NO	NO	NO	NO	NO	NO	NO
NM_000461	THRB	7068	0.251763	-0.0127612	-0.084761	0.0139336	0.0912478	-0.0423354	0.0912841	-0.175957	-0.115533	0.0523981	0.94933	0.312037	0.79903	0.0329055	0.154257	0.0240601	0.0586493	0.110636	0.0923587	0.972518	0.551854	0.90663	0.171663	0.408199	0.0615802	0.187806	0.196938	NO	NO	NO	NO	NO	NO	NO	NO	NO	NO	NO	NO	NO
NM_000463	UGT1A1	54658	-0.00680825	0.076248	-0.0677825	0.160745	-0.0467327	-0.0214805	-0.0944084	-0.211358	0.0407142	0.89054	0.349365	0.20212	0.0486733	0.549303	0.6879	0.220871	0.0254426	0.378544	0.915895	0.536199	0.434583	0.343241	0.766276	0.825312	0.32654	0.105894	0.488188	NO	NO	NO	NO	NO	NO	NO	NO	NO	NO	NO	NO	NO
NM_000465	BARD1	580	-0.246628	-0.0478638	-0.282743	-0.237991	-0.0365393	-0.10793	0.162273	0.176371	0.113946	0.000385719	0.648928	0.00616764	0.0143239	0.616581	0.313839	0.00103888	0.106412	0.00975699	0.0025329	0.78303	0.0474125	0.227228	0.809913	0.566317	0.00614306	0.280183	0.0407768	NO	NO	NO	NO	NO	NO	NO	NO	NO	NO	NO	NO	NO
NM_000466	PEX1	5189	-0.390004	0.297297	0.169139	-0.216933	-0.0340316	-0.264815	-0.00901601	0.0327295	-0.0465195	0.0111425	0.00204062	0.00180748	0.0879935	0.484282	0.00220615	0.879604	0.624176	0.245438	0.0271641	0.0170441	0.0215087	0.412309	0.721795	0.0323801	0.914719	0.806598	0.3524	NO	NO	NO	NO	NO	NO	NO	NO	NO	NO	NO	NO	NO
NM_000474	TWIST1	7291	0.00995505	-0.205037	0.235126	0.00251995	-0.0404473	0.0737888	0.613087	0.445954	0.456812	0.910365	0.0593891	0.000826024	0.976211	0.600941	0.584356	0.00501945	2.40854e-05	0.00093461	0.931779	0.170755	0.0125735	0.990269	0.799239	0.758611	0.0195546	0.000635551	0.00771277	NO	NO	NO	NO	NO	NO	NO	NO	NO	YES	NO	YES	NO
NM_000475	NR0B1	190	-0.0597763	-0.121951	-0.0336623	0.0443508	-0.0233349	0.05483	-0.114469	0.0500185	0.0126211	0.354338	0.000565263	0.293804	0.0498938	0.0330434	0.0692928	0.000655804	0.252615	0.706523	0.439695	0.00668042	0.534417	0.346386	0.172044	0.264507	0.00437991	0.486348	0.780566	NO	NO	NO	NO	NO	NO	NO	NO	NO	NO	NO	NO	NO
NM_000476	AK1	203	-0.0774243	-0.220219	-0.0277014	0.0743345	-0.0788324	0.00872167	-0.112916	-0.0282732	0.121997	0.123094	0.0468443	0.749859	0.143448	0.0182049	0.851822	0.0181709	0.642457	0.182227	0.185632	0.146174	0.874209	0.475427	0.11815	0.921853	0.0500644	0.81788	0.282649	NO	NO	NO	NO	NO	NO	NO	NO	NO	NO	NO	NO	NO
NM_000481	AMT	275	-0.395657	0.0455972	-0.0371481	0.0765338	-0.0046497	-0.115819	-0.0591977	-0.260206	-0.281716	2.06309e-07	0.543067	0.603915	0.2866	0.846987	0.0354857	0.306009	6.84485e-06	0.000124072	2.7141e-05	0.704356	0.78235	0.602403	0.933446	0.17925	0.417221	0.000254143	0.00167941	YES	NO	NO	YES	NO	NO	NO	NO	NO	NO	NO	NO	NO
NM_000484	APP	351	-0.0244961	0.0962792	0.239505	-0.0463943	-0.0293269	-0.159277	0.123054	0.0896844	0.188284	0.41808	0.131169	0.00313348	0.449664	0.789372	0.0645199	0.0456128	0.0451158	0.00704642	0.502052	0.28724	0.0303161	0.714777	0.905926	0.253765	0.0992868	0.156574	0.0331107	NO	NO	NO	NO	NO	NO	NO	NO	NO	NO	NO	NO	NO
NM_000485	APRT	353	-0.2065	-0.262432	-0.119572	0.109852	-0.0323781	0.0689841	-0.0226781	-0.295257	-0.308526	0.0887332	0.0436032	0.0576986	0.0314257	0.610728	0.535812	0.692292	0.0280925	0.00738723	0.141846	0.139808	0.206662	0.294401	0.806395	0.72549	0.769469	0.113242	0.0340732	NO	NO	NO	NO	NO	NO	NO	NO	NO	NO	NO	NO	NO
NM_000487	ARSA	410	0.10204	-0.0857726	-0.348136	0.0299226	-0.0130665	-0.0496551	-0.117015	-0.108865	-0.111011	0.0129788	0.118852	0.000791375	0.64859	0.796506	0.345786	0.0939809	0.0152858	0.0869474	0.0304974	0.269642	0.0122849	0.829331	0.909576	0.589857	0.1712	0.0743957	0.166041	NO	NO	NO	NO	NO	NO	NO	NO	NO	NO	NO	NO	NO
NM_000490	AVP	551	-0.0792432	-0.189353	0.00292929	-0.0506252	-0.137962	0.156544	-0.0251343	0.064089	0.135935	0.0251264	0.00581241	0.950966	0.370966	0.0644309	0.0600803	0.533024	0.125801	0.0375231	0.0511237	0.0359978	0.975944	0.661435	0.253299	0.244392	0.635743	0.314111	0.0952927	NO	NO	NO	NO	NO	NO	NO	NO	NO	NO	NO	NO	NO
NM_000491	C1QB	713	0.0779599	0.124584	-0.0108814	0.217398	-0.0101482	0.14046	-0.0485565	-0.0554787	-0.182091	0.360513	0.350561	0.942653	0.0770773	0.917762	0.203316	0.225654	0.364221	0.104962	0.446137	0.537269	0.971986	0.397276	0.966446	0.466956	0.331507	0.604905	0.189641	NO	NO	NO	NO	NO	NO	NO	NO	NO	NO	NO	NO	NO
NM_000494	COL17A1	1308	0.0898604	-0.0811741	0.176922	-0.17925	0.00100352	0.174483	-0.039543	0.0362575	0.0661033	0.0649006	0.11696	0.00131044	0.0530698	0.981737	0.00182973	0.328578	0.534145	0.3042	0.109777	0.266367	0.01745	0.353068	0.993207	0.0289545	0.440565	0.742352	0.414778	NO	NO	NO	NO	NO	NO	NO	NO	NO	NO	NO	NO	NO
NM_000496	CRYBB2	1415	-0.135606	-0.0795468	-0.105011	0.21073	0.085653	0.120088	-0.194385	-0.0587237	0.444248	0.158556	0.673287	0.385219	0.104286	0.449234	0.203031	0.0165085	0.653733	0.0163774	0.227654	0.800455	0.61643	0.431837	0.697546	0.466892	0.0467244	0.823851	0.0569481	NO	NO	NO	NO	NO	NO	NO	NO	NO	NO	NO	NO	NO
NM_000502	EPX	8288	-0.144969	-0.0120174	-0.0103349	0.0163856	-0.126286	0.11981	-0.0185711	0.0453719	0.164292	0.00808742	0.849585	0.793824	0.742541	0.101694	0.16172	0.673397	0.539855	0.0228265	0.0213504	0.915907	0.897023	0.880503	0.328389	0.417693	0.754834	0.746515	0.0702013	NO	NO	NO	NO	NO	NO	NO	NO	NO	NO	NO	NO	NO
NM_000503	EYA1	2138	-0.00139599	0.0240071	0.0209425	0.102717	0.129468	-0.0271586	-0.0624734	0.167461	0.0879242	0.947426	0.642929	0.475653	0.00565011	0.00823875	0.37679	0.414464	0.0471394	0.122061	0.961717	0.778729	0.691325	0.157027	0.0719391	0.614003	0.52694	0.161419	0.211401	NO	NO	NO	NO	NO	NO	NO	NO	NO	NO	NO	NO	NO
NM_000504	F10	2159	0.0191292	-0.0239231	-0.0562982	0.0427363	0.00610467	0.15705	-0.13132	-0.0327274	0.0823313	0.615247	0.787574	0.242051	0.328186	0.927216	0.0559074	0.00264019	0.518037	0.0966927	0.684663	0.874859	0.480283	0.632513	0.970176	0.234757	0.0121639	0.731244	0.179179	NO	NO	NO	NO	NO	NO	NO	NO	NO	NO	NO	NO	NO
NM_000505	F12	2161	-0.129828	-0.121771	0.0409338	-0.0182329	-0.158635	0.067019	-0.123694	-0.0458459	0.00105729	0.00210753	0.0371795	0.211074	0.74602	0.0229054	0.366726	0.0268398	0.210405	0.983151	0.00781635	0.125462	0.444729	0.88227	0.137391	0.605883	0.0667995	0.434767	0.988872	NO	NO	NO	NO	NO	NO	NO	NO	NO	NO	NO	NO	NO
NM_000507	FBP1	2203	-0.195334	-0.297307	-0.154866	0.0750638	0.0026252	-0.196451	0.12027	-0.0230857	0.235937	0.0217171	0.000234111	0.0268076	0.0996913	0.947021	0.00101023	0.0485336	0.36352	1.37362e-05	0.0454355	0.00355416	0.126901	0.425965	0.979814	0.0196471	0.104067	0.604605	0.000313911	NO	NO	NO	NO	NO	NO	NO	NO	NO	NO	NO	NO	NO
NM_000511	FUT2	2524	0.010437	-0.05933	0.0598919	-0.0912408	0.0334583	-0.0413559	0.0320293	0.081528	0.0537477	0.679686	0.415267	0.177959	0.16178	0.293522	0.271231	0.566705	0.222558	0.342976	0.741574	0.597484	0.403103	0.494463	0.570394	0.527304	0.665274	0.450529	0.453451	NO	NO	NO	NO	NO	NO	NO	NO	NO	NO	NO	NO	NO
NM_000512	GALNS	2588	0.0498914	-0.0520647	0.0827873	-0.0130211	-0.0805963	-0.0732394	-0.13902	-0.354141	-0.381703	0.422219	0.440701	0.272904	0.801558	0.0283035	0.0625192	0.0391554	7.82913e-05	0.00197054	0.505928	0.619238	0.511986	0.908183	0.156738	0.249385	0.0885997	0.00151577	0.013436	NO	NO	NO	NO	NO	NO	NO	NO	NO	NO	NO	NO	NO
NM_000518	HBB	3043	-0.479722	-0.213071	-0.182395	0.0188807	-0.029728	0.0986336	0.1639	-0.16665	8.15071e-05	0.000144878	0.106349	0.0650927	0.910988	0.798668	0.535261	0.235862	0.0814318	0.999596	0.00132928	0.250903	0.22334	0.962535	0.910533	0.724914	0.342849	0.235249	0.999774	NO	NO	NO	NO	NO	NO	NO	NO	NO	NO	NO	NO	NO
NM_000520	HEXA	3073	-0.316673	-0.16939	-0.110783	-0.0530104	0.0735691	0.0353994	-0.0348111	-0.0652577	0.000721493	0.000983242	0.204899	0.0674675	0.325353	0.0316719	0.593421	0.228378	0.0154315	0.993639	0.0047107	0.385034	0.228242	0.630401	0.167608	0.765089	0.334682	0.0749438	0.99597	NO	NO	NO	NO	NO	NO	NO	NO	NO	NO	NO	NO	NO
NM_000521	HEXB	3074	-0.15667	-0.175363	-0.00730271	-0.0338351	-0.0810436	-0.0769721	-0.00948175	-0.233883	-0.166804	0.0259037	0.000154142	0.924085	0.324443	0.000857014	0.000512327	0.740232	0.000107682	0.0129705	0.0523943	0.00262867	0.963225	0.629728	0.0165751	0.012901	0.807879	0.00193386	0.0492606	NO	NO	NO	NO	NO	NO	NO	NO	NO	NO	NO	NO	NO
NM_000523	HOXD13	3239	-0.0738865	-0.0373964	-0.0535746	0.0422394	0.0593739	0.0352919	0.0226105	0.0607854	0.0775593	0.208754	0.331118	0.351012	0.282024	0.0676749	0.446048	0.447469	0.140689	0.0193108	0.285252	0.518823	0.588183	0.600018	0.260001	0.662252	0.558114	0.337691	0.0635372	NO	NO	NO	NO	NO	NO	NO	NO	NO	NO	NO	NO	NO
NM_000524	HTR1A	3350	-0.294704	-0.0791237	0.119673	0.129804	-0.129073	0.174744	-0.0519225	-0.0223818	0.309281	0.00130877	0.512891	0.0964696	0.222188	0.352802	0.188645	0.307176	0.802952	0.013937	0.00563926	0.680784	0.282397	0.552776	0.623014	0.4509	0.418448	0.906278	0.0514568	NO	NO	NO	NO	NO	NO	NO	NO	NO	NO	NO	NO	NO
NM_000525	KCNJ11	3767	0.21453	0.366914	0.199616	-0.00346364	-0.0829562	0.143146	-0.101395	0.0359181	0.154743	1.18429e-05	3.3879e-07	0.0013765	0.958533	0.368925	0.343403	0.0375703	0.595406	0.00670669	0.00026764	4.45625e-05	0.0180745	0.983	0.63571	0.587956	0.0859725	0.785753	0.0320173	NO	YES	NO	YES	NO	NO	NO	NO	NO	NO	NO	NO	NO
NM_000527	LDLR	3949	-0.130306	0.0602662	0.138224	-0.145552	0.0469852	0.0956828	0.479971	0.376048	0.399712	0.126055	0.269928	0.0280235	0.0171208	0.536421	0.00664144	0.00602271	0.000338498	0.00158916	0.189319	0.45707	0.130365	0.242197	0.758624	0.064985	0.0223855	0.00451931	0.0114381	NO	NO	NO	NO	NO	NO	NO	NO	NO	NO	NO	NO	NO
NM_000528	MAN2B1	4125	-0.039407	-0.0802167	-0.0295213	-0.0100272	0.198028	-0.341663	-0.123646	-0.296288	-0.396033	0.674763	0.237688	0.670147	0.92857	0.000214588	0.000740015	0.0406361	0.00067656	7.13622e-06	0.737276	0.422488	0.825573	0.970003	0.00696741	0.0164345	0.0912075	0.00764948	0.000188307	NO	NO	NO	NO	NO	YES	YES	YES	NO	YES	YES	YES	NO
NM_000530	MPZ	4359	-0.175103	-0.0719656	0.0675255	0.142905	-0.0236472	0.0644412	-0.0589715	-0.0592414	0.130608	0.0086038	0.332051	0.246999	0.0922231	0.772189	0.531735	0.210775	0.497872	0.237382	0.0223709	0.519812	0.485849	0.417087	0.896126	0.72298	0.315695	0.716455	0.344131	NO	NO	NO	NO	NO	NO	NO	NO	NO	NO	NO	NO	NO
NM_000534	PMS1	5378	-0.333574	0.0715524	0.0173249	-0.177365	-0.051453	-0.112374	0.0329741	-0.0703233	-0.210334	0.0005742	0.527829	0.857786	0.124706	0.519581	0.403412	0.598071	0.50323	1.63148e-05	0.00331126	0.692639	0.930821	0.458914	0.746769	0.631869	0.691867	0.719777	0.000359489	NO	NO	NO	NO	NO	NO	NO	NO	NO	NO	NO	NO	NO
NM_000539	RHO	6010	0.0491461	0.0393569	-0.0602957	0.0244136	-0.0637249	0.0128463	0.153801	0.121817	0.169222	0.0313105	0.0565628	0.000478313	0.148623	0.0396716	0.582092	0.0703047	0.156023	0.0861567	0.0609687	0.165632	0.00862114	0.481001	0.191343	0.756812	0.137541	0.360522	0.16508	NO	NO	NO	NO	NO	NO	NO	NO	NO	NO	NO	NO	NO
NM_000540	RYR1	6261	-0.0983706	-0.506389	-0.372232	0.210772	-0.243214	-0.188957	0.0591314	-0.114295	-0.0716984	0.237962	1.39774e-08	0.00248666	0.00449232	3.61652e-08	0.00939495	0.105841	0.00387718	0.00023447	0.317682	5.12437e-06	0.0260948	0.142675	1.59785e-05	0.0793551	0.187186	0.0274477	0.00272615	NO	YES	NO	YES	NO	YES	NO	YES	NO	YES	NO	YES	NO
NM_000543	SMPD1	6609	0.170286	0.122965	0.00121024	-0.0392302	-0.0167003	-0.0994567	-0.0725978	-0.261992	-0.373769	0.00115287	0.144083	0.985044	0.702745	0.727372	0.0942811	0.197667	0.000157491	0.0015466	0.00518131	0.306553	0.992057	0.858429	0.872795	0.312551	0.301097	0.00258696	0.0111925	NO	NO	NO	NO	NO	NO	NO	NO	NO	NO	NO	NO	NO
NM_000544	TAP2	NA	0.133204	0.740749	0.797135	-0.115133	0.22827	0.110626	-0.0481917	-0.0580322	-0.0315835	0.149809	6.00683e-07	6.99232e-05	0.1315	1.07568e-05	0.126405	0.287607	0.00692338	0.52415	0.217286	6.12448e-05	0.00244777	0.46394	0.000996504	0.3673	0.398341	0.0421246	0.623731	NO	YES	NO	YES	NO	YES	NO	YES	NO	YES	NO	YES	NO
NM_000545	TCF1	6927	-0.167541	-0.0173029	0.000247437	0.122005	-0.123696	0.144969	-0.0937028	0.00812542	0.344434	0.129408	0.8764	0.997291	0.312411	0.366433	0.348871	0.284575	0.928096	0.0207248	0.193377	0.931745	0.997871	0.620535	0.633518	0.592065	0.395126	0.964712	0.0661516	NO	NO	NO	NO	NO	NO	NO	NO	NO	NO	NO	NO	NO
NM_000546	TP53	7157	0.0442724	-0.0111764	0.191945	-0.0777204	-0.19784	-0.0617067	0.112514	-0.294	-0.115198	0.495684	0.767615	0.113421	0.585576	0.0267267	0.120279	0.270329	0.00207106	0.345149	0.576324	0.861597	0.310017	0.795273	0.151284	0.357383	0.380404	0.0174421	0.455834	NO	NO	NO	NO	NO	NO	NO	NO	NO	NO	NO	NO	YES
NM_000548	TSC2	7249	-0.164151	0.240352	-0.101538	0.00474002	0.0708893	-0.176393	-0.0807521	-0.0885094	-0.281702	0.15328	0.0935858	0.245558	0.967606	0.054366	0.0356909	0.019524	0.244599	0.0119604	0.221459	0.230731	0.48433	0.986653	0.230211	0.180004	0.0528877	0.476972	0.0465739	NO	NO	NO	NO	NO	NO	NO	NO	NO	NO	NO	NO	NO
NM_000549	TSHB	7252	-0.138215	-0.0608802	0.0714604	-0.0939714	0.0494498	0.125552	-0.129229	-0.023876	0.0413276	0.11255	0.432962	0.292299	0.293098	0.200142	0.0234594	0.0105149	0.72337	0.438315	0.17234	0.613266	0.532748	0.607682	0.470117	0.139441	0.0335273	0.865944	0.54534	NO	NO	NO	NO	NO	NO	NO	NO	NO	NO	NO	NO	NO
NM_000551	VHL	7428	0.0234138	-0.00194817	0.0724427	0.0846616	0.11589	0.0345258	0.411183	0.36359	0.569465	0.807464	0.989964	0.579986	0.142647	0.208441	0.492746	0.00025748	0.0113206	0.00103543	0.849	0.994885	0.76551	0.474966	0.480689	0.695488	0.00217589	0.0597993	0.00834102	NO	NO	NO	NO	NO	NO	NO	NO	NO	NO	NO	NO	NO
NM_000552	VWF	7450	-0.307153	-0.463861	-0.539021	-0.00238698	-0.0438364	-0.029722	-0.0577776	-0.137087	-0.217583	0.00051718	0.00909485	0.00209726	0.950834	0.423823	0.66678	0.18512	1.33779e-05	0.0480567	0.00309509	0.0484132	0.0234358	0.979946	0.67915	0.812021	0.286133	0.000402998	0.11112	NO	NO	NO	NO	NO	NO	NO	NO	NO	NO	NO	NO	NO
NM_000553	WRN	7486	0.292838	0.322585	0.113597	-0.203921	0.0223544	-0.174456	0.185431	-0.0166408	0.152897	0.00103444	4.78906e-05	0.240398	0.118925	0.755822	0.16293	0.00243301	0.782172	0.043132	0.00486403	0.00117216	0.478491	0.450446	0.888234	0.419336	0.0114512	0.896957	0.103607	NO	NO	NO	NO	NO	NO	NO	NO	NO	NO	NO	NO	NO
NM_000554	CRX	1406	-0.190157	-0.153223	0.177532	0.102392	0.0552129	-0.00180875	0.0115413	0.00588697	0.27083	0.0225744	0.0998223	0.0475481	0.257152	0.662094	0.984087	0.897136	0.956738	0.0158657	0.0468875	0.240902	0.183166	0.582432	0.835604	0.992538	0.92755	0.97774	0.0558034	NO	NO	NO	NO	NO	NO	NO	NO	NO	NO	NO	NO	NO
NM_000555	DCX	1641	0.149983	0.1497	0.0808501	-0.0123759	0.0625797	-0.0441017	-0.0573713	-0.127045	0.0807675	0.0311891	0.000134333	0.0107285	0.772312	0.16706	0.368333	0.0248942	0.00404123	0.00043461	0.0607665	0.00239616	0.068597	0.893721	0.427982	0.607227	0.0632673	0.0283171	0.00434131	NO	NO	NO	NO	NO	NO	NO	NO	NO	NO	NO	NO	NO
NM_000557	GDF5	8200	-0.274672	-0.243868	0.224601	-0.000371707	-0.137517	0.184202	-0.164251	0.0459648	0.241144	0.0007711	0.052823	0.0326134	0.997717	0.319828	0.253488	0.12934	0.660428	0.0687096	0.00399805	0.157783	0.143684	0.999519	0.593843	0.513393	0.217858	0.828589	0.141092	NO	NO	NO	NO	NO	NO	NO	NO	NO	NO	NO	NO	NO
NM_000561	GSTM1	2944	-0.591116	-0.341106	-0.283024	-0.0482735	-0.0238215	0.21645	0.069794	0.0191286	-0.0363715	3.26287e-06	0.0321073	0.00305923	0.54512	0.733751	0.0296491	0.305808	0.841896	0.807301	0.000124939	0.11407	0.0298523	0.770594	0.875815	0.160304	0.417113	0.924455	0.858626	YES	NO	NO	YES	NO	NO	NO	NO	NO	NO	NO	NO	NO
NM_000564	IL5RA	3568	0.135838	0.0383369	0.0445957	-0.203185	0.0644963	-0.115603	-0.0112229	-0.00492744	-0.0757376	0.0218198	0.170301	0.020414	0.0251855	0.17048	0.0111598	0.8248	0.903461	0.0375764	0.0456007	0.34269	0.105505	0.271482	0.432302	0.0881518	0.874547	0.954947	0.0953828	NO	NO	NO	NO	NO	NO	NO	NO	NO	NO	NO	NO	NO
NM_000565	IL6R	3570	0.155101	-0.070111	0.0138976	-0.227806	-0.00825744	-0.03875	0.0410679	0.162551	0.0459319	0.0677654	0.313191	0.869075	0.000765378	0.861317	0.695737	0.641536	0.138454	0.430924	0.113937	0.502524	0.935653	0.0732845	0.940716	0.82964	0.728159	0.333758	0.538179	NO	NO	NO	NO	NO	NO	NO	NO	NO	NO	NO	NO	NO
NM_000566	FCGR1A	2209	-0.499306	-1.09357	-0.694791	0.0748373	0.0656519	0.111228	0.177363	0.661359	0.941885	0.000259228	1.0748e-06	0.000114741	0.116342	0.0147867	0.0608404	0.000143226	6.08212e-05	1.17004e-07	0.00195483	8.80077e-05	0.00332879	0.448022	0.1045	0.246116	0.00139667	0.00125661	1.00303e-05	NO	YES	YES	YES	NO	YES	NO	YES	NO	YES	YES	YES	NO
NM_000572	IL10	3586	0.734567	0.489245	0.368786	0.151743	0.488364	0.841499	0.799026	0.720823	0.893911	6.20049e-05	0.0266865	0.0114443	0.0635894	0.000341342	0.000225414	8.9538e-07	6.05278e-06	1.41796e-06	0.000774208	0.100677	0.0718111	0.375114	0.00933597	0.00772189	3.37462e-05	0.000234372	5.56557e-05	YES	YES	YES	YES	NO	YES	YES	YES	YES	YES	YES	YES	NO
NM_000574	DAF	1604	0.667869	0.270292	0.264879	-0.0141708	-0.00369901	0.105913	0.647184	1.00768	1.23914	0.0007023	0.00236271	0.00753292	0.846608	0.959497	0.201678	1.49557e-06	8.1157e-06	2.00919e-06	0.00377238	0.0189888	0.0540607	0.929827	0.985579	0.465334	4.94628e-05	0.000283978	7.15297e-05	YES	YES	YES	YES	NO	NO	NO	NO	YES	YES	YES	YES	NO
NM_000575	IL1A	3552	3.29758	2.39933	1.86835	0.125348	0.335576	0.41709	1.16781	1.84405	2.48849	0.00010053	3.80447e-06	6.60957e-06	0.0712326	0.00649848	0.00273396	0.000329202	4.58828e-06	1.62293e-06	0.00106599	0.000209537	0.00058706	0.387635	0.0615575	0.0375369	0.00260086	0.00019143	6.22821e-05	NO	YES	YES	YES	NO	YES	YES	YES	NO	YES	YES	YES	NO
NM_000576	IL1B	3553	1.45558	1.82961	2.13555	0.0178239	0.0986928	0.161217	0.480577	0.687299	0.876028	0.000159798	4.92519e-05	1.32664e-05	0.674135	0.229551	0.0217459	0.000195116	1.29503e-05	1.47683e-07	0.00141786	0.00119867	0.000896442	0.842956	0.504826	0.13311	0.00176009	0.000393269	1.1836e-05	NO	YES	YES	YES	NO	NO	YES	YES	NO	YES	YES	YES	NO
NM_000578	SLC11A1	6556	0.0805493	0.450546	0.0359744	0.00183899	0.16459	0.0512184	0.0619126	0.217921	0.364873	0.375734	0.00603239	0.726424	0.96153	0.107048	0.477387	0.0470377	0.0079637	0.000816676	0.460287	0.0368857	0.861282	0.98409	0.337953	0.684518	0.101567	0.0462029	0.00696296	NO	NO	NO	NO	NO	NO	NO	NO	NO	NO	NO	NO	NO
NM_000579	CCR5	1234	0.171626	-0.00333897	0.169995	-0.125237	-0.288195	-0.515847	-0.0736073	-0.12236	-0.488897	0.0127059	0.961821	0.0991043	0.423827	8.78787e-06	6.00622e-06	0.294482	0.17906	0.00756893	0.0299869	0.978979	0.287387	0.698247	0.000875282	0.000726144	0.405614	0.394651	0.0345667	NO	NO	NO	NO	NO	YES	YES	YES	NO	NO	YES	YES	NO
NM_000584	IL8	3576	0.54431	0.697207	0.697084	0.0019311	0.0116334	-0.00713442	0.155153	0.357502	0.587399	0.000954263	0.000503748	0.000127139	0.956991	0.851731	0.871564	0.0292005	0.00018673	1.87847e-06	0.00460457	0.00622675	0.00359725	0.982591	0.935961	0.933427	0.0712077	0.00291711	6.85761e-05	NO	NO	YES	YES	NO	NO	NO	NO	NO	NO	YES	YES	NO
NM_000591	CD14	929	-0.340674	-0.553668	0.0331428	-0.0276547	-0.224479	-0.170077	0.149526	0.191262	0.160048	0.0522466	0.00745138	0.653007	0.76423	0.0156931	0.100573	0.0294351	0.00889894	0.0588207	0.0921706	0.0422756	0.815242	0.890984	0.108206	0.323971	0.0715872	0.0502614	0.127193	NO	NO	NO	NO	NO	NO	NO	NO	NO	NO	NO	NO	NO
NM_000593	TAP1	6890	0.303034	0.370032	0.41858	-0.0663822	0.10941	0.0417364	0.0798963	0.224107	0.199319	4.81012e-05	0.000138069	0.000260268	0.324504	0.0753042	0.555049	0.316301	0.0178653	0.00257062	0.000665001	0.0024417	0.00577123	0.629728	0.276365	0.737455	0.427935	0.082685	0.0163629	YES	NO	NO	YES	NO	NO	NO	NO	NO	NO	NO	NO	NO
NM_000594	TNF	7124	1.90001	0.705525	0.412899	0.417697	0.564051	0.550935	1.73879	0.868692	1.35115	1.18549e-07	9.62531e-06	5.04878e-06	0.00456715	4.30196e-05	0.000581017	8.50513e-09	7.43217e-05	5.12393e-09	2.02249e-05	0.000384811	0.000505788	0.142675	0.00242245	0.0140351	1.25189e-06	0.00145859	1.10413e-06	YES	YES	YES	YES	YES	YES	YES	YES	YES	YES	YES	YES	NO
NM_000595	LTA	4049	0.0256243	0.0388669	-0.0221145	0.206656	0.209365	0.392006	0.0721762	0.258133	0.426567	0.673093	0.75972	0.742154	0.0287627	0.0227779	0.000467271	0.235254	0.0148682	8.96174e-05	0.735965	0.8564	0.870469	0.286328	0.136994	0.0121076	0.342081	0.0730107	0.00131533	NO	NO	NO	NO	NO	NO	NO	NO	NO	NO	NO	NO	NO
NM_000597	IGFBP2	3485	-0.11914	-0.41567	-0.107649	0.165372	-0.136823	0.0787499	-0.0264643	-0.0593918	0.233386	0.195599	0.000618547	0.220188	0.0838734	0.260668	0.328494	0.622443	0.397267	0.0351255	0.270408	0.00712922	0.454883	0.40719	0.538106	0.57705	0.712896	0.634933	0.0914963	NO	NO	NO	NO	NO	NO	NO	NO	NO	NO	NO	NO	NO
NM_000600	IL6	3569	3.98962	2.11753	1.86385	0.297064	0.574705	0.79282	3.57682	3.88737	4.21605	3.41869e-06	7.02345e-07	1.84527e-05	0.0585071	0.0137421	0.0038534	1.44203e-09	3.60488e-10	1.50384e-12	0.000129752	6.83734e-05	0.00106844	0.36753	0.0995344	0.0466009	3.88243e-07	3.6306e-07	3.70182e-09	YES	YES	YES	YES	NO	YES	YES	YES	YES	YES	YES	YES	NO
NM_000601	HGF	3082	-0.958492	-1.10372	-0.931274	0.038657	0.10727	-0.0272165	0.228885	-0.128115	-0.985965	6.31982e-05	0.000931807	0.000280118	0.551401	0.0693479	0.368992	0.00371231	0.342202	8.26746e-05	0.000785343	0.00970149	0.00603339	0.775102	0.263957	0.607733	0.015709	0.584505	0.00124012	YES	NO	NO	YES	NO	NO	NO	NO	YES	NO	NO	YES	NO
NM_000602	SERPINE1	5054	0.606622	0.540369	0.231232	0.0502075	0.158986	-0.0406644	-0.161361	0.0339818	0.34822	0.000113878	0.00139438	0.0188174	0.124872	0.00661458	0.414421	0.00693395	0.680413	0.00348554	0.00115086	0.0130438	0.0999824	0.458943	0.0622819	0.639693	0.0246959	0.842184	0.0203178	NO	NO	NO	NO	NO	NO	NO	NO	NO	NO	NO	NO	NO
NM_000607	ORM1	5004	-0.0961629	0.0401395	0.268285	0.220974	-0.108435	0.228907	-0.0413494	0.0387244	0.248675	4.77879e-11	0.572451	0.0104371	0.100699	0.166132	0.0579443	0.471162	0.460899	0.00579861	2.05858e-07	0.727442	0.0675336	0.426723	0.42706	0.239549	0.579775	0.68742	0.0290538	NO	NO	NO	NO	NO	NO	NO	NO	NO	NO	NO	NO	NO
NM_000608	ORM2	5005	-0.171369	0.0243865	0.308191	0.276378	-0.127894	0.154527	-0.0600003	-0.0424794	0.224067	0.00102095	0.710059	0.0059742	0.0229951	0.153904	0.121701	0.255914	0.281229	0.0191142	0.00483029	0.826026	0.0464519	0.262844	0.410261	0.359511	0.364795	0.519999	0.0631678	NO	NO	NO	NO	NO	NO	NO	NO	NO	NO	NO	NO	NO
NM_000609	CXCL12	6387	0.117002	0.106818	0.0809483	-0.0520397	0.0400485	-0.0807909	0.0451949	0.277037	-0.456861	0.000780538	0.00686549	0.293435	0.365784	0.157532	0.0617743	0.178954	0.0324486	6.07038e-05	0.00403282	0.0401559	0.533973	0.657092	0.415244	0.248119	0.278651	0.124387	0.000982148	NO	NO	NO	NO	NO	NO	NO	NO	NO	NO	YES	YES	NO
NM_000610	CD44	960	-0.0871969	0.219013	0.304218	-0.0838191	0.0540463	-0.0326609	0.366465	0.523377	0.496735	0.0274712	0.0122758	0.00904708	0.15309	0.2923	0.437184	0.000546553	1.74287e-06	0.000558345	0.0548946	0.0597863	0.0611334	0.484908	0.569174	0.656881	0.00382055	9.79897e-05	0.00525155	NO	YES	NO	YES	NO	NO	NO	NO	NO	YES	NO	YES	NO
NM_000612	IGF2	3481	-0.112975	0.0109853	0.0262396	-0.05166	-0.112779	0.20902	-0.0496127	-0.0830484	0.275259	0.0540515	0.942582	0.724921	0.524061	0.241388	0.174519	0.308133	0.203376	0.00887711	0.0946795	0.968985	0.860153	0.759214	0.51753	0.433937	0.419421	0.425806	0.0384809	NO	NO	NO	NO	NO	NO	NO	NO	NO	NO	NO	NO	NO
NM_000613	HPX	3263	-0.269887	-0.0364028	-0.0114703	0.0450326	-0.0715854	0.0537855	-0.261417	-0.138463	0.26195	0.0015936	0.663158	0.818053	0.519651	0.477169	0.62895	0.00404705	0.272547	0.0289865	0.00644325	0.792832	0.910939	0.756716	0.716961	0.788177	0.016723	0.509964	0.0811743	NO	NO	NO	NO	NO	NO	NO	NO	NO	NO	NO	NO	NO
NM_000616	CD4	920	-0.465557	-0.592383	-0.692654	0.141038	-0.218607	-0.433733	0.00559112	-0.206072	-0.481762	0.00983442	0.0395457	0.000981081	0.00348486	0.0299659	2.07159e-05	0.95166	1.86723e-05	0.000945088	0.0246986	0.130959	0.0141465	0.132661	0.162441	0.0016642	0.966581	0.00051727	0.0077769	NO	NO	YES	YES	NO	NO	YES	YES	NO	NO	YES	YES	NO
NM_000617	SLC11A2	4891	0.706831	0.449376	0.315518	-0.0407717	0.192327	0.233937	0.633272	0.548622	0.513685	5.37456e-07	4.46556e-06	0.00559418	0.595171	0.00422651	0.0182099	1.98662e-06	2.36705e-07	4.25429e-05	4.56202e-05	0.000237488	0.0444209	0.800015	0.046254	0.119034	5.92238e-05	2.50225e-05	0.000756509	YES	YES	YES	YES	NO	YES	YES	YES	YES	YES	YES	YES	NO
NM_000619	IFNG	3458	0.191864	0.115341	-0.0616042	-0.0884124	0.132137	0.201797	0.417355	0.457884	0.47843	0.0235311	0.199316	0.108816	0.50047	0.0157818	0.00146243	0.000186498	0.000488858	0.000389608	0.0485238	0.37874	0.30345	0.745986	0.108601	0.0248513	0.0016985	0.00602972	0.00400796	NO	NO	NO	NO	NO	NO	NO	NO	NO	NO	NO	NO	NO
NM_000620	NOS1	4842	-0.00580718	-0.00294344	0.0498164	0.167432	-0.143361	0.0605243	-0.180579	-0.00193444	0.152893	0.824747	0.969439	0.375843	0.0508606	0.0388531	0.462941	0.00998393	0.971948	0.0370318	0.863431	0.983279	0.60849	0.348046	0.189171	0.673728	0.0323431	0.985329	0.0945047	NO	NO	NO	NO	NO	NO	NO	NO	NO	NO	NO	NO	NO
NM_000621	HTR2A	3356	-0.0263512	0.00346454	0.0243981	-0.113419	0.0685203	-0.0205848	-0.0243034	0.0437577	-0.225939	0.418994	0.883256	0.580726	3.10549e-05	0.0440451	0.479352	0.40306	0.424347	0.0283301	0.502974	0.935599	0.7659	0.0144623	0.203633	0.685729	0.515485	0.659148	0.0800126	NO	NO	NO	NO	NO	NO	NO	NO	NO	NO	NO	NO	NO
NM_000629	IFNAR1	3454	-0.0467354	0.265441	0.30695	-0.0945584	0.0933225	-0.0569883	0.081115	0.157822	0.0463875	0.262398	0.0121082	0.0212839	0.418479	0.158709	0.294378	0.347695	0.143995	0.753917	0.344539	0.0592139	0.108806	0.694916	0.417005	0.549857	0.460644	0.342704	0.817387	NO	NO	NO	NO	NO	NO	NO	NO	NO	NO	NO	NO	NO
NM_000632	ITGAM	3684	-0.134098	0.139131	0.142002	-0.00815321	-0.244589	-0.353476	-0.00252047	-0.0374348	0.140695	0.0636015	0.0915917	0.000550289	0.928093	5.96972e-05	0.0247877	0.970754	0.622134	0.111591	0.107919	0.227245	0.0094631	0.969681	0.00289366	0.144835	0.97968	0.805216	0.19834	NO	NO	NO	NO	NO	YES	NO	YES	NO	NO	NO	NO	NO
NM_000633	BCL2	596	0.803018	0.452701	0.408325	-0.0553175	0.100373	0.341093	0.297668	0.185308	0.0425661	0.000660792	0.000789372	9.87026e-05	0.521801	0.178613	0.00987796	4.15727e-06	0.0345568	0.561084	0.00362883	0.00847456	0.00303704	0.757852	0.44245	0.0819559	0.000101321	0.130039	0.65702	NO	NO	NO	NO	NO	NO	NO	NO	NO	NO	NO	NO	NO
NM_000634	IL8RA	3577	-0.116055	-0.053336	-0.0558313	0.0628124	0.0461217	-0.0660454	0.0735432	0.0315351	0.125008	0.00631146	0.17594	0.183639	0.126801	0.384777	0.14346	0.23407	0.235336	0.0102999	0.0177585	0.349925	0.410732	0.460399	0.64851	0.393685	0.340734	0.466819	0.0421763	NO	NO	NO	NO	NO	NO	NO	NO	NO	NO	NO	NO	NO
NM_000635	RFX2	5990	0.026796	0.311799	0.114379	-0.0563319	0.035987	-0.123739	-0.0561197	-0.205855	-0.190397	0.618781	0.0121016	0.19487	0.455282	0.168514	0.0635131	0.234342	0.00814423	0.0397124	0.687843	0.0592133	0.425484	0.717947	0.42979	0.251123	0.341071	0.0470759	0.0985291	NO	NO	NO	NO	NO	NO	NO	NO	NO	NO	NO	NO	NO
NM_000637	GSR	2936	0.0157537	-0.241914	0.191519	-0.234732	-0.108902	-0.0234829	0.020216	-0.100933	0.0411413	0.827902	0.0221269	0.103684	0.00221586	0.0804617	0.765397	0.780165	0.0910704	0.742533	0.865945	0.0882973	0.2957	0.111898	0.287822	0.872648	0.840504	0.253225	0.808964	NO	NO	NO	NO	NO	NO	NO	NO	NO	NO	NO	NO	NO
NM_000639	FASLG	356	0.0878384	0.034064	-0.0175477	0.0845356	0.0312814	0.0934101	0.140918	0.0445201	0.0619931	0.000792544	0.470201	0.680065	0.171547	0.560193	0.038778	0.00625992	0.17791	0.35636	0.00407165	0.645683	0.830665	0.505632	0.773452	0.18946	0.0229499	0.392821	0.467238	NO	NO	NO	NO	NO	NO	NO	NO	NO	NO	NO	NO	NO
NM_000647	CCR2	NA	-1.76467	-0.279682	-0.102492	-0.318056	-0.199449	-0.338489	-0.564368	-0.859911	-0.961393	1.18513e-05	0.0282184	0.582669	0.0183952	0.0599681	6.45643e-06	0.00190028	7.682e-06	3.50384e-05	0.00026764	0.104769	0.767113	0.247045	0.242561	0.00073676	0.00953513	0.000273602	0.000653831	YES	YES	NO	YES	YES	NO	YES	YES	YES	YES	YES	YES	NO
NM_000651	CR1	1378	0.0161613	-0.377971	-0.335572	-0.000969339	0.116002	-0.00396373	0.17988	-0.0204967	-0.32042	0.825545	0.0739246	0.00332647	0.984302	0.320594	0.956739	0.0412291	0.858616	0.000452547	0.864162	0.197121	0.0316852	0.994285	0.594552	0.979788	0.0921213	0.933253	0.00448409	NO	NO	NO	NO	NO	NO	NO	NO	NO	NO	NO	NO	NO
NM_000655	SELL	6402	0.0176648	-0.237049	-0.101262	-0.052319	0.160865	0.535848	0.237348	0.105195	-0.153421	0.839506	0.0266158	0.365485	0.593625	0.041628	0.000133974	0.00497679	0.260307	0.102315	0.875426	0.100525	0.599979	0.798996	0.196563	0.00557917	0.0194148	0.495673	0.186461	NO	NO	NO	NO	NO	NO	YES	YES	NO	NO	NO	NO	NO
NM_000660	TGFB1	7040	-0.1889	-0.0506377	0.0258254	-0.0850149	-0.150088	-0.0222817	-0.0813054	0.0379339	0.22206	0.0390023	0.535838	0.727719	0.0802509	0.0272014	0.832652	0.101994	0.692955	0.0551859	0.0725912	0.698519	0.861996	0.402514	0.152663	0.911944	0.18197	0.849412	0.121927	NO	NO	NO	NO	NO	NO	NO	NO	NO	NO	NO	NO	NO
NM_000662	NAT1	9	0.0458532	-0.0303713	0.0178356	-0.137663	0.00938955	0.0677311	0.0509284	-0.10981	0.0511276	0.577573	0.737684	0.820885	0.0752258	0.836509	0.461475	0.28053	0.154386	0.362475	0.651618	0.844101	0.912088	0.393877	0.92861	0.673085	0.390895	0.358135	0.472881	NO	NO	NO	NO	NO	NO	NO	NO	NO	NO	NO	NO	NO
NM_000663	ABAT	18	-0.704857	-0.455704	-0.199187	-0.0113517	0.0748427	-0.0373247	0.100642	-0.123768	-0.193788	0.000112115	0.00630722	0.00219618	0.812877	0.0111915	0.436655	0.0844781	0.0659176	0.00358935	0.00114235	0.0378939	0.0240702	0.914274	0.0879633	0.656523	0.158471	0.203298	0.0206986	NO	NO	NO	NO	NO	NO	NO	NO	NO	NO	NO	NO	NO
NM_000666	ACY1	95	0.0994178	-0.108486	0.0153369	-0.00486781	-0.0328575	-0.0187694	0.108409	0.0277278	-0.099382	0.0360025	0.0154729	0.794487	0.958267	0.538901	0.845585	0.00148434	0.664242	0.00704977	0.0681065	0.0697942	0.897339	0.983	0.760033	0.918789	0.00797317	0.831316	0.0331134	NO	NO	NO	NO	NO	NO	NO	NO	NO	NO	NO	NO	NO
NM_000670	ADH4	127	-0.107273	-0.109335	0.1442	-0.0144457	0.0677112	0.149057	0.126692	0.166976	0.054654	0.266358	0.228993	0.169246	0.813967	0.404182	0.0112144	0.00324541	0.0262886	0.632523	0.348781	0.41306	0.392658	0.914815	0.663787	0.0882985	0.0142258	0.108316	0.719549	NO	NO	NO	NO	NO	NO	NO	NO	NO	NO	NO	NO	NO
NM_000671	ADH5	128	-0.688407	-0.276462	-0.0871897	-0.166582	-0.0677463	-0.177713	0.130398	0.0245537	-0.118145	5.05598e-06	0.0642349	0.478403	0.187079	0.481913	0.108573	0.0838133	0.838624	0.326891	0.000159852	0.179973	0.693769	0.521523	0.719757	0.338528	0.157559	0.922932	0.437555	YES	NO	NO	YES	NO	NO	NO	NO	NO	NO	NO	NO	NO
NM_000673	ADH7	131	0.0219606	0.308804	0.0962075	-0.045292	0.071764	-0.107357	0.167985	-0.637711	-0.911369	0.177278	0.0422439	0.00231709	0.0647434	0.128385	0.0673539	0.0494242	0.00210183	0.00115239	0.24928	0.13665	0.0249381	0.376979	0.372675	0.260102	0.105409	0.0176322	0.00898986	NO	NO	NO	NO	NO	NO	NO	NO	NO	NO	NO	NO	NO
NM_000674	ADORA1	134	-0.268437	-0.116563	0.185455	-0.0448174	-0.105986	0.23585	-0.134094	0.0109269	0.318439	0.0104332	0.147731	0.0793987	0.63584	0.428452	0.264617	0.179234	0.929371	0.0111941	0.0258297	0.311458	0.250808	0.822165	0.682504	0.522293	0.279036	0.965464	0.0445513	NO	NO	NO	NO	NO	NO	NO	NO	NO	NO	NO	NO	NO
NM_000675	ADORA2A	135	2.69128	1.85192	1.59049	0.146752	0.379684	0.385322	0.446851	0.723196	0.87876	1.26088e-08	4.13498e-07	5.47031e-11	0.222814	0.0085246	0.00179823	1.58136e-05	1.36964e-07	5.30321e-07	4.59093e-06	4.78187e-05	2.62989e-07	0.553373	0.0736647	0.0287851	0.000274404	1.73532e-05	2.7524e-05	YES	YES	YES	YES	NO	YES	YES	YES	YES	YES	YES	YES	NO
NM_000677	ADORA3	140	-1.75156	-1.47863	-1.08545	-0.0940104	-0.168349	-0.109733	-0.471928	-0.692272	-1.10494	1.66191e-05	9.61151e-05	3.7479e-05	0.294546	0.170134	0.245728	2.69195e-05	1.6196e-05	6.10927e-05	0.000336108	0.00189059	0.00165821	0.608209	0.431913	0.506113	0.000407959	0.000465898	0.000986018	YES	YES	YES	YES	NO	NO	NO	NO	YES	YES	YES	YES	NO
NM_000678	ADRA1D	146	-0.453542	-0.213553	-0.00154427	0.0896504	-0.154333	0.295762	-0.34828	-0.00304541	0.453345	0.000194039	0.283081	0.991852	0.552746	0.436006	0.260102	0.0122424	0.981638	0.0482111	0.00161132	0.471236	0.995518	0.776019	0.686951	0.51872	0.0374354	0.990694	0.111342	NO	NO	NO	NO	NO	NO	NO	NO	NO	NO	NO	NO	NO
NM_000679	ADRA1B	147	-0.124623	-0.0180119	0.0882287	0.203027	0.0926057	0.307448	-0.100454	0.0872423	0.541204	0.0414426	0.886196	0.338124	0.0333268	0.490961	0.135265	0.158149	0.465636	0.000200838	0.0763515	0.93756	0.575826	0.300087	0.726443	0.381112	0.253967	0.691086	0.00240006	NO	NO	NO	NO	NO	NO	NO	NO	NO	NO	NO	NO	NO
NM_000683	ADRA2C	152	-0.137868	-0.100658	-0.0165694	0.105408	-0.0837806	0.143098	-0.0854623	0.0464058	0.0823133	0.00152977	0.0275187	0.700415	0.0823107	0.159209	0.0859821	0.0259457	0.262467	0.280605	0.00625373	0.102898	0.844008	0.404934	0.417554	0.296396	0.0652037	0.49828	0.390117	NO	NO	NO	NO	NO	NO	NO	NO	NO	NO	NO	NO	NO
NM_000684	ADRB1	153	-0.018788	-0.0482155	-0.144638	0.0566825	0.0356805	0.0107634	-0.169832	-0.0502314	0.13778	0.637302	0.149498	0.0260025	0.0910516	0.0350974	0.675691	0.110192	0.760298	0.0500552	0.704334	0.314069	0.124527	0.416133	0.178061	0.818246	0.192803	0.88463	0.114118	NO	NO	NO	NO	NO	NO	NO	NO	NO	NO	NO	NO	NO
NM_000687	AHCY	191	-0.00723308	-0.209357	-0.120233	-0.168811	-0.183724	-0.288318	-0.028126	-0.152901	-0.117258	0.927813	0.0025579	0.195774	0.0327753	0.00775262	2.98788e-07	0.727275	0.0432214	0.29635	0.946111	0.0200889	0.426471	0.298548	0.0693229	9.36074e-05	0.797789	0.151737	0.406733	NO	NO	NO	NO	NO	NO	YES	YES	NO	NO	NO	NO	NO
NM_000688	ALAS1	211	0.0897299	0.0855607	0.205923	-0.0753767	-0.164906	-0.060463	0.0921803	0.169646	0.156198	0.040316	0.313849	0.0167445	0.312611	0.000452407	0.0225909	0.0911603	0.0259265	0.148325	0.0746652	0.503189	0.0925353	0.620681	0.011073	0.136728	0.16739	0.107235	0.242416	NO	NO	NO	NO	NO	NO	NO	NO	NO	NO	NO	NO	NO
NM_000689	ALDH1A1	216	-0.305684	-0.637098	-0.261204	-0.0489082	-0.199032	-0.341902	0.0610825	-0.261147	-0.445405	0.00238842	0.00011136	0.133303	0.552375	0.125042	0.0290902	0.0937643	0.00140222	0.0153907	0.00858645	0.00210169	0.34046	0.775872	0.367675	0.158517	0.170901	0.0130462	0.0546687	NO	NO	NO	NO	NO	NO	NO	NO	NO	NO	NO	NO	NO
NM_000690	ALDH2	217	-0.0730329	-0.367205	0.406758	-0.121337	-0.154351	0.0714038	-0.0712405	-0.683221	-1.64677	0.656965	0.0258129	0.0164217	0.01026	0.00502455	0.229691	0.231617	5.54838e-05	1.14151e-07	0.721627	0.098403	0.0915442	0.198492	0.0519676	0.492239	0.338106	0.00117378	9.83472e-06	NO	NO	YES	YES	NO	NO	NO	NO	NO	NO	YES	YES	NO
NM_000691	ALDH3A1	218	-0.105029	-0.0847528	-0.114386	0.0425266	-0.00248902	0.0102081	-0.0830643	0.178626	0.155862	0.18697	0.0894498	0.0804787	0.436078	0.964531	0.827198	0.428939	0.0769219	0.183812	0.260485	0.22367	0.252776	0.706342	0.987043	0.908732	0.540252	0.226107	0.284289	NO	NO	NO	NO	NO	NO	NO	NO	NO	NO	NO	NO	NO
NM_000692	ALDH1B1	219	0.323271	-0.261131	0.146847	0.000846069	0.00170003	-0.109114	-0.0724051	-0.000219477	0.0672315	0.000281116	0.00817876	0.299195	0.993776	0.987639	0.119428	0.229093	0.996868	0.255387	0.00205512	0.0450538	0.539384	0.997713	0.995671	0.355663	0.33553	0.998432	0.363235	NO	NO	NO	NO	NO	NO	NO	NO	NO	NO	NO	NO	NO
NM_000694	ALDH3B1	NA	-0.642069	-0.188375	-0.121745	-0.0189464	0.00462028	0.0497792	-0.0989728	-0.270692	-0.248397	0.000328939	0.0838379	0.191466	0.762826	0.966538	0.314	0.169247	0.0101576	0.0340102	0.00227811	0.214429	0.421042	0.890532	0.987651	0.566441	0.267011	0.0552656	0.0898542	NO	NO	NO	NO	NO	NO	NO	NO	NO	NO	NO	NO	NO
NM_000696	ALDH9A1	223	-0.129944	-0.0206015	0.102094	-0.0272563	-0.0301051	-0.096004	-0.130388	-0.0288887	0.0330882	0.00625135	0.529211	0.162996	0.633827	0.452102	0.0466245	0.005783	0.569913	0.658276	0.0176239	0.6935	0.384002	0.821374	0.700152	0.21115	0.0217001	0.767037	0.740292	NO	NO	NO	NO	NO	NO	NO	NO	NO	NO	NO	NO	NO
NM_000697	ALOX12	239	0.154833	0.00192753	-0.0408328	0.000444305	0.0479882	-0.0436999	-0.0470119	-0.0002316	0.173651	0.0169947	0.940452	0.412586	0.995628	0.0954789	0.394601	0.495053	0.994201	0.0296505	0.0375285	0.967995	0.640013	0.998409	0.318281	0.626324	0.601188	0.997094	0.0824445	NO	NO	NO	NO	NO	NO	NO	NO	NO	NO	NO	NO	NO
NM_000698	ALOX5	240	-0.223357	-0.567108	-0.137224	-0.0920237	-0.321409	-0.645079	-0.132364	-0.442469	-0.440233	0.123069	0.00532506	0.249304	0.0438471	0.0271953	3.45269e-11	0.0823789	7.75272e-05	0.00367416	0.18561	0.0337711	0.488487	0.332741	0.152663	5.94933e-07	0.155433	0.00150267	0.021033	NO	NO	NO	NO	NO	NO	YES	YES	NO	NO	YES	YES	NO
NM_000699	AMY2A	279	-0.263983	-0.397555	-0.0257831	-0.250993	-0.133081	0.0879201	0.213051	-0.215946	-0.278195	0.111475	0.00346917	0.808988	0.0394249	0.000455053	0.214825	0.00032094	0.00705174	0.000818214	0.170923	0.0249801	0.905879	0.320475	0.0110749	0.478411	0.00255432	0.0425898	0.00697263	NO	NO	NO	NO	NO	NO	NO	NO	NO	NO	NO	NO	NO
NM_000700	ANXA1	301	-0.160757	-0.043529	-0.0199486	-0.105246	-0.139114	0.0608405	-0.0777587	-0.0881043	-0.138158	8.63022e-06	0.0264566	0.54353	0.000975215	0.00108493	0.327557	0.029949	0.000610524	0.0432086	0.000220634	0.100104	0.740274	0.0796395	0.0192928	0.576287	0.0724892	0.00712733	0.103724	NO	NO	NO	NO	NO	NO	NO	NO	NO	NO	NO	NO	NO
NM_000701	ATP1A1	476	0.143109	0.115845	0.0455335	-0.0737416	-0.146233	-0.0984377	-0.0280719	0.0281826	0.0669676	0.0246629	0.189654	0.550957	0.189226	0.000976098	0.0196552	0.426032	0.682891	0.34219	0.0503932	0.366566	0.745	0.523482	0.0179716	0.124882	0.53776	0.843565	0.452724	NO	NO	NO	NO	NO	NO	NO	NO	NO	NO	NO	NO	NO
NM_000704	ATP4A	495	-0.311821	-0.170674	0.187549	-0.0346288	0.0167611	0.232499	-0.0978215	0.113692	0.432795	0.0327953	0.102152	0.184421	0.606444	0.913146	0.151337	0.185173	0.161414	0.0141026	0.0632451	0.244499	0.412053	0.806299	0.964355	0.404292	0.286163	0.369219	0.0518239	NO	NO	NO	NO	NO	NO	NO	NO	NO	NO	NO	NO	NO
NM_000709	BCKDHA	593	-0.293806	0.0615405	-0.285044	0.107296	-0.143489	-0.195378	-0.291938	-0.573959	-0.31723	0.00983097	0.477855	0.00177589	0.271237	0.000596962	0.00853847	2.35829e-05	3.75918e-05	0.00906736	0.0246956	0.652729	0.0212355	0.592735	0.0132555	0.0749116	0.000372804	0.000886108	0.0390112	NO	NO	NO	NO	NO	YES	NO	YES	NO	YES	NO	YES	NO
NM_000712	BLVRA	644	-0.301857	-0.447788	-0.417	0.20854	0.592022	0.781563	0.11383	-0.0590149	-0.0788592	0.00428147	0.000642358	6.35518e-07	0.103679	0.000434589	3.28488e-07	0.0777226	0.477391	0.395718	0.0132235	0.00731558	0.000171103	0.430321	0.0108254	9.93012e-05	0.148244	0.699743	0.505221	NO	NO	YES	YES	NO	NO	YES	YES	NO	NO	NO	NO	NO
NM_000713	BLVRB	645	-0.435472	-0.698361	-0.443715	0.0364085	-0.15452	0.00924208	0.112186	-0.0204844	-0.470044	0.00859908	9.7316e-05	0.000367692	0.662417	0.0656748	0.93495	0.0679026	0.870261	0.00724665	0.0223654	0.00190267	0.00713479	0.836988	0.256141	0.968856	0.133834	0.938801	0.033675	NO	NO	NO	NO	NO	NO	NO	NO	NO	NO	NO	NO	NO
NM_000714	BZRP	706	-0.167812	-0.199471	-0.0711974	-0.0988008	-0.0282344	-0.148133	-0.100328	-0.105148	-0.28808	0.199819	0.101852	0.361633	0.28119	0.605343	0.0727051	0.196175	0.32844	0.000259535	0.275359	0.244159	0.597222	0.599059	0.802754	0.271282	0.299485	0.570498	0.00293249	NO	NO	NO	NO	NO	NO	NO	NO	NO	NO	NO	NO	NO
NM_000717	CA4	762	-0.328948	-0.150813	0.190773	0.00450024	-0.0896197	0.235342	-0.241936	0.0587697	0.358825	0.000488512	0.271862	0.171276	0.968733	0.607985	0.223369	0.0178499	0.618826	0.0231615	0.00297411	0.458676	0.395598	0.986945	0.80414	0.487447	0.0494091	0.8031	0.0708123	NO	NO	NO	NO	NO	NO	NO	NO	NO	NO	NO	NO	NO
NM_000724	CACNB2	783	0.114667	0.131281	-0.172504	-0.246021	-0.0245463	-0.153276	0.0467133	0.0152398	-0.0875472	0.470728	0.350439	0.0108556	0.0402862	0.792376	0.191194	0.550155	0.644764	0.17522	0.553131	0.537209	0.069217	0.322068	0.907567	0.454158	0.650544	0.818726	0.274374	NO	NO	NO	NO	NO	NO	NO	NO	NO	NO	NO	NO	NO
NM_000725	CACNB3	784	-0.182953	-0.202915	0.0760726	-0.00919332	-0.0198551	0.104115	-0.0939034	-0.0673668	-0.175471	0.000131332	0.00236728	0.24403	0.808296	0.744587	0.378711	0.00165857	0.292794	0.00545621	0.00125721	0.0190166	0.482488	0.911502	0.88221	0.615619	0.00863671	0.532581	0.0277989	NO	NO	NO	NO	NO	NO	NO	NO	NO	NO	NO	NO	NO
NM_000727	CACNG1	786	-0.164016	-0.0152998	-0.0204316	-0.0314334	-0.12313	0.0657577	-0.121802	-0.0295927	0.13062	0.000708922	0.82943	0.665393	0.569271	0.0656266	0.21473	0.00471697	0.546607	0.16876	0.00378313	0.902666	0.822722	0.784855	0.256013	0.478285	0.0186546	0.751323	0.267124	NO	NO	NO	NO	NO	NO	NO	NO	NO	NO	NO	NO	NO
NM_000729	CCK	885	-0.252291	-0.150786	-0.0506251	0.0917575	-0.110136	0.141732	-0.167964	-0.00904103	0.203476	0.00834321	0.0450277	0.324	0.174985	0.28758	0.0830353	0.00730969	0.893043	0.0225017	0.0219016	0.142509	0.563218	0.509831	0.564512	0.290337	0.02571	0.949632	0.0695474	NO	NO	NO	NO	NO	NO	NO	NO	NO	NO	NO	NO	NO
NM_000732	CD3D	915	-0.276573	-0.135904	0.0232743	0.0498665	0.241716	0.0177638	0.140462	0.0269332	-0.014956	0.000167887	0.0740165	0.847822	0.0226706	0.0201979	0.640153	0.0344758	0.703446	0.824966	0.00145842	0.197274	0.925898	0.261883	0.126648	0.795123	0.0805067	0.854259	0.872139	NO	NO	NO	NO	NO	NO	NO	NO	NO	NO	NO	NO	NO
NM_000733	CD3E	916	-0.180821	0.126695	-0.134991	0.28733	0.0940865	0.261913	0.24002	-0.142918	0.181557	0.0686932	0.274918	0.0145237	0.0075635	0.119139	0.00685093	0.000290428	0.0156361	0.00747686	0.11513	0.462293	0.0844612	0.176834	0.357957	0.0663326	0.00237737	0.0756178	0.0343058	NO	NO	NO	NO	NO	NO	NO	NO	NO	NO	NO	NO	NO
NM_000737	CGB	94115	-0.395764	0.0112627	0.116291	0.112225	-0.214809	0.189075	-0.242332	-0.0797001	0.354313	0.000884255	0.948161	0.308511	0.393497	0.167501	0.321725	0.00960891	0.401684	0.00654369	0.00438337	0.972081	0.54832	0.678035	0.428387	0.571866	0.0314104	0.638394	0.0314517	NO	NO	NO	NO	NO	NO	NO	NO	NO	NO	NO	NO	NO
NM_000740	CHRM3	1131	0.0421719	0.308819	0.269641	0.00335124	0.204098	-0.0775918	-0.0838395	-0.0478375	0.0929954	0.329598	0.00387102	0.00112863	0.907087	0.00071772	0.121004	0.0346997	0.366046	0.0493217	0.414215	0.0269392	0.0156787	0.960723	0.0148572	0.358804	0.0808533	0.606624	0.112923	NO	NO	NO	NO	NO	NO	NO	NO	NO	NO	NO	NO	NO
NM_000746	CHRNA7	89832	-0.308109	-0.242039	-0.245236	0.054519	0.173548	0.0849828	-0.211503	-0.0269206	0.198966	0.00707601	0.0867068	0.0948182	0.465288	0.117648	0.0648706	0.0132296	0.750754	0.117024	0.0193842	0.21939	0.279571	0.72516	0.355522	0.254458	0.0397765	0.880136	0.205069	NO	NO	NO	NO	NO	NO	NO	NO	NO	NO	NO	NO	NO
NM_000747	CHRNB1	1140	-0.483174	-0.457884	-0.0769875	-0.0845166	-0.116485	0.326515	-0.144173	-0.0553015	-0.231067	0.0526517	0.0101793	0.346296	0.310398	0.000122733	0.00806012	0.1037	0.607292	0.0266636	0.0926608	0.0523894	0.584124	0.619001	0.00473112	0.0724864	0.184286	0.794793	0.0771552	NO	YES	NO	YES	NO	YES	NO	YES	NO	NO	NO	NO	NO
NM_000748	CHRNB2	1141	-0.284897	-0.24469	0.124438	0.0369468	-0.206118	0.323477	-0.0890233	0.00499794	0.304137	0.000204779	0.0578681	0.211293	0.760453	0.212316	0.190793	0.463873	0.964142	0.0191101	0.00167388	0.168036	0.444729	0.888966	0.484493	0.453599	0.573056	0.981409	0.0631678	NO	NO	NO	NO	NO	NO	NO	NO	NO	NO	NO	NO	NO
NM_000750	CHRNB4	1143	-0.253188	-0.177611	0.0450202	0.0108645	0.0446769	0.181417	-0.16719	0.0469749	0.174001	5.79664e-05	0.0178677	0.495741	0.843359	0.511626	0.049068	7.16792e-05	0.334514	0.132019	0.000739866	0.0765949	0.706196	0.927965	0.741749	0.217658	0.00083566	0.576747	0.223153	NO	NO	NO	NO	NO	NO	NO	NO	NO	NO	NO	NO	NO
NM_000751	CHRND	1144	-0.249123	-0.108298	0.0071852	0.154686	-0.124287	0.281506	-0.128331	-0.0440919	0.125272	0.0130927	0.16108	0.929481	0.231664	0.352233	0.13375	0.0707175	0.541066	0.113804	0.0306753	0.330227	0.965806	0.561592	0.622495	0.37914	0.138156	0.746939	0.201123	NO	NO	NO	NO	NO	NO	NO	NO	NO	NO	NO	NO	NO
NM_000754	COMT	1312	-0.0172789	-0.199818	0.116052	-0.0746288	-0.0677174	0.075163	0.053916	0.162965	0.0480676	0.851736	0.0092874	0.103223	0.25407	0.403285	0.269501	0.349903	0.038176	0.603548	0.885018	0.0492555	0.294769	0.580243	0.663136	0.526445	0.462732	0.13916	0.69438	NO	NO	NO	NO	NO	NO	NO	NO	NO	NO	NO	NO	NO
NM_000755	CRAT	1384	-0.532884	0.0915171	-0.154658	-0.168195	-0.0614998	-0.464709	-0.328366	-0.42418	-0.382103	0.00066295	0.656711	0.323706	0.108869	0.26804	1.08604e-05	0.000378225	7.94522e-05	0.019171	0.00363683	0.787897	0.563105	0.438813	0.545288	0.00105132	0.00289011	0.00153475	0.0632704	NO	NO	NO	NO	NO	NO	YES	YES	NO	NO	YES	YES	YES
NM_000757	CSF1	1435	0.527602	0.377594	0.0957259	-0.0713812	0.0447512	-0.414724	0.109196	0.346995	0.311653	0.000386217	0.0109465	0.299698	0.500685	0.519171	0.00383704	0.142973	0.000920799	0.00239462	0.0025352	0.0550385	0.539931	0.746037	0.746668	0.0464625	0.235143	0.00958046	0.0155881	NO	NO	NO	NO	NO	NO	NO	NO	NO	NO	NO	NO	NO
NM_000758	CSF2	1437	0.647296	0.28394	0.119764	0.292132	0.684675	1.06182	1.4374	1.92506	2.17913	0.0134011	0.260869	0.20705	0.00690567	0.000352583	0.000181421	1.25619e-14	2.25579e-08	8.47561e-13	0.0312511	0.447965	0.43964	0.169931	0.00947794	0.00688559	2.16453e-10	5.80143e-06	2.56351e-09	YES	NO	NO	YES	YES	YES	YES	YES	YES	YES	YES	YES	NO
NM_000761	CYP1A2	1544	-0.519695	-0.0256048	0.0709921	-0.126263	0.133479	0.0699064	-0.00571624	0.159635	0.44701	0.00778574	0.911601	0.706846	0.278047	0.489205	0.528815	0.955409	0.398992	0.100145	0.0207801	0.951547	0.84899	0.596642	0.725304	0.721001	0.968864	0.636188	0.183575	NO	NO	NO	NO	NO	NO	NO	NO	NO	NO	NO	NO	NO
NM_000767	CYP2B6	1555	-0.445124	0.0203669	0.12928	0.122354	0.0520996	0.145287	-0.0413435	0.13687	0.366631	0.00214523	0.911534	0.477681	0.292038	0.806359	0.275034	0.541512	0.364916	0.0886624	0.0079238	0.951547	0.693071	0.606862	0.913465	0.53147	0.642883	0.605377	0.168272	NO	NO	NO	NO	NO	NO	NO	NO	NO	NO	NO	NO	NO
NM_000775	CYP2J2	1573	-0.0420651	0.116656	-0.0343529	0.0638336	0.105025	0.0264101	0.0869074	0.149715	0.0745493	0.421423	0.0120306	0.383119	0.323069	0.228548	0.527027	0.0916871	0.133113	0.428111	0.50515	0.0589757	0.61455	0.62859	0.503853	0.719531	0.168073	0.325172	0.53587	NO	NO	NO	NO	NO	NO	NO	NO	NO	NO	NO	NO	NO
NM_000777	CYP3A5	1577	0.251628	0.452476	0.218692	0.0174682	0.0486717	0.0268707	0.355185	0.991552	0.950065	0.030443	0.12248	0.187065	0.741843	0.133724	0.537972	1.00448e-06	1.95125e-06	2.13356e-06	0.0595756	0.274868	0.415318	0.880169	0.380616	0.726644	3.68258e-05	0.000106736	7.53349e-05	YES	NO	NO	YES	NO	NO	NO	NO	YES	YES	YES	YES	NO
NM_000778	CYP4A11	1579	-0.256041	0.009623	0.10887	-0.060383	0.0210919	-0.0382868	-0.0698431	0.0370086	0.069012	0.001467	0.920028	0.362921	0.222386	0.736679	0.659718	0.597513	0.622184	0.560684	0.00606765	0.956268	0.59802	0.552965	0.877365	0.807341	0.691318	0.805216	0.656685	NO	NO	NO	NO	NO	NO	NO	NO	NO	NO	NO	NO	NO
NM_000780	CYP7A1	1581	0.129047	0.0434696	0.0734439	-0.0030364	0.0701918	-0.064848	0.544583	0.32565	0.0241027	1.13067e-05	0.323768	0.0761189	0.937695	0.116049	0.130897	1.66384e-06	0.00607766	0.856323	0.000261058	0.512147	0.244794	0.973925	0.35267	0.374355	5.25303e-05	0.0384168	0.895944	YES	NO	NO	YES	NO	NO	NO	NO	YES	NO	NO	YES	NO
NM_000784	CYP27A1	1593	0.0607196	-0.0150345	-0.0291602	-0.123496	-0.142045	-0.21031	-0.203884	-0.516581	-0.661273	0.224965	0.707579	0.439935	0.0403064	0.00645297	1.19379e-07	0.00102627	3.64333e-05	5.16557e-05	0.303186	0.82425	0.664025	0.322068	0.0612286	5.27439e-05	0.00608939	0.000869141	0.00086837	NO	NO	NO	NO	NO	YES	YES	YES	NO	YES	YES	YES	NO
NM_000785	CYP27B1	1594	0.949994	0.776774	0.856409	-0.0244217	0.0774806	0.101645	0.171261	0.0994054	-0.0737015	1.03316e-07	0.00362245	0.000310817	0.784386	0.257286	0.0740085	0.0250694	0.0555163	0.429241	1.80966e-05	0.0257231	0.00633808	0.899723	0.534931	0.27331	0.0635905	0.180889	0.536855	YES	NO	NO	YES	NO	NO	NO	NO	YES	NO	NO	YES	NO
NM_000786	CYP51A1	1595	0.00896972	-0.0437019	0.179682	-0.104247	-0.0629058	-0.0592996	0.328139	0.228061	0.245279	0.874167	0.494453	0.21333	0.314011	0.397173	0.53634	4.38375e-05	0.0278927	0.117546	0.903807	0.666298	0.447079	0.622246	0.658237	0.725769	0.000580602	0.112795	0.205669	NO	NO	NO	NO	NO	NO	NO	NO	YES	NO	NO	YES	NO
NM_000787	DBH	1621	-0.118342	-0.108069	0.0342195	0.0103849	-0.109654	0.196399	-0.0985838	0.0447025	0.236743	0.0758657	0.271526	0.457723	0.906881	0.0877644	0.123509	0.00793589	0.389863	0.00703209	0.124701	0.458423	0.67684	0.960684	0.30379	0.362552	0.0272327	0.629146	0.0330704	NO	NO	NO	NO	NO	NO	NO	NO	NO	NO	NO	NO	NO
NM_000788	DCK	1633	-0.396449	-0.170311	-0.088706	-0.0356233	0.0308564	-0.129635	0.177561	-0.0361167	0.0145692	2.57023e-05	0.0743935	0.237677	0.794595	0.732936	0.240544	0.000134854	0.744766	0.864933	0.000441812	0.198086	0.475385	0.904244	0.87537	0.502159	0.00133162	0.877654	0.901995	YES	NO	NO	YES	NO	NO	NO	NO	YES	NO	NO	YES	NO
NM_000791	DHFR	1719	-0.316747	-0.171792	0.00775377	-0.101434	0.127233	0.237506	0.162455	0.15774	-0.0375236	0.0041926	0.199188	0.953659	0.474378	0.0575966	0.00853365	0.037532	0.345991	0.87319	0.0130355	0.378665	0.977546	0.729877	0.237427	0.0749075	0.085918	0.588054	0.908188	NO	NO	NO	NO	NO	NO	NO	NO	NO	NO	NO	NO	NO
NM_000792	DIO1	1733	-0.196398	-0.0124477	0.0647513	0.110752	-0.021341	0.112934	0.0609998	-0.142588	-0.183809	0.000608563	0.690599	0.000634326	0.0248005	0.696214	0.167486	0.0597719	0.00152594	0.00213866	0.00344939	0.812544	0.0104195	0.269792	0.856217	0.42553	0.122021	0.0138752	0.0142779	NO	NO	NO	NO	NO	NO	NO	NO	NO	NO	NO	NO	NO
NM_000795	DRD2	1813	-0.359005	-0.000263619	0.0835331	0.0433676	-0.191825	0.178975	-0.15467	-0.0143093	0.325425	0.000176318	0.998697	0.44846	0.76865	0.291317	0.312383	0.0774077	0.918249	0.0395643	0.00150851	0.999163	0.670666	0.892431	0.568352	0.565177	0.147824	0.961227	0.0983316	NO	NO	NO	NO	NO	NO	NO	NO	NO	NO	NO	NO	NO
NM_000796	DRD3	1814	-0.104063	0.0215222	0.0194206	-0.0500474	0.0103892	0.0711906	-0.105191	-0.040928	-0.0181893	0.00335271	0.786995	0.672485	0.351733	0.85482	0.224126	0.0163087	0.284985	0.765409	0.0110502	0.874658	0.827567	0.647792	0.93788	0.488541	0.0463111	0.523964	0.826001	NO	NO	NO	NO	NO	NO	NO	NO	NO	NO	NO	NO	NO
NM_000797	DRD4	1815	-0.262804	-0.490322	0.333431	-0.0651165	-0.338384	0.0921158	-0.171994	0.01096	0.267139	0.0115282	0.0186601	0.0439127	0.596893	0.0636684	0.640788	0.10609	0.953817	0.054076	0.0278145	0.0789423	0.173546	0.801099	0.251218	0.795559	0.187472	0.975963	0.120354	NO	NO	NO	NO	NO	NO	NO	NO	NO	NO	NO	NO	NO
NM_000801	FKBP1A	2280	-0.195072	-0.098629	0.0355372	0.0183726	-0.054413	0.00375284	-0.0147836	-0.0717487	0.108978	0.000237935	0.0103858	0.562878	0.686298	0.162585	0.939649	0.548442	0.0360211	0.0736192	0.00184928	0.0530718	0.752954	0.849663	0.422316	0.971234	0.649142	0.134114	0.14783	NO	NO	NO	NO	NO	NO	NO	NO	NO	NO	NO	NO	NO
NM_000803	FOLR2	2350	-0.141589	-0.279211	-0.275415	0.0675351	0.0136329	0.0818955	-0.0539206	-0.0509938	-0.519118	0.0117505	0.00510302	4.22185e-05	0.295194	0.76681	0.0523905	0.322185	0.405536	1.11574e-08	0.0282193	0.0327364	0.00179378	0.608678	0.894073	0.22592	0.434124	0.642261	1.9035e-06	NO	NO	YES	YES	NO	NO	NO	NO	NO	NO	YES	YES	NO
NM_000804	FOLR3	NA	-0.315072	-0.573625	-0.299808	0.0744666	-0.16514	0.141599	0.0177212	0.183051	0.542478	0.00215754	1.53205e-06	5.46037e-06	0.264659	8.76457e-05	0.280156	0.502315	0.0317996	0.000237269	0.0079471	0.00011428	0.000520382	0.588161	0.00374745	0.536135	0.607412	0.122609	0.00274942	NO	YES	NO	YES	NO	YES	NO	YES	NO	YES	NO	YES	NO
NM_000805	GAST	2520	-0.307165	-0.136435	0.189822	0.0769976	-0.127536	0.168286	-0.0689099	0.082753	0.364728	0.0416227	0.120577	0.115964	0.413724	0.160124	0.165022	0.0915529	0.380904	0.0209173	0.0766485	0.272199	0.314822	0.691515	0.419024	0.421576	0.167931	0.620121	0.0665606	NO	NO	NO	NO	NO	NO	NO	NO	NO	NO	NO	NO	NO
NM_000810	GABRA5	2558	0.227767	0.0857931	-0.00636025	0.0211469	0.0435345	-0.0738263	0.152926	0.115371	-0.159205	1.19184e-05	0.201078	0.888198	0.607684	0.501692	0.282798	0.0554393	0.321078	0.171743	0.000268803	0.380579	0.945425	0.806857	0.734663	0.538226	0.115539	0.563505	0.27038	NO	NO	NO	NO	NO	NO	NO	NO	NO	NO	NO	NO	NO
NM_000817	GAD1	2571	0.20004	0.0974988	-0.0737984	-0.0543641	0.0779863	-0.187103	0.10159	-0.0322911	-0.151989	0.00949972	0.208418	0.186406	0.561093	0.451711	0.0398059	0.00546206	0.419603	0.00658188	0.0241181	0.388958	0.414763	0.78019	0.699886	0.192343	0.0207855	0.654493	0.0315824	NO	NO	NO	NO	NO	NO	NO	NO	NO	NO	NO	NO	NO
NM_000819	GART	2618	0.276448	0.121777	0.113292	-0.0543101	-0.00163654	-0.159297	-0.0810117	-0.0119558	-0.0559277	0.000323984	0.00219792	0.0358955	0.315745	0.965968	0.015574	0.002221	0.833092	0.181726	0.00225801	0.0179511	0.153364	0.624198	0.987517	0.107817	0.0106691	0.920193	0.2821	NO	NO	NO	NO	NO	NO	NO	NO	NO	NO	NO	NO	NO
NM_000821	GGCX	2677	0.0769046	0.00542818	-0.0113398	-0.189824	0.0910046	-0.121619	-0.102037	0.0585455	-0.27834	0.0131223	0.923689	0.840478	0.0449157	0.000518244	0.214187	0.216276	0.526683	0.00199471	0.0307215	0.957935	0.922071	0.336268	0.0120903	0.47726	0.321958	0.737228	0.0135692	NO	NO	NO	NO	NO	NO	NO	NO	NO	NO	NO	NO	NO
NM_000823	GHRHR	2692	-0.254666	-0.123379	0.149873	0.0981871	-0.0712541	0.181499	-0.120981	-0.0861092	0.353922	0.0104511	0.209361	0.134227	0.350547	0.548862	0.364263	0.268207	0.378532	0.00985439	0.0258703	0.389907	0.342139	0.647335	0.766023	0.604528	0.37819	0.618133	0.0409751	NO	NO	NO	NO	NO	NO	NO	NO	NO	NO	NO	NO	NO
NM_000825	GNRH1	2796	-0.0655886	-0.0345635	-0.0848565	-0.186644	0.0461859	-0.0321733	0.225617	0.326812	0.0227447	0.192746	0.753185	0.0154914	0.0334174	0.343385	0.794069	0.0110453	0.00394884	0.741976	0.267171	0.852927	0.0880071	0.300087	0.614114	0.889179	0.0346987	0.027852	0.808653	NO	NO	NO	NO	NO	NO	NO	NO	NO	NO	NO	NO	NO
NM_000831	GRIK3	2899	-0.0499037	-0.0481429	0.100022	0.201445	-0.0865433	0.115608	-0.0907321	0.0315223	0.229059	0.055043	0.369449	0.106508	0.0907754	0.34381	0.311649	0.152555	0.727426	0.00728261	0.0960938	0.554769	0.300073	0.415666	0.614288	0.56479	0.247381	0.867094	0.0337453	NO	NO	NO	NO	NO	NO	NO	NO	NO	NO	NO	NO	NO
NM_000834	GRIN2B	2904	0.058732	0.0390893	-0.0629643	0.0311286	0.00154495	-0.0483986	-0.0203469	-0.0197396	0.00124698	0.0752529	0.503518	0.249438	0.324556	0.974926	0.121645	0.695977	0.775653	0.975397	0.123859	0.673403	0.488527	0.629728	0.991047	0.359468	0.772287	0.893222	0.983465	NO	NO	NO	NO	NO	NO	NO	NO	NO	NO	NO	NO	NO
NM_000839	GRM2	2912	-0.243871	-0.0728237	0.0551774	0.0430449	-0.0530564	0.149359	-0.190802	-0.0358717	0.261703	0.000982501	0.550096	0.45065	0.630824	0.684428	0.29489	0.00738315	0.698589	0.0630977	0.00471048	0.709048	0.6719	0.820109	0.8493	0.550372	0.025847	0.851927	0.133191	NO	NO	NO	NO	NO	NO	NO	NO	NO	NO	NO	NO	NO
NM_000841	GRM4	2914	-0.241398	-0.108361	0.0780284	0.0531054	-0.135722	0.12564	-0.14641	-0.169025	0.218742	0.00284263	0.479676	0.365924	0.544354	0.373306	0.471012	0.0936302	0.295013	0.0680371	0.00976114	0.65421	0.600051	0.770222	0.63882	0.680018	0.170706	0.53526	0.140172	NO	NO	NO	NO	NO	NO	NO	NO	NO	NO	NO	NO	NO
NM_000848	GSTM2	2946	-0.381221	-0.285102	-0.0155627	0.0919029	-0.109721	0.153022	0.0126133	-0.142911	-0.0132835	0.00276394	0.0195149	0.798791	0.198157	0.0584922	0.0773619	0.826898	0.084144	0.911873	0.0095845	0.0814685	0.89966	0.532509	0.239288	0.279355	0.876224	0.240525	0.937555	NO	NO	NO	NO	NO	NO	NO	NO	NO	NO	NO	NO	NO
NM_000849	GSTM3	2947	-0.0176074	0.00393405	0.0925306	0.0369903	0.0499593	-0.0384493	0.0582979	0.060897	0.0392687	0.740957	0.936901	0.00217062	0.535339	0.3633	0.614692	0.350043	0.281774	0.378529	0.793796	0.965751	0.0238685	0.765194	0.631199	0.778291	0.462829	0.52069	0.488188	NO	NO	NO	NO	NO	NO	NO	NO	NO	NO	NO	NO	NO
NM_000850	GSTM4	2948	-0.414038	-0.306919	-0.136734	0.00201698	-0.128362	0.0500202	0.0285308	-0.409149	-0.42773	0.000128444	4.3497e-05	0.0229236	0.966978	0.00305814	0.491333	0.578745	5.1084e-06	7.47513e-10	0.00124201	0.00110058	0.114858	0.986368	0.0376392	0.694175	0.675634	0.000206736	3.57789e-07	NO	YES	YES	YES	NO	YES	NO	YES	NO	YES	YES	YES	NO
NM_000851	GSTM5	2949	-0.255073	-0.0289891	0.0421242	-0.0879817	-0.0143357	0.225811	0.00466855	-0.346802	-0.471324	0.00949227	0.812057	0.578037	0.177781	0.853995	0.0191697	0.948865	0.00884365	0.00388265	0.0241038	0.891749	0.76364	0.512868	0.937214	0.12304	0.964653	0.050077	0.0219008	NO	NO	NO	NO	NO	NO	NO	NO	NO	NO	NO	NO	NO
NM_000852	GSTP1	2950	-0.130322	-0.178281	-0.086052	0.0344306	-0.0418202	0.0928659	0.144145	0.115189	-0.0400383	0.282108	0.112987	0.159025	0.521979	0.342751	0.296839	0.00575113	0.426714	0.769643	0.365791	0.26066	0.378422	0.757879	0.613634	0.551866	0.0216182	0.661274	0.82948	NO	NO	NO	NO	NO	NO	NO	NO	NO	NO	NO	NO	NO
NM_000855	GUCY1A2	2977	-0.0652376	-0.00965837	0.054095	-0.0189517	-0.0989313	0.0538765	-0.00789745	-0.0285207	0.0855789	0.0998756	0.908965	0.341262	0.793041	0.307483	0.585899	0.894169	0.733781	0.263038	0.156422	0.95056	0.579053	0.903882	0.583471	0.759698	0.925482	0.870535	0.371053	NO	NO	NO	NO	NO	NO	NO	NO	NO	NO	NO	NO	NO
NM_000856	GUCY1A3	2982	-0.280149	0.0945761	-0.0176999	0.0336291	0.523633	0.422959	0.220418	0.187617	0.00621622	0.00141229	0.508224	0.728039	0.745737	0.000104325	0.00996755	3.43883e-05	0.0319954	0.901051	0.00592819	0.677016	0.861996	0.882108	0.00416117	0.082414	0.00048689	0.123143	0.929145	NO	NO	NO	NO	NO	YES	NO	YES	NO	YES	NO	YES	NO
NM_000857	GUCY1B3	2983	0.108157	0.247404	0.192745	-0.127224	0.337552	-0.0445919	0.539385	1.28096	1.17505	0.174426	0.00857602	0.000467917	0.210243	4.94105e-05	0.780188	1.72658e-06	1.45135e-09	8.27108e-07	0.246053	0.0465428	0.00849598	0.543635	0.00261967	0.880727	5.36049e-05	7.57826e-07	3.81692e-05	NO	YES	YES	YES	NO	YES	NO	YES	YES	YES	YES	YES	NO
NM_000858	GUK1	2987	0.119647	-0.204723	-0.162511	0.070354	-0.00778982	0.246253	-0.100573	-0.0604277	0.111467	0.332984	0.0655239	0.0293425	0.44991	0.910604	0.0119544	0.0356254	0.396647	0.0006463	0.417739	0.182457	0.134361	0.714865	0.963206	0.0913868	0.0825194	0.63463	0.0058551	NO	NO	NO	NO	NO	NO	NO	NO	NO	NO	NO	NO	NO
NM_000859	HMGCR	3156	-0.0847232	-0.00501418	0.138766	-0.0364593	-0.0597709	-0.119017	0.447701	0.157908	0.18828	0.216798	0.948783	0.085917	0.424314	0.0653188	0.0613869	2.00274e-06	0.0039811	0.24062	0.294355	0.972286	0.263446	0.698715	0.255289	0.247719	5.94986e-05	0.0279993	0.347595	NO	NO	NO	NO	NO	NO	NO	NO	YES	NO	NO	YES	NO
NM_000860	HPGD	3248	0.0275327	0.0505019	-0.231363	0.0308781	0.0689375	0.0504362	0.146121	0.0730461	-0.181827	0.621965	0.775929	0.0408702	0.849185	0.586847	0.680141	0.0682763	0.389165	0.0213943	0.690623	0.867226	0.165313	0.931232	0.790244	0.820579	0.134331	0.628463	0.0674808	NO	NO	NO	NO	NO	NO	NO	NO	NO	NO	NO	NO	NO
NM_000861	HRH1	3269	0.859598	0.826047	0.431177	-0.0766468	0.0722365	0.0393232	0.0160965	-0.246393	-0.384303	4.25474e-05	7.74821e-07	1.66733e-07	0.328967	0.282077	0.586468	0.622757	0.0218353	0.00156935	0.000610132	7.33568e-05	7.26809e-05	0.633261	0.55906	0.760053	0.71319	0.0952036	0.0113239	YES	YES	YES	YES	NO	NO	NO	NO	NO	YES	YES	YES	NO
NM_000863	HTR1B	3351	-0.335937	-0.16392	0.115502	0.0234587	-0.136732	0.0883623	-0.259704	-0.000778196	0.256163	3.15603e-06	0.313048	0.217962	0.766664	0.379983	0.454006	0.00908547	0.995615	0.0421679	0.000122758	0.50234	0.45244	0.891449	0.643708	0.666864	0.0301409	0.997815	0.102265	YES	NO	NO	YES	NO	NO	NO	NO	YES	NO	NO	YES	NO
NM_000867	HTR2B	3357	0.366808	0.254215	-0.106889	-0.292979	0.041812	-0.248542	0.0295753	0.227779	0.0427554	0.0295706	0.0463641	0.123357	0.00323204	0.73937	0.0528323	0.775252	0.0672313	0.505369	0.0582188	0.145202	0.325708	0.127732	0.878883	0.226794	0.836781	0.206032	0.607381	NO	NO	NO	NO	NO	NO	NO	NO	NO	NO	NO	NO	NO
NM_000873	ICAM2	3384	0.223764	-0.025784	-0.277387	0.102689	0.155994	0.169623	0.0994153	0.188253	-0.219288	0.0029908	0.550341	0.00388087	0.0922278	0.00266522	0.000306787	0.210313	0.127381	0.0161721	0.0101406	0.709269	0.0349562	0.417087	0.0346695	0.00924169	0.315121	0.316907	0.0565694	NO	NO	YES	YES	NO	NO	YES	YES	NO	NO	YES	YES	NO
NM_000875	IGF1R	3480	-0.0484854	0.0541177	-0.154285	0.0993884	-0.0515466	-0.0741501	0.119981	-0.0875615	-0.152611	0.318001	0.442638	0.157594	0.0964818	0.470485	0.156281	0.000163542	0.0605782	0.0015435	0.402636	0.621302	0.376377	0.422625	0.712384	0.410438	0.00153737	0.192091	0.0111748	NO	NO	NO	NO	NO	NO	NO	NO	NO	NO	NO	NO	NO
NM_000876	IGF2R	3482	-0.103693	-0.14644	-0.0250424	-0.120598	0.0218538	0.0107941	-0.00779571	-0.123719	-0.206945	0.331583	0.118206	0.521061	0.00189076	0.718196	0.763868	0.833951	0.119268	0.0324144	0.416408	0.268496	0.723319	0.10227	0.867951	0.871439	0.881259	0.303216	0.0871753	NO	NO	NO	NO	NO	NO	NO	NO	NO	NO	NO	NO	NO
NM_000877	IL1R1	3554	-0.313446	0.0786966	0.169728	-0.00975861	0.273455	0.312992	0.536315	0.349707	-0.00956603	0.000217468	0.684524	0.0721036	0.795443	6.45856e-05	0.000993776	9.95192e-06	0.0179065	0.919245	0.00174498	0.808268	0.237214	0.90456	0.00304897	0.0195031	0.000194423	0.0827497	0.943109	YES	NO	NO	YES	NO	YES	NO	YES	YES	YES	NO	YES	YES
NM_000878	IL2RB	3560	-0.106862	-5.98901e-05	0.0600164	0.0774477	0.148654	0.139297	0.00940676	0.211715	0.209883	0.0148978	0.998935	0.3179	0.301108	0.0110488	0.0709737	0.870576	0.0234502	0.00212957	0.0338928	0.999284	0.557336	0.612785	0.0872111	0.267925	0.907935	0.100241	0.0142267	NO	NO	NO	NO	NO	NO	NO	NO	NO	NO	NO	NO	NO
NM_000880	IL7	3574	0.831266	0.787819	0.671985	-0.00339546	0.0894554	0.234325	0.811096	0.688065	0.831809	3.01838e-05	0.00548085	3.70188e-05	0.983292	0.452974	0.196103	6.08927e-11	0.00139013	0.000392943	0.000489733	0.0345556	0.00165209	0.993956	0.700581	0.459173	4.48455e-08	0.0129477	0.00403264	YES	NO	NO	YES	NO	NO	NO	NO	YES	NO	NO	YES	NO
NM_000882	IL12A	3592	0.285002	-0.0254183	-0.114752	0.0495233	0.260642	0.198788	0.392204	0.448643	0.092732	0.00491258	0.689597	0.168032	0.373137	0.000779308	0.0586116	5.11526e-05	0.00328168	0.146456	0.0146781	0.811808	0.391208	0.663863	0.0155061	0.241128	0.000650488	0.0241549	0.240364	YES	NO	NO	YES	NO	NO	NO	NO	YES	NO	NO	YES	NO
NM_000883	IMPDH1	3614	-0.304974	-0.0544863	-0.131204	-0.10406	0.06653	-0.095516	0.17061	0.128557	-0.0963127	0.00704773	0.359402	0.108556	0.156753	0.380639	0.304866	0.0137439	0.0378096	0.112589	0.0193232	0.544905	0.3032	0.488176	0.644092	0.559202	0.0408453	0.138155	0.199528	NO	NO	NO	NO	NO	NO	NO	NO	NO	NO	NO	NO	NO
NM_000884	IMPDH2	3615	0.171096	-0.0180988	-0.177088	-0.0389473	-0.111805	-0.128388	-0.0514627	-0.193477	-0.111151	0.0218274	0.813122	0.0307247	0.545761	0.000561892	0.0001684	0.297713	0.0151708	0.243569	0.0456109	0.892488	0.138338	0.771073	0.0127562	0.00650605	0.408729	0.0739694	0.350416	NO	NO	YES	YES	NO	NO	YES	YES	NO	NO	NO	NO	NO
NM_000885	ITGA4	3676	-0.65212	-0.706953	-0.750457	-0.22882	-0.329237	-0.532624	0.144339	-0.0803592	-0.0880822	5.26176e-06	0.00932662	5.09324e-05	0.175038	0.0212429	0.00033878	0.184315	0.492096	0.367951	0.000162357	0.0494027	0.00204573	0.509831	0.130774	0.00984403	0.28517	0.711568	0.477926	YES	NO	YES	YES	NO	NO	YES	YES	NO	NO	NO	NO	NO
NM_000887	ITGAX	3687	-0.0544881	0.0946484	0.00337753	-0.0656668	-0.0296071	-0.107245	-0.0274858	0.129556	-0.0448386	0.222667	0.051469	0.928163	0.178367	0.402963	0.0763087	0.744026	0.0367585	0.634149	0.300782	0.155115	0.964904	0.513473	0.662925	0.277875	0.810881	0.135615	0.720828	NO	NO	NO	NO	NO	NO	NO	NO	NO	NO	NO	NO	NO
NM_000889	ITGB7	3695	-0.116278	-0.189782	-0.253641	-0.137049	-0.0322979	-0.310007	-0.164158	-0.236943	-0.18615	0.11559	0.361268	0.228346	0.291721	0.699043	0.00211975	0.0221789	0.0211959	0.101784	0.176072	0.546537	0.464758	0.606789	0.857468	0.0317069	0.0579564	0.0931938	0.185768	NO	NO	NO	NO	NO	NO	NO	NO	NO	NO	NO	NO	NO
NM_000890	KCNJ5	3762	-0.40885	-0.607999	-0.635034	-0.0844655	-0.0176333	0.0271159	-0.138243	-0.0800456	0.0273827	0.000128778	0.000215584	0.00169046	0.0647806	0.750894	0.722628	0.0380427	0.377887	0.653854	0.00124382	0.00337396	0.0205246	0.376979	0.885784	0.846233	0.0868458	0.617659	0.736424	NO	NO	NO	NO	NO	NO	NO	NO	NO	NO	NO	NO	NO
NM_000891	KCNJ2	3759	0.892622	0.690969	-0.0532133	0.235841	0.593757	0.570953	1.79436	1.58042	1.42462	0.00952251	0.0025578	0.595459	0.072119	5.20224e-10	0.00335777	2.65741e-06	0.00028498	4.53568e-06	0.0241564	0.0200889	0.775937	0.39029	8.96398e-07	0.0423556	7.2567e-05	0.00399228	0.000131573	YES	YES	NO	YES	NO	YES	YES	YES	YES	YES	YES	YES	NO
NM_000892	KLKB1	3818	-0.174691	-0.0680402	-0.0156878	-0.0369658	0.0628771	-0.0960211	-0.0925495	0.0111195	-0.136958	0.00592249	0.491879	0.558073	0.401457	0.0966124	0.0544904	0.0527132	0.654113	0.0192606	0.0169223	0.664368	0.749389	0.682604	0.32014	0.231319	0.11085	0.824026	0.0634572	NO	NO	NO	NO	NO	NO	NO	NO	NO	NO	NO	NO	NO
NM_000893	KNG1	3827	-0.0646204	0.0779697	-0.0140093	0.0403243	0.0307107	-0.0150419	-0.142982	-0.0830634	0.0434716	0.154531	0.228151	0.760546	0.437148	0.657859	0.737693	0.00979788	0.0887967	0.409455	0.222916	0.411996	0.878449	0.707011	0.832396	0.854961	0.0318843	0.249235	0.517856	NO	NO	NO	NO	NO	NO	NO	NO	NO	NO	NO	NO	NO
NM_000894	LHB	3972	-0.437165	-0.146945	0.105045	0.113765	-0.212317	0.227832	-0.0917486	-0.0951173	0.301616	0.00030302	0.391576	0.193383	0.348993	0.187707	0.274999	0.190615	0.301041	0.0306375	0.00214889	0.575213	0.423942	0.646474	0.453885	0.531461	0.2925	0.543109	0.083836	NO	NO	NO	NO	NO	NO	NO	NO	NO	NO	NO	NO	NO
NM_000895	LTA4H	4048	-0.222919	-0.18901	-0.0872459	-0.0995104	-0.211611	-0.159592	0.0296455	-0.313891	-0.310549	0.00111586	0.00182237	0.204454	0.0931048	1.28653e-05	0.00422945	0.406342	0.00359618	0.0175519	0.00508525	0.0157874	0.436919	0.418546	0.00110988	0.0492417	0.518681	0.025873	0.0596877	NO	YES	NO	YES	NO	YES	NO	YES	NO	YES	NO	YES	NO
NM_000896	CYP4F3	4051	0.383451	0.0880169	0.370881	-0.119332	-0.0369392	0.167945	0.102406	0.0306208	0.155253	0.000742497	0.543157	0.016478	0.152041	0.557366	0.211051	0.00735475	0.667859	0.00103047	0.00389244	0.704383	0.0917458	0.48439	0.771094	0.474004	0.0257633	0.833674	0.00831662	NO	NO	NO	NO	NO	NO	NO	NO	NO	NO	NO	NO	NO
NM_000898	MAOB	4129	0.0502452	0.256981	0.105379	0.158447	0.300602	0.152515	-0.0937461	-0.0738849	0.116201	0.000839344	0.0180713	0.0691848	0.207431	0.00326346	0.00708133	0.1968	0.147957	0.152143	0.0042363	0.0771412	0.231795	0.541492	0.039132	0.0679026	0.30028	0.348667	0.247225	NO	NO	NO	NO	NO	NO	NO	NO	NO	NO	NO	NO	NO
NM_000899	KITLG	4254	0.466085	0.00518899	-0.251526	-0.183916	0.0701279	-0.068185	0.549448	0.420282	0.398163	0.0373855	0.975004	0.168223	0.307334	0.530359	0.672041	0.00108156	0.0135801	0.0388068	0.0701578	0.986062	0.391286	0.616925	0.754385	0.815771	0.00633028	0.0684909	0.097305	NO	NO	NO	NO	NO	NO	NO	NO	NO	NO	NO	NO	NO
NM_000901	NR3C2	4306	-0.0703335	-0.0851721	-0.133541	-0.0145226	0.0505893	0.0176045	0.0329203	-0.0350741	-0.305412	0.0701611	0.21667	0.00152723	0.772364	0.276266	0.744911	0.419858	0.642393	2.79817e-05	0.117203	0.398191	0.0193856	0.893721	0.552095	0.859276	0.531875	0.81788	0.00054604	NO	NO	YES	YES	NO	NO	NO	NO	NO	NO	YES	YES	NO
NM_000903	NQO1	1728	0.252758	0.149609	0.116845	-0.207156	0.215929	0.0784695	0.221541	0.389036	0.280126	0.0609935	0.127563	0.33871	0.0763706	0.000614646	0.532978	0.0435027	0.00171745	0.0563972	0.104398	0.282125	0.576368	0.39601	0.0134184	0.723643	0.09595	0.0151683	0.123652	NO	NO	NO	NO	NO	NO	NO	NO	NO	NO	NO	NO	NO
NM_000904	NQO2	4835	-0.343243	-0.409053	-0.162034	0.00677242	-0.0478741	0.161559	0.264559	0.205304	0.194088	0.0167672	0.00432965	0.0274115	0.841769	0.209053	0.00242557	0.000653645	0.0478238	0.123509	0.0371672	0.0291574	0.128469	0.927339	0.481438	0.0344843	0.00437125	0.163032	0.213031	NO	NO	NO	NO	NO	NO	NO	NO	NO	NO	NO	NO	NO
NM_000906	NPR1	4881	0.0881712	-0.0575248	0.0890871	-0.0516738	-0.0936293	-0.137959	0.119503	-0.089974	0.0690231	0.0132933	0.555141	0.0840804	0.00103185	0.00156902	0.101534	0.00868091	0.0484025	0.0404086	0.031046	0.71279	0.260059	0.0812106	0.0243785	0.325901	0.029161	0.164469	0.0996394	NO	NO	NO	NO	NO	NO	NO	NO	NO	NO	NO	NO	NO
NM_000911	OPRD1	4985	-0.323626	-0.235724	0.0667194	0.0718209	-0.204283	0.204299	-0.203989	-0.0657165	0.34106	0.00147172	0.0558277	0.413928	0.606551	0.222896	0.296419	0.037312	0.567028	0.0395937	0.00607988	0.164225	0.640826	0.806317	0.49673	0.551731	0.0854691	0.765051	0.0983659	NO	NO	NO	NO	NO	NO	NO	NO	NO	NO	NO	NO	NO
NM_000916	OXTR	5021	0.0509954	0.0966001	0.11111	-0.0615861	0.160656	0.0285223	0.178044	0.235554	-0.0255599	0.212038	0.355584	0.204366	0.553911	0.166966	0.735777	0.00053966	0.0909652	0.799486	0.289053	0.541452	0.436919	0.776855	0.427876	0.853748	0.00379048	0.253045	0.852894	NO	NO	NO	NO	NO	NO	NO	NO	NO	NO	NO	NO	NO
NM_000917	P4HA1	5033	0.100939	0.30691	0.310757	-0.0928054	-0.0572582	-0.0434316	0.0708484	0.0893752	0.331109	0.0244373	8.2274e-05	0.004277	0.146265	0.29021	0.575703	0.0838639	0.109168	0.000125847	0.0499916	0.00171777	0.0373717	0.478051	0.567091	0.751814	0.157603	0.284727	0.00169544	NO	NO	NO	NO	NO	NO	NO	NO	NO	NO	NO	NO	NO
NM_000918	P4HB	5034	-0.0267874	-0.250867	0.106339	-0.0698289	-0.0273038	-0.0354183	0.0812775	0.202399	0.224941	0.827614	0.0264996	0.19396	0.197582	0.690612	0.516364	0.436609	0.00859774	0.111354	0.865722	0.100223	0.424562	0.532383	0.852858	0.712563	0.5477	0.0489421	0.198053	NO	NO	NO	NO	NO	NO	NO	NO	NO	NO	NO	NO	NO
NM_000919	PAM	5066	-0.0462162	0.016886	-0.107721	-0.14234	-0.0779729	-0.229278	0.226049	0.0430578	-0.111355	0.590963	0.892233	0.0998768	0.137974	0.509798	0.0524187	0.00010446	0.677838	0.053366	0.663489	0.940597	0.288997	0.469895	0.740232	0.22592	0.00110798	0.840819	0.11936	NO	NO	NO	NO	NO	NO	NO	NO	NO	NO	NO	NO	NO
NM_000921	PDE3A	5139	-0.13063	-0.0147375	0.0130416	0.105497	0.0623973	-0.0763968	-0.163951	-0.0668868	0.20779	0.0304025	0.874146	0.798997	0.251419	0.461862	0.173407	0.00216367	0.393221	0.0418475	0.0595212	0.930698	0.89966	0.578398	0.7072	0.432633	0.0104755	0.631933	0.101746	NO	NO	NO	NO	NO	NO	NO	NO	NO	NO	NO	NO	NO
NM_000922	PDE3B	5140	-0.505885	-0.393311	-0.269037	-0.120181	-0.0112748	-0.201428	0.172419	0.0924264	-0.0147576	0.00019492	0.0121311	2.26917e-05	0.208336	0.822575	0.0233196	0.00817456	0.209336	0.802724	0.0016163	0.0592884	0.00120679	0.542026	0.921094	0.139183	0.0278371	0.433214	0.855342	NO	NO	NO	NO	NO	NO	NO	NO	NO	NO	NO	NO	NO
NM_000923	PDE4C	5143	-0.468576	-0.0330211	0.185998	0.0123356	0.0493571	0.00497782	0.044364	0.146117	0.357078	0.003538	0.843646	0.299605	0.910407	0.765041	0.968028	0.523652	0.30511	0.116491	0.0114938	0.912163	0.539841	0.962348	0.893542	0.985408	0.627428	0.546913	0.204467	NO	NO	NO	NO	NO	NO	NO	NO	NO	NO	NO	NO	NO
NM_000924	PDE1B	5153	-0.166525	-0.232626	-0.1613	0.103613	-0.0341342	-0.0511977	-0.0353892	-0.0873785	-0.378325	0.00412355	0.055484	0.057456	0.0849143	0.316305	0.275074	0.628908	0.0225387	1.92994e-05	0.0128649	0.16351	0.206126	0.408592	0.590813	0.531486	0.717759	0.0973102	0.000410553	NO	NO	NO	NO	NO	NO	NO	NO	NO	NO	YES	YES	NO
NM_000925	PDHB	5162	-0.309233	-0.27727	0.0403699	-0.00415831	-0.0523338	0.0755346	-0.0148662	-0.208412	-0.0471504	0.012487	0.00102941	0.531502	0.942018	0.0779783	0.314664	0.766722	0.0085666	0.526273	0.029596	0.0104771	0.731697	0.976121	0.282338	0.56656	0.829456	0.0488299	0.625567	NO	NO	NO	NO	NO	NO	NO	NO	NO	NO	NO	NO	NO
NM_000927	ABCB1	5243	0.0360777	0.243232	0.0538777	-0.140295	0.0583429	-0.301779	0.21338	0.030138	-0.0118215	0.667801	0.184631	0.125135	0.0977489	0.115013	0.00272536	0.00427004	0.615414	0.851333	0.731245	0.360533	0.328739	0.424527	0.351311	0.0375234	0.0173654	0.801004	0.892783	NO	NO	NO	NO	NO	NO	NO	NO	NO	NO	NO	NO	NO
NM_000928	PLA2G1B	5319	-0.155358	-0.0953309	0.00547618	0.199628	0.0032959	0.173766	-0.184567	-0.0104654	0.196055	0.144975	0.588584	0.949952	0.128147	0.979703	0.142919	0.0265369	0.907058	0.22175	0.211575	0.73996	0.975459	0.461708	0.992768	0.392453	0.0662981	0.95636	0.326718	NO	NO	NO	NO	NO	NO	NO	NO	NO	NO	NO	NO	NO
NM_000929	PLA2G5	5322	-0.297899	-0.0860456	0.115443	0.0252943	-0.121367	0.21044	-0.0557381	-0.141663	0.0785234	0.000677475	0.470929	0.112215	0.763162	0.309756	0.248954	0.342758	0.0968828	0.339411	0.00368833	0.646323	0.308376	0.890684	0.584928	0.509045	0.455188	0.26381	0.450038	NO	NO	NO	NO	NO	NO	NO	NO	NO	NO	NO	NO	NO
NM_000932	PLCB3	5331	0.0309842	-0.136715	0.020771	0.0618317	-0.0478856	0.0565875	-0.223118	-0.0874843	-0.142337	0.391666	3.29089e-05	0.485804	0.374974	0.472217	0.434011	0.00203433	0.0823095	0.0389428	0.475703	0.000923539	0.700024	0.664561	0.713752	0.655128	0.010044	0.237051	0.0975183	NO	NO	NO	NO	NO	NO	NO	NO	NO	NO	NO	NO	NO
NM_000934	SERPINF2	5345	-0.419633	-0.350039	-0.137433	0.0881415	-0.0889495	0.0482468	-0.124246	-0.0916938	0.171693	0.00225549	0.000125048	0.000128726	0.301945	0.40446	0.683288	0.000652625	0.243338	0.0139115	0.00820862	0.00228737	0.0036362	0.613128	0.663991	0.822532	0.00436884	0.475446	0.0514018	NO	NO	NO	NO	NO	NO	NO	NO	NO	NO	NO	NO	NO
NM_000938	POLR2B	5431	-0.0470404	-0.0446546	0.0415641	-0.119536	-0.0899452	-0.136045	0.0105753	0.0526795	0.0585671	0.167271	0.259726	0.477768	0.0626849	0.018179	0.0308862	0.861092	0.548594	0.201647	0.237632	0.446944	0.693131	0.373978	0.11815	0.164185	0.900879	0.752913	0.304761	NO	NO	NO	NO	NO	NO	NO	NO	NO	NO	NO	NO	NO
NM_000940	PON3	5446	0.0486364	0.0107025	-0.0508893	0.0339828	-0.0116246	0.0372109	0.173822	-0.0953847	-0.241379	0.119754	0.711347	0.263067	0.484671	0.729439	0.209495	0.0210984	0.197902	0.00101961	0.18142	0.827017	0.502448	0.736504	0.874181	0.473007	0.0559303	0.418874	0.00825993	NO	NO	NO	NO	NO	NO	NO	NO	NO	NO	NO	NO	NO
NM_000941	POR	5447	0.224993	0.215536	-0.0439986	-0.168651	-0.0318699	-0.143914	-0.0989422	-0.107043	-0.141582	0.00457406	0.233856	0.320057	0.126907	0.770388	0.218105	0.137826	0.0848685	0.0955436	0.0139005	0.418307	0.559571	0.460399	0.895312	0.481878	0.228704	0.241911	0.177672	NO	NO	NO	NO	NO	NO	NO	NO	NO	NO	NO	NO	NO
NM_000942	PPIB	5479	-0.145628	-0.104244	0.0176996	0.230577	0.0120613	0.256057	-0.199492	0.0480166	0.282455	0.396154	0.620731	0.873842	0.0727248	0.905275	0.00969912	2.77376e-05	0.611559	0.011384	0.480071	0.762028	0.938142	0.391355	0.960819	0.0810895	0.000417786	0.798328	0.0449775	NO	NO	NO	NO	NO	NO	NO	NO	NO	NO	NO	NO	NO
NM_000943	PPIC	5480	-0.0287617	-0.118555	0.0343107	0.08052	0.0831454	0.0602862	0.190915	0.284395	-6.46076e-05	0.32798	0.162012	0.445301	0.0419328	0.0840441	0.0393707	0.0172516	0.0518519	0.9996	0.412633	0.331272	0.667913	0.326795	0.295725	0.191197	0.0482646	0.172613	0.999774	NO	NO	NO	NO	NO	NO	NO	NO	NO	NO	NO	NO	NO
NM_000944	PPP3CA	5530	-0.45618	-0.236763	-0.109472	-0.0541767	-0.180256	-0.195462	0.115663	-0.332641	-0.20407	0.00193565	0.0923231	0.00934955	0.429588	0.0275852	0.000109772	0.0121599	0.000624815	0.0073915	0.00735136	0.22873	0.0623702	0.701368	0.154175	0.00493555	0.0372229	0.00724507	0.0340732	NO	NO	YES	YES	NO	NO	YES	YES	NO	NO	YES	YES	NO
NM_000945	PPP3R1	5534	-0.0886159	0.213352	0.135791	-0.0507282	-0.0323873	-0.185592	0.15615	0.0820485	0.198847	0.280018	0.0583512	0.041051	0.601489	0.515719	0.089745	0.000862308	0.517719	0.0262649	0.363711	0.168846	0.165718	0.803368	0.743691	0.304399	0.00536816	0.73109	0.0763446	NO	NO	NO	NO	NO	NO	NO	NO	NO	NO	NO	NO	NO
NM_000946	PRIM1	5557	-0.748214	-0.161444	-0.0387758	-0.207525	-0.21577	-0.0645283	-0.202757	-0.521794	-0.386245	0.000112465	0.00100845	0.581055	0.026592	0.00325918	0.345474	0.0100353	5.92599e-05	3.0382e-08	0.0011433	0.0103003	0.766159	0.277575	0.039132	0.589626	0.0324384	0.00123173	3.90681e-06	NO	NO	NO	NO	NO	NO	NO	NO	NO	NO	YES	YES	NO
NM_000948	PRL	5617	-0.00392666	0.00970049	0.0634269	0.0279921	0.0959182	0.0500615	0.0217432	0.116179	-0.104214	0.924305	0.865004	0.0315803	0.71654	0.0112043	0.476487	0.72118	0.00575899	0.00976669	0.943693	0.924656	0.140683	0.866551	0.0879954	0.683797	0.79282	0.0367943	0.0407889	NO	NO	NO	NO	NO	NO	NO	NO	NO	NO	NO	NO	NO
NM_000950	PRRG1	5638	0.166696	0.0824589	0.0587295	0.0660635	-0.00173426	-0.0459607	0.158368	0.0408156	0.213018	0.264784	0.618372	0.541664	0.179083	0.974347	0.28774	0.00415822	0.718177	0.174358	0.347249	0.760214	0.738463	0.514211	0.990793	0.543944	0.0170299	0.863099	0.273446	NO	NO	NO	NO	NO	NO	NO	NO	NO	NO	NO	NO	NO
NM_000951	PRRG2	5639	-0.141598	-0.134463	0.135385	-0.0619664	-0.115577	0.137386	0.0130781	0.0368735	0.0603592	0.0437004	0.0440736	0.0131388	0.397831	0.10523	0.192312	0.689484	0.220783	0.57377	0.0797501	0.140558	0.0787732	0.680808	0.33479	0.454871	0.767325	0.448252	0.668193	NO	NO	NO	NO	NO	NO	NO	NO	NO	NO	NO	NO	NO
NM_000952	PTAFR	5724	-0.0609123	0.110748	0.177238	-0.0390957	-0.0832032	-0.139031	0.0553795	0.358836	0.253791	0.472433	0.294806	0.0617044	0.344923	0.00361164	0.00913699	0.350694	1.00392e-06	0.0602576	0.554832	0.483284	0.215447	0.644198	0.0419355	0.0781622	0.46337	6.70488e-05	0.129174	NO	NO	NO	NO	NO	YES	NO	YES	NO	YES	NO	YES	NO
NM_000954	PTGDS	5730	-0.478878	-0.164291	0.16303	0.173493	-0.308751	0.368095	-0.377781	-0.053492	0.331229	0.00108274	0.487387	0.153138	0.423092	0.229208	0.190576	0.0100882	0.724572	0.123014	0.00499509	0.660442	0.370398	0.698005	0.50455	0.453431	0.0325401	0.866003	0.212476	NO	NO	NO	NO	NO	NO	NO	NO	NO	NO	NO	NO	NO
NM_000955	PTGER1	5731	-0.24412	-0.32028	0.178215	0.0475054	-0.189919	0.256283	-0.151694	-0.055619	0.406746	0.0254465	0.0339203	0.0849096	0.655252	0.174399	0.225728	0.0555634	0.678181	0.0180827	0.0516536	0.118364	0.261497	0.832544	0.437229	0.489649	0.115714	0.841108	0.0609079	NO	NO	NO	NO	NO	NO	NO	NO	NO	NO	NO	NO	NO
NM_000956	PTGER2	5732	0.426018	0.369388	0.271975	-0.0527536	0.286065	-0.0195473	0.540156	0.225651	0.266958	1.41908e-05	0.000575729	0.0458716	0.612267	2.1616e-05	0.894454	3.91905e-09	0.0277985	0.167723	0.00030489	0.00679013	0.178705	0.810031	0.00157824	0.946162	7.67376e-07	0.112535	0.265897	YES	YES	NO	YES	NO	YES	NO	YES	YES	YES	NO	YES	NO
NM_000958	PTGER4	5734	1.25896	1.32651	1.02553	0.0896549	0.403045	0.178209	0.927094	0.665659	0.551167	6.67362e-07	1.05593e-09	2.02048e-06	0.21469	0.000102229	0.0540007	3.25265e-06	1.21291e-09	0.000137319	5.02154e-05	8.6642e-07	0.00029266	0.546267	0.00410607	0.229853	8.37763e-05	6.96658e-07	0.00181037	YES	YES	YES	YES	NO	YES	NO	YES	YES	YES	YES	YES	NO
NM_000960	PTGIR	5739	0.337284	0.540719	0.556645	0.164155	0.337401	0.241848	-0.0996552	0.114921	0.578722	9.42211e-05	0.00424962	0.000252029	0.227169	0.0280276	0.0310528	0.0903444	0.169446	1.36898e-08	0.00102412	0.0288061	0.00564721	0.557202	0.155688	0.164661	0.166346	0.380816	2.18416e-06	NO	NO	YES	YES	NO	NO	YES	YES	NO	NO	YES	YES	NO
NM_000962	PTGS1	5742	-0.458616	-0.192551	0.221333	-0.149614	0.0353448	-0.19908	-0.0121469	0.0041718	0.0584386	0.00355252	0.0115932	0.032621	0.104723	0.43947	0.014871	0.715682	0.930286	0.129531	0.0115258	0.0574855	0.143684	0.432315	0.68979	0.104802	0.788637	0.965707	0.220027	NO	NO	NO	NO	NO	NO	NO	NO	NO	NO	NO	NO	NO
NM_000963	PTGS2	5743	2.04795	0.812243	0.644706	0.0935743	0.33659	0.393641	0.888263	1.84791	2.68638	9.46217e-05	0.000692694	0.0355951	0.260311	0.00495297	0.0133826	4.3384e-05	1.11953e-06	2.26699e-09	0.00102672	0.00772544	0.152344	0.584275	0.0514744	0.0984612	0.000577704	7.10262e-05	6.3372e-07	YES	YES	YES	YES	NO	YES	YES	YES	YES	YES	YES	YES	NO
NM_000966	RARG	5916	-0.153035	-0.0410024	-0.15444	-0.0278366	-0.0127361	0.038635	-0.190877	-0.0676717	0.0693847	0.00306037	0.54575	0.0721101	0.580535	0.834737	0.689022	5.20949e-05	0.437553	0.494748	0.0103176	0.706032	0.237214	0.791956	0.927779	0.825783	0.000659065	0.670175	0.597868	NO	NO	NO	NO	NO	NO	NO	NO	NO	NO	NO	NO	NO
NM_000968	RPL4	6124	0.0629375	-0.0209868	0.045026	0.108688	0.0438879	0.0577435	-0.0387354	0.00326113	0.117328	0.306083	0.727809	0.340254	0.29063	0.496561	0.468903	0.289775	0.955707	0.0201683	0.390704	0.837899	0.578026	0.606057	0.730569	0.678166	0.400659	0.977201	0.065042	NO	NO	NO	NO	NO	NO	NO	NO	NO	NO	NO	NO	NO
NM_000969	RPL5	6125	-0.00491535	-0.221295	0.0301955	0.0690499	-0.140608	0.0541617	0.0966129	0.0198753	0.0415904	0.96924	0.044307	0.709675	0.190834	0.000322385	0.058699	0.0348105	0.850943	0.430612	0.978611	0.141093	0.850791	0.525114	0.00908784	0.241337	0.0810511	0.929309	0.537867	NO	YES	NO	YES	NO	YES	NO	YES	NO	NO	NO	NO	NO
NM_000971	RPL7	6129	-0.196873	-0.185349	0.0841415	-0.118224	-0.0542102	0.0467528	0.171165	0.0548623	0.0873145	0.0137646	0.0854821	0.338096	0.0700225	0.234548	0.475467	3.49552e-05	0.560291	0.474006	0.0319087	0.217344	0.575826	0.384729	0.510084	0.682914	0.000493295	0.760486	0.578647	NO	NO	NO	NO	NO	NO	NO	NO	NO	NO	NO	NO	NO
NM_000972	RPL7A	6130	-0.0363462	-0.276187	0.102262	-0.0112568	-0.108864	-0.107073	0.0895289	0.103058	0.00675325	0.56579	0.0404383	0.320991	0.754043	0.0346966	0.0438904	0.0354663	0.256757	0.953998	0.641306	0.1329	0.560045	0.885679	0.176828	0.203358	0.0822282	0.490976	0.969185	NO	NO	NO	NO	NO	NO	NO	NO	NO	NO	NO	NO	NO
NM_000975	RPL11	6135	-0.177186	-0.165741	0.0426723	0.0896951	-0.0719847	0.179101	0.208324	0.170537	-0.0147108	0.144851	0.218791	0.658859	0.0149762	0.141087	0.00115681	0.0271539	0.151021	0.895532	0.211448	0.400552	0.818987	0.22799	0.391973	0.0212959	0.0673609	0.353183	0.92527	NO	NO	NO	NO	NO	NO	NO	NO	NO	NO	NO	NO	NO
NM_000976	RPL12	6136	-0.0933131	-0.0785259	-0.0947152	0.116702	0.0558864	0.0432613	0.0260758	-0.0375445	-0.193428	0.19187	0.200794	0.00183134	0.0253017	0.000179351	0.194294	0.594179	0.579254	0.0359707	0.266001	0.380436	0.0216432	0.271966	0.00610749	0.457067	0.688845	0.77439	0.0928236	NO	NO	NO	NO	NO	NO	NO	NO	NO	NO	NO	NO	NO
NM_000978	RPL23	9349	-0.116838	-0.0120959	-0.0336362	0.0321495	-0.0161974	-0.0221199	0.0923048	0.0402359	-0.0146541	0.0510611	0.828207	0.481382	0.327023	0.404756	0.37568	0.0138288	0.354509	0.718358	0.0904841	0.90219	0.696113	0.631507	0.664098	0.613053	0.0410127	0.596131	0.789364	NO	NO	NO	NO	NO	NO	NO	NO	NO	NO	NO	NO	NO
NM_000979	RPL18	6141	-0.0495264	-0.30906	-0.0962719	0.256333	0.0243744	0.208501	0.191224	0.0785866	-0.274449	0.78537	0.172482	0.227879	0.0183003	0.55269	0.0518481	0.0165313	0.571384	0.11043	0.830992	0.345545	0.4643	0.246913	0.768264	0.224353	0.0467736	0.768471	0.196709	NO	NO	NO	NO	NO	NO	NO	NO	NO	NO	NO	NO	NO
NM_000980	RPL18A	6142	-0.204965	-0.28834	-0.0485663	0.0702656	0.0353957	0.126692	0.130395	0.0401892	-0.101962	0.217363	0.130862	0.692245	0.24538	0.603879	0.295525	0.16086	0.823128	0.474349	0.294888	0.286917	0.838411	0.573386	0.801528	0.550672	0.257337	0.916057	0.578893	NO	NO	NO	NO	NO	NO	NO	NO	NO	NO	NO	NO	NO
NM_000981	RPL19	6143	0.00429487	-0.172928	-0.104314	0.0812426	-0.0437729	0.0821885	0.0906924	0.030638	-0.0653246	0.953699	0.0249009	0.001449	0.0287728	0.257391	0.261436	0.124621	0.760708	0.481378	0.967065	0.095973	0.0187024	0.286328	0.534931	0.519192	0.211519	0.884763	0.585426	NO	NO	NO	NO	NO	NO	NO	NO	NO	NO	NO	NO	NO
NM_000982	RPL21	6144	-0.0658167	-0.14048	-0.237919	0.11831	0.0535691	0.125513	0.0845524	-0.0268841	-0.123304	0.396845	0.160778	0.000922843	0.01475	0.00293074	0.173137	0.301971	0.773372	0.216223	0.48075	0.32982	0.0135794	0.227228	0.0364881	0.432303	0.413028	0.891608	0.320797	NO	NO	NO	NO	NO	NO	NO	NO	NO	NO	NO	NO	NO
NM_000983	RPL22	6146	-0.0275013	-0.0976633	-0.0926149	-0.0238454	-0.00750616	-0.112744	0.0341354	-0.218994	-0.271077	0.590983	0.00961154	0.0407493	0.602343	0.805436	0.00167227	0.601231	0.00020422	0.000491786	0.663489	0.0504928	0.165022	0.803812	0.913117	0.0273127	0.694667	0.00312238	0.00475264	NO	NO	NO	NO	NO	NO	NO	NO	NO	NO	NO	NO	NO
NM_000984	RPL23A	6147	-0.240475	-0.0964636	-0.0729943	-0.0262115	-0.0028594	0.178744	0.19931	0.0254691	0.0705073	0.0681481	0.40046	0.442862	0.618064	0.965641	0.0144083	0.0112665	0.838527	0.615143	0.114439	0.583339	0.666052	0.81278	0.9873	0.102597	0.0352279	0.922932	0.704896	NO	NO	NO	NO	NO	NO	NO	NO	NO	NO	NO	NO	NO
NM_000985	RPL17	6139	0.00724315	-0.239601	0.0436488	0.021121	0.020025	0.233696	0.173694	0.161709	0.0583233	0.957471	0.169746	0.710395	0.867466	0.696937	0.0632577	0.0309281	0.190472	0.555213	0.970025	0.342212	0.851064	0.94026	0.856495	0.250615	0.074255	0.409195	0.651517	NO	NO	NO	NO	NO	NO	NO	NO	NO	NO	NO	NO	NO
NM_000986	RPL24	6152	-0.115763	-0.135099	-0.152641	0.112782	0.0895506	0.081473	0.147567	0.0220248	-0.126504	0.259122	0.261574	0.0168565	0.00428678	0.00347656	0.337107	0.00447242	0.820081	0.102917	0.340887	0.448331	0.0929155	0.139632	0.0409181	0.582799	0.017947	0.914357	0.187143	NO	NO	NO	NO	NO	NO	NO	NO	NO	NO	NO	NO	NO
NM_000987	RPL26	6154	-0.205055	-0.102882	-0.0872011	0.0543855	-0.00922511	0.0679243	0.0997689	0.117811	-0.210155	0.0511538	0.295006	0.109533	0.184335	0.809134	0.317573	0.0781077	0.327577	0.0273603	0.090589	0.48352	0.304659	0.519348	0.914914	0.568471	0.148798	0.569747	0.0782529	NO	NO	NO	NO	NO	NO	NO	NO	NO	NO	NO	NO	NO
NM_000988	RPL27	6155	-0.101898	-0.188049	-0.173653	0.089795	0.0593797	0.116735	0.141712	0.0095343	-0.0825669	0.476929	0.265583	0.0138204	0.0228217	0.234327	0.193982	0.0459685	0.939884	0.25963	0.559356	0.452466	0.0815823	0.261985	0.509995	0.456814	0.0999097	0.970002	0.36752	NO	NO	NO	NO	NO	NO	NO	NO	NO	NO	NO	NO	NO
NM_000989	RPL30	6156	-0.0970797	-0.236769	-0.171229	0.117247	0.0946562	0.157207	0.197799	-0.0144248	-0.202595	0.38389	0.122039	0.000763699	0.0358217	0.000726064	0.0743695	0.0611089	0.906384	0.0936724	0.468253	0.274095	0.0119305	0.307788	0.0149651	0.274037	0.124083	0.956104	0.175081	NO	NO	NO	NO	NO	NO	NO	NO	NO	NO	NO	NO	NO
NM_000990	RPL27A	6157	0.0746908	-0.206255	-0.0735572	0.107111	-0.00462197	0.101445	0.187982	-0.00629539	-0.297374	0.548224	0.173478	0.300095	0.0833667	0.827595	0.339588	0.00837644	0.94759	0.0110221	0.625001	0.346855	0.540117	0.406992	0.923773	0.584931	0.0283509	0.973489	0.0441538	NO	NO	NO	NO	NO	NO	NO	NO	NO	NO	NO	NO	NO
NM_000991	RPL28	6158	0.0751644	0.0714608	0.0205369	-0.0480558	0.00192647	-0.0298011	-0.0484609	-0.103255	0.136966	0.267112	0.0309567	0.516736	0.0172294	0.977452	0.747893	0.25268	0.205898	0.0159256	0.349529	0.111617	0.720261	0.24235	0.992135	0.861369	0.360993	0.428948	0.0559686	NO	NO	NO	NO	NO	NO	NO	NO	NO	NO	NO	NO	NO
NM_000992	RPL29	6159	-0.141802	-0.0111135	-0.379794	0.0542188	0.0213169	0.0912629	0.34196	0.070411	-0.277418	0.491092	0.939158	0.0299664	0.342689	0.562405	0.552612	0.00521485	0.664539	0.0213349	0.572454	0.967205	0.136097	0.642479	0.77483	0.736259	0.0200793	0.831628	0.0673917	NO	NO	NO	NO	NO	NO	NO	NO	NO	NO	NO	NO	NO
NM_000993	RPL31	6160	-0.136504	-0.153212	-0.0475308	0.07827	0.0770375	0.057191	0.142789	0.120031	-0.054073	0.080063	0.265266	0.393036	0.019829	0.0683993	0.41343	0.0131491	0.166656	0.558146	0.130399	0.452062	0.62315	0.249952	0.261801	0.639021	0.0395829	0.376579	0.654202	NO	NO	NO	NO	NO	NO	NO	NO	NO	NO	NO	NO	NO
NM_000996	RPL35A	6165	-0.249647	-0.0890587	0.00503665	0.0187054	0.0461883	0.0972722	0.180274	0.133717	-0.0824908	0.0364281	0.503912	0.948435	0.745814	0.39141	4.60328e-05	0.0331614	0.192846	0.427739	0.068728	0.67372	0.974847	0.882108	0.653733	0.00272574	0.0782961	0.412428	0.535637	NO	NO	NO	NO	NO	NO	NO	NO	NO	NO	NO	NO	NO
NM_000997	RPL37	6167	0.100843	-0.30704	0.00409142	-0.135566	-0.170488	-0.0854996	0.450851	0.224432	-0.00776437	0.390414	0.0248219	0.965697	0.360523	0.0418651	0.497281	9.58003e-12	0.238827	0.942462	0.47455	0.0958094	0.983354	0.65414	0.197044	0.698855	1.59769e-08	0.470905	0.960921	NO	NO	NO	NO	NO	NO	NO	NO	YES	NO	NO	YES	NO
NM_000998	RPL37A	6168	-0.213269	-0.150232	-0.160165	0.143409	-0.00349965	0.245539	0.198636	0.0304874	0.0300696	0.0762796	0.445702	0.0432358	0.108819	0.961581	0.0118981	0.0337784	0.724706	0.824191	0.125202	0.624179	0.171698	0.438813	0.986117	0.0911258	0.0792748	0.866039	0.871587	NO	NO	NO	NO	NO	NO	NO	NO	NO	NO	NO	NO	NO
NM_000999	RPL38	6169	-0.229166	-0.323261	0.0734722	-0.0997874	-0.170746	0.205768	0.133753	-0.0586117	0.140715	0.170747	0.195996	0.559732	0.125595	0.261231	0.506373	0.206848	0.821084	0.422081	0.241773	0.374538	0.750773	0.459849	0.538523	0.705246	0.311373	0.914866	0.530272	NO	NO	NO	NO	NO	NO	NO	NO	NO	NO	NO	NO	NO
NM_001000	RPL39	6170	-0.394742	-0.0687325	0.00421509	-0.0442372	0.15611	0.222464	0.379979	0.195205	0.0756993	0.0489832	0.739507	0.971998	0.534611	0.0581302	0.0287969	0.0737514	0.366574	0.715577	0.0874976	0.844765	0.986482	0.764726	0.238547	0.157573	0.142564	0.607058	0.787136	NO	NO	NO	NO	NO	NO	NO	NO	NO	NO	NO	NO	NO
NM_001001	RPL36AL	6166	-0.130893	-0.115209	0.0331166	0.0269692	0.0843316	0.250743	0.187704	0.215947	0.0570093	0.225871	0.364906	0.554601	0.299359	0.0947173	0.000451245	0.0207975	0.0513238	0.621746	0.30413	0.550153	0.747405	0.611317	0.317195	0.0117988	0.0553712	0.171366	0.710632	NO	NO	NO	NO	NO	NO	NO	NO	NO	NO	NO	NO	NO
NM_001001188	TRPM2	NA	0.0840375	0.301138	0.369123	0.0355512	0.0362121	0.0668165	0.0895836	0.59385	0.46927	0.202143	0.000280478	0.00273062	0.45959	0.541363	0.110045	0.340105	1.404e-06	5.96923e-06	0.27796	0.00407841	0.0276123	0.721169	0.761979	0.340673	0.452606	8.45888e-05	0.000163263	NO	YES	YES	YES	NO	NO	NO	NO	NO	YES	YES	YES	NO
NM_001001290	SLC2A9	56606	-0.100466	-0.655909	-0.543962	0.0243788	0.0822323	0.0373823	-0.0499189	-0.0765136	0.128304	0.281013	3.68683e-06	0.00105944	0.57686	0.0339588	0.353203	0.0204292	0.27919	0.0133365	0.364784	0.000205591	0.014951	0.789495	0.174856	0.596261	0.0546609	0.517615	0.0501094	NO	YES	NO	YES	NO	YES	NO	YES	NO	NO	NO	NO	NO
NM_001001323	ATP2B1	490	1.05532	0.329047	0.0185009	0.0184334	0.214411	0.0360765	0.630422	0.504375	0.200983	8.00049e-05	0.0124834	0.763102	0.795473	0.00251335	0.779431	4.23237e-08	0.000273328	0.0765392	0.000913561	0.0604178	0.879937	0.90456	0.0331859	0.880203	3.83832e-06	0.0038795	0.151836	YES	NO	NO	YES	NO	NO	NO	NO	YES	NO	NO	YES	NO
NM_001001330	REEP3	221035	-0.0856928	-0.0576956	-0.00968839	-0.20364	-0.100017	-0.0682389	0.250478	0.129007	0.226925	0.14395	0.501406	0.909812	0.14493	0.264671	0.645367	0.000823613	0.199622	0.0871457	0.210507	0.672026	0.956554	0.476657	0.541908	0.798344	0.00518322	0.42117	0.166315	NO	NO	NO	NO	NO	NO	NO	NO	NO	NO	NO	NO	NO
NM_001001331	ATP2B2	491	0.231633	0.145039	0.0225402	-0.00969237	0.189352	-0.131726	0.225781	0.0840833	-0.0649079	0.000124165	0.155321	0.585955	0.892158	0.0444872	0.169215	0.000107916	0.0458095	0.220866	0.00121737	0.322373	0.769465	0.954061	0.204552	0.427716	0.00113661	0.158151	0.325667	NO	NO	NO	NO	NO	NO	NO	NO	NO	NO	NO	NO	NO
NM_001001342	BLOC1S2	282991	0.202764	0.0699423	0.178323	0.00866957	-0.105026	0.115832	0.14222	0.217259	0.173605	0.0134615	0.297488	0.0342051	0.897982	0.0595	0.0396213	0.0362302	0.0463446	0.0235939	0.0313624	0.486293	0.148274	0.956277	0.241518	0.191828	0.0835719	0.159362	0.0716345	NO	NO	NO	NO	NO	NO	NO	NO	NO	NO	NO	NO	NO
NM_001001346	CLDN20	49861	-0.0528764	0.025537	0.0437738	0.125809	-0.0754362	-0.0426888	-0.183266	-0.0370009	0.0971126	0.18997	0.473811	0.217881	0.0726274	0.138925	0.31987	0.021278	0.534845	0.0755313	0.263918	0.649083	0.452326	0.391321	0.389238	0.570568	0.0563196	0.74286	0.150502	NO	NO	NO	NO	NO	NO	NO	NO	NO	NO	NO	NO	NO
NM_001001349	NKIRAS2	28511	0.00988023	0.266104	0.073417	0.0115279	0.208624	0.100494	0.127776	0.182569	0.288457	0.814963	0.000660479	0.200281	0.862298	0.0023416	0.197438	0.238649	0.0173001	0.00136441	0.855371	0.00746766	0.431975	0.938159	0.0318706	0.460422	0.34617	0.0808141	0.0101776	NO	NO	NO	NO	NO	NO	NO	NO	NO	NO	NO	NO	NO
NM_001001396	ATP2B4	493	-0.693731	-0.730281	-0.759318	-0.0961171	0.041993	-0.171516	0.147307	-0.00793133	-0.183035	0.000200435	0.0335302	0.000221586	0.428229	0.677964	0.0473791	0.105933	0.922578	0.0754941	0.00164836	0.117479	0.00520183	0.700969	0.845297	0.213268	0.187254	0.962926	0.150473	NO	NO	NO	NO	NO	NO	NO	NO	NO	NO	NO	NO	NO
NM_001001410	MGC24381	115939	-0.111878	-0.268339	-0.0522265	0.00546658	-0.0738433	0.164616	-0.0120087	-0.148016	-0.000572123	0.348338	0.000332205	0.460987	0.947047	0.289319	0.108179	0.874173	0.137876	0.992863	0.433435	0.00458178	0.679609	0.978097	0.566329	0.337789	0.910694	0.332876	0.995396	NO	NO	NO	NO	NO	NO	NO	NO	NO	NO	NO	NO	NO
NM_001001411	ZNF676	163223	-0.295833	-0.0185079	0.194911	-0.0293683	0.0462972	0.0364674	0.389779	0.401656	0.371493	0.0383604	0.901972	0.263814	0.820147	0.654462	0.563362	0.00869387	0.00809991	0.106242	0.0715976	0.946118	0.503339	0.917718	0.830325	0.743143	0.0291857	0.0468669	0.191371	NO	NO	NO	NO	NO	NO	NO	NO	NO	NO	NO	NO	NO
NM_001001414	LOC342897	342897	-0.3062	-0.0630986	0.0673603	0.0987128	0.0264873	0.219786	-0.137014	-0.0571358	0.351941	0.00303808	0.642159	0.458168	0.263536	0.77765	0.0622968	0.0818352	0.530854	0.0110698	0.010262	0.778119	0.677132	0.587272	0.899731	0.249115	0.154633	0.740115	0.0442663	NO	NO	NO	NO	NO	NO	NO	NO	NO	NO	NO	NO	NO
NM_001001415	ZNF429	353088	0.168741	0.0550481	0.188715	-0.113397	0.146471	-0.0165677	0.33951	0.144087	-0.21648	0.0605034	0.582469	0.148034	0.513837	0.281206	0.90662	0.00195704	0.433412	0.101994	0.103745	0.735223	0.36372	0.753101	0.558171	0.953758	0.00974898	0.666916	0.186034	NO	NO	NO	NO	NO	NO	NO	NO	NO	NO	NO	NO	NO
NM_001001419	SMAD5	4090	-0.316613	-0.0647364	0.0182384	-0.212946	-0.104321	-0.331535	0.0438485	-0.0318994	0.00374669	0.0002222	0.568808	0.828666	0.125674	0.239218	0.00485281	0.551062	0.826505	0.979381	0.00176439	0.724479	0.916111	0.459849	0.515117	0.0538145	0.651437	0.917623	0.98648	NO	NO	NO	NO	NO	NO	NO	NO	NO	NO	NO	NO	NO
NM_001001433	STX16	8675	-0.277017	-0.0153398	0.10446	-0.0318825	0.126275	0.0614571	0.119516	0.203984	0.211091	0.00146497	0.889392	0.219725	0.250413	0.125935	0.0369287	0.224318	0.0768895	0.169876	0.00606218	0.939039	0.454239	0.577239	0.368794	0.18413	0.330164	0.226089	0.268322	NO	NO	NO	NO	NO	NO	NO	NO	NO	NO	NO	NO	NO
NM_001001435	CCL4L1	388372	1.25068	0.939175	0.564362	0.0345947	0.115193	0.189907	0.586072	0.902118	1.20527	2.03811e-06	8.85469e-05	4.2392e-05	0.215097	0.000296378	0.000193324	4.11789e-08	5.28503e-05	0.000116225	9.24177e-05	0.00179712	0.00179378	0.546702	0.00867978	0.0071096	3.79441e-06	0.00113267	0.00159449	YES	YES	YES	YES	NO	YES	YES	YES	YES	YES	YES	YES	NO
NM_001001436	MGC62018	388272	0.182665	0.00605588	0.195713	-0.0899512	-0.0715893	0.192995	-0.00405466	0.127632	0.196594	0.101311	0.952266	0.0127232	0.330318	0.202945	0.149376	0.962048	0.305605	0.175245	0.158244	0.974029	0.0771675	0.634189	0.473647	0.401794	0.973632	0.547331	0.274389	NO	NO	NO	NO	NO	NO	NO	NO	NO	NO	NO	NO	NO
NM_001001437	CCL3L3	6349	0.491974	0.307418	0.418732	0.0350364	0.0846174	0.0877575	0.212681	0.513339	0.821095	0.00191812	0.0145399	0.00140778	0.56042	0.247847	0.161726	9.90626e-05	0.00239196	3.65127e-06	0.00730734	0.0671141	0.0183768	0.78019	0.524178	0.417693	0.00107019	0.0192368	0.000110576	NO	NO	YES	YES	NO	NO	NO	NO	NO	NO	YES	YES	NO
NM_001001479	SLC35E4	339665	-0.191878	0.038827	0.080235	-0.108437	0.0622092	0.133028	-0.14954	0.0748975	0.160863	0.00284933	0.63408	0.28544	0.289402	0.0361115	0.0252216	0.221752	0.398579	0.23626	0.00977425	0.772089	0.526146	0.605254	0.181146	0.146327	0.327505	0.636035	0.342878	NO	NO	NO	NO	NO	NO	NO	NO	NO	NO	NO	NO	NO
NM_001001481	UBE2W	55284	0.0809319	0.317303	0.281719	-0.112216	-0.0245777	-0.227489	0.592526	0.619582	0.605243	0.448665	0.0179894	0.00578733	0.467045	0.864486	0.186008	3.33773e-10	0.0007855	4.41836e-05	0.530956	0.0768788	0.0455142	0.726081	0.942544	0.448017	1.55035e-07	0.00850185	0.000776074	NO	NO	YES	YES	NO	NO	NO	NO	YES	NO	YES	YES	NO
NM_001001484	PTER	9317	-0.127348	0.105321	-0.111089	-0.048294	0.183463	-0.117628	0.37538	0.419931	0.294135	0.0509945	0.260042	0.030538	0.507946	2.89301e-05	0.217632	0.000172181	0.0188119	0.000690328	0.0903906	0.447283	0.137762	0.74964	0.00190851	0.481512	0.00159938	0.0856855	0.00617603	NO	NO	NO	NO	NO	YES	NO	YES	NO	YES	NO	YES	NO
NM_001001502	SNCB	6620	-0.131291	-0.23339	-0.00786956	0.117572	-0.14902	0.0471078	-0.127265	-0.044066	0.161482	0.0170534	0.0395887	0.894554	0.269595	0.155633	0.756323	0.0327197	0.534268	0.0251833	0.0376099	0.131007	0.948558	0.59132	0.412657	0.867013	0.0774442	0.742352	0.0743226	NO	NO	NO	NO	NO	NO	NO	NO	NO	NO	NO	NO	NO
NM_001001520	MGC2641	84717	-0.483832	-0.430284	0.0496336	0.0624009	-0.248336	0.0788978	-0.143844	-0.19425	-0.0882358	0.00672505	0.00237317	0.502914	0.625595	0.0267339	0.581571	0.000116759	6.45047e-09	0.279683	0.0186476	0.0190462	0.711012	0.81701	0.151284	0.756328	0.00120833	2.13072e-06	0.389118	NO	NO	NO	NO	NO	NO	NO	NO	NO	NO	NO	NO	NO
NM_001001522	TAGLN	6876	0.109429	-0.184747	0.013042	0.0611339	-0.134814	0.0456493	0.00600958	0.0275692	0.0623361	0.00414466	0.00968422	0.762086	0.143601	0.0546995	0.533656	0.892906	0.642416	0.181327	0.0129214	0.0507722	0.879482	0.475635	0.231182	0.724101	0.924675	0.81788	0.28166	NO	NO	NO	NO	NO	NO	NO	NO	NO	NO	NO	NO	NO
NM_001001548	CD36	948	-0.548818	-0.425207	-0.210093	-0.245242	-0.696528	-0.728816	0.0180321	-0.366552	-0.53774	1.98933e-05	0.00138855	0.209848	0.0524102	2.22691e-06	4.15482e-06	0.905187	0.00915435	0.0977101	0.000372994	0.0130166	0.443069	0.352146	0.000361998	0.000562934	0.933633	0.0513472	0.180485	YES	YES	NO	YES	NO	YES	YES	YES	NO	YES	NO	YES	NO
NM_001001551	C9orf103	414328	-0.0865293	-0.0511731	-0.0481076	-0.0227763	0.12103	0.0207157	0.018832	-0.045207	-0.0774278	0.0063034	0.449519	0.151899	0.768502	0.00675987	0.451279	0.573725	0.288721	0.0948939	0.0177416	0.627789	0.368399	0.892431	0.0632352	0.665181	0.671411	0.527568	0.176802	NO	NO	NO	NO	NO	NO	NO	NO	NO	NO	NO	NO	NO
NM_001001552	LEMD1	93273	-0.0905908	-0.0414243	0.0374644	0.0197957	-0.0943858	-2.00017e-05	-0.0210379	-0.0210033	0.167937	0.0310121	0.568373	0.598386	0.725823	0.225356	0.999748	0.730461	0.830125	0.00482959	0.0604969	0.724221	0.778244	0.871727	0.499821	0.999748	0.800566	0.91886	0.0256219	NO	NO	NO	NO	NO	NO	NO	NO	NO	NO	NO	NO	NO
NM_001001555	GRB10	2887	0.0877816	-0.303244	-0.351479	-0.0530968	0.228571	-0.0305851	-0.0480652	0.565627	0.400437	0.0296944	0.0654492	0.0404956	0.61783	0.000242946	0.73238	0.37245	0.000181483	0.000528564	0.0584091	0.182367	0.164532	0.812723	0.00748875	0.851643	0.485379	0.00285442	0.00503744	NO	NO	NO	NO	NO	YES	NO	YES	NO	YES	NO	YES	NO
NM_001001556	GALK2	2585	-0.276053	-0.0712936	-0.0162311	-0.322643	-0.0138226	-0.259423	-0.0176495	-0.0520386	-0.158318	0.0220656	0.660453	0.838016	0.0745113	0.851739	0.0387205	0.600957	0.359758	0.024183	0.0460193	0.790467	0.920888	0.392817	0.935961	0.189359	0.69446	0.601684	0.0724945	NO	NO	NO	NO	NO	NO	NO	NO	NO	NO	NO	NO	NO
NM_001001563	TIMM50	92609	-0.104799	-0.0137089	0.141037	0.0376839	0.0202414	0.147696	0.0423663	0.0871811	0.103947	0.238678	0.875667	0.116237	0.426744	0.814014	0.0486355	0.576224	0.302627	0.334956	0.318448	0.931454	0.315122	0.700281	0.917185	0.216603	0.673634	0.545114	0.445927	NO	NO	NO	NO	NO	NO	NO	NO	NO	NO	NO	NO	NO
NM_001001655	MGC90512	121642	0.465192	-0.160657	0.176763	-0.0151426	-0.0839456	0.253892	-0.256664	-0.178975	-0.161925	0.016353	0.3835	0.191119	0.868019	0.216499	0.0243669	0.0131876	0.045157	0.000590287	0.0364342	0.56805	0.42053	0.940516	0.488808	0.143206	0.0396779	0.156643	0.0054861	NO	NO	NO	NO	NO	NO	NO	NO	NO	NO	NO	NO	NO
NM_001001656	OR9A4	130075	0.121848	0.248654	0.0201885	0.100411	-0.145931	0.0285247	-0.0368967	0.0651339	0.353543	0.0761569	0.0174655	0.805403	0.0279781	0.000646375	0.599293	0.583283	0.205474	0.000516019	0.125049	0.0754438	0.904098	0.28442	0.0138787	0.768735	0.679367	0.428271	0.00494184	NO	NO	NO	NO	NO	NO	NO	NO	NO	NO	NO	NO	NO
NM_001001657	OR2Y1	134083	-0.176836	-0.0430864	0.084226	0.0880238	-0.152959	0.0636121	-0.0902437	0.00176738	0.171628	0.000708082	0.565341	0.2073	0.25502	0.131171	0.454574	0.18899	0.977738	0.132316	0.00378207	0.721104	0.43983	0.581037	0.377331	0.667186	0.290602	0.988407	0.223545	NO	NO	NO	NO	NO	NO	NO	NO	NO	NO	NO	NO	NO
NM_001001659	OR2A14	135941	-0.238856	-0.0230493	0.0774144	0.0220404	-0.16539	0.0781556	-0.186201	-0.076662	0.177162	0.00199667	0.81798	0.341456	0.740085	0.125247	0.587137	3.2905e-06	0.438746	0.00935814	0.0075103	0.895806	0.579268	0.879105	0.367718	0.760445	8.4373e-05	0.671287	0.0398345	NO	NO	NO	NO	NO	NO	NO	NO	NO	NO	NO	NO	NO
NM_001001660	LOC144363	144363	-0.197415	-0.210321	-0.207778	-0.0202443	0.0424494	0.130411	0.473155	0.0954908	0.121112	0.0215949	0.157304	0.0654464	0.905117	0.585331	0.342109	0.00024313	0.553288	0.212946	0.0452514	0.324961	0.224107	0.959817	0.789313	0.587224	0.00208012	0.756344	0.317	NO	NO	NO	NO	NO	NO	NO	NO	NO	NO	NO	NO	NO
NM_001001661	ZNF425	155054	-0.0581504	0.0404497	0.00378908	0.0517478	0.0834916	-0.101255	-0.106986	-0.103308	-0.200682	0.305309	0.408662	0.922937	0.508803	0.229072	0.0189694	0.00196194	0.074182	0.00152925	0.390005	0.590743	0.962543	0.749986	0.50455	0.122024	0.00976211	0.220308	0.0110996	NO	NO	NO	NO	NO	NO	NO	NO	NO	NO	NO	NO	NO
NM_001001662	FLJ16636	158431	-0.00326662	0.079156	0.0548245	-0.138121	-0.024964	-0.0845854	-0.227368	-0.0169628	-0.234209	0.964444	0.378424	0.351754	0.167941	0.746913	0.386451	0.0220054	0.885271	0.000533072	0.974854	0.563209	0.588911	0.501039	0.883743	0.620407	0.0577124	0.945229	0.00507199	NO	NO	NO	NO	NO	NO	NO	NO	NO	NO	NO	NO	NO
NM_001001664	LOC339745	339745	-0.305241	0.119629	0.133778	-0.182533	-0.0655036	-0.192914	0.126391	0.146244	0.182706	2.97631e-05	0.264375	0.175476	0.0699582	0.0731479	0.00129166	0.0163475	0.196802	0.142495	0.000485192	0.450945	0.40048	0.384622	0.271875	0.0230144	0.0464059	0.417623	0.236021	YES	NO	NO	YES	NO	NO	NO	NO	YES	NO	NO	YES	NO
NM_001001665	FLJ16008	339761	0.0684475	-0.0951926	0.0877621	0.0250207	0.0813226	-0.113903	-0.0016296	-0.00519284	-0.0359771	0.0240461	0.204734	0.2056	0.296331	0.0022205	2.54328e-05	0.95331	0.907466	0.414026	0.049337	0.384842	0.43808	0.609731	0.030732	0.00187279	0.967726	0.956598	0.522184	NO	NO	NO	NO	NO	NO	YES	YES	NO	NO	NO	NO	NO
NM_001001668	FLJ26175	388566	0.123079	0.106721	-0.086866	-0.0758641	0.0609224	-0.054824	0.0111456	0.0400773	0.00382766	0.0637702	0.172965	0.21862	0.20101	0.212032	0.116057	0.876288	0.373271	0.969771	0.108131	0.346141	0.453201	0.535082	0.484231	0.350593	0.912346	0.613595	0.979836	NO	NO	NO	NO	NO	NO	NO	NO	NO	NO	NO	NO	NO
NM_001001670	FLJ46321	389763	0.095301	-0.0163152	-0.00455165	-0.0489393	-0.0373219	-0.00637841	-0.0892807	0.0212167	0.0478448	0.000627998	0.734371	0.895926	0.122214	0.214139	0.865231	0.00508505	0.372168	0.13659	0.00351446	0.841913	0.949253	0.455537	0.486348	0.928892	0.019714	0.612729	0.228948	NO	NO	NO	NO	NO	NO	NO	NO	NO	NO	NO	NO	NO
NM_001001671	MAP3K15	389840	0.287503	0.1161	0.208258	-0.0579621	0.0815363	-0.148499	0.0229176	0.0118334	-0.0495538	0.00924317	0.0890179	0.0114939	0.302222	0.00425236	0.0155377	0.577307	0.845335	0.174963	0.0236375	0.223238	0.0719629	0.613222	0.0464337	0.107773	0.67464	0.926457	0.274156	NO	NO	NO	NO	NO	NO	NO	NO	NO	NO	NO	NO	NO
NM_001001675	FLJ46385	NA	-0.0165201	-0.192893	-0.203511	0.0843634	0.0721961	-0.105035	-0.0148482	-0.0254437	-0.0958225	0.66466	0.073084	0.00326515	0.451349	0.424511	0.103667	0.732413	0.826743	0.491189	0.728547	0.195545	0.03117	0.715614	0.679629	0.329392	0.801986	0.91771	0.594568	NO	NO	NO	NO	NO	NO	NO	NO	NO	NO	NO	NO	NO
NM_001001677	FLJ46300	NA	-0.0451301	0.0140675	0.0407388	0.0710381	-0.0761332	0.0793149	-0.0411618	-0.0814815	0.19805	0.201911	0.868638	0.595771	0.305284	0.257617	0.429186	0.311642	0.271119	0.0161234	0.277738	0.92701	0.775937	0.615091	0.534963	0.651136	0.423394	0.508199	0.0564563	NO	NO	NO	NO	NO	NO	NO	NO	NO	NO	NO	NO	NO
NM_001001683	surf5	400569	0.0433609	-0.1729	0.00739659	0.0650458	0.0195255	0.118296	0.142406	0.0698615	-0.0544187	0.627414	0.178182	0.89705	0.136833	0.387155	0.376019	0.00564142	0.412839	0.352479	0.695392	0.35258	0.950035	0.468678	0.649976	0.613384	0.0213081	0.648687	0.463455	NO	NO	NO	NO	NO	NO	NO	NO	NO	NO	NO	NO	NO
NM_001001685	FLJ46474	400624	-0.0677914	-0.130382	0.0930257	0.00111407	-0.0557708	0.113681	-0.096496	-0.0730708	0.118847	0.16573	0.0258497	0.159613	0.989365	0.433898	0.213088	0.0472309	0.187855	0.0574627	0.23591	0.0984564	0.379299	0.996129	0.685584	0.475863	0.101895	0.405731	0.125081	NO	NO	NO	NO	NO	NO	NO	NO	NO	NO	NO	NO	NO
NM_001001689	FLJ44005	NA	-0.352402	-0.173196	0.0202846	-0.0432123	-0.00274729	0.164204	-0.195374	-0.0332782	0.264001	0.000162168	0.14388	0.781962	0.670897	0.981693	0.268125	0.0772987	0.745576	0.0948414	0.00143005	0.306392	0.890371	0.841275	0.993207	0.52497	0.147681	0.877888	0.176729	NO	NO	NO	NO	NO	NO	NO	NO	NO	NO	NO	NO	NO
NM_001001690	FLJ42133	NA	-0.0728082	-0.00974575	-0.0118667	0.113226	0.0385519	-0.0297888	-0.085564	0.00665695	0.0280146	0.000945796	0.808973	0.707539	0.0233162	0.598859	0.206286	0.0833706	0.901423	0.36583	0.00457781	0.889741	0.849404	0.26397	0.797692	0.470361	0.156858	0.954113	0.476069	NO	NO	NO	NO	NO	NO	NO	NO	NO	NO	NO	NO	NO
NM_001001698	FLJ43879	NA	-0.069307	0.00287026	0.0634903	0.0952164	0.0271915	0.133855	-0.0761681	0.0709059	0.126209	0.146137	0.966451	0.0601216	0.185475	0.616917	0.0571271	0.290163	0.0470569	0.0544649	0.213018	0.98166	0.211678	0.520231	0.810036	0.237595	0.401042	0.161245	0.120846	NO	NO	NO	NO	NO	NO	NO	NO	NO	NO	NO	NO	NO
NM_001001701	LOC401152	401152	-0.233546	-0.228332	0.0404634	0.0738746	-0.0734444	0.184428	0.343768	0.260689	0.187024	0.0356996	0.0900092	0.703917	0.167988	0.0951536	6.39411e-06	0.000216991	0.0589297	0.247033	0.0676721	0.224547	0.846656	0.501039	0.317708	0.000734513	0.00190375	0.188389	0.354277	NO	NO	NO	NO	NO	NO	YES	YES	NO	NO	NO	NO	NO
NM_001001710	FLJ40100	401565	-0.0971873	-0.122838	-0.0826305	0.116911	-0.01443	0.130633	-0.117156	-0.0131848	0.20926	0.0629273	0.0558023	0.0214164	0.198761	0.892569	0.0505373	0.0120286	0.749573	0.00164757	0.107017	0.164225	0.109294	0.533631	0.955092	0.221597	0.0369611	0.879634	0.0117847	NO	NO	NO	NO	NO	NO	NO	NO	NO	NO	NO	NO	NO
NM_001001716	NFKBIB	4793	0.547676	0.00279272	0.346239	0.0998816	0.163712	0.305475	0.256097	0.372929	0.389791	6.31148e-05	0.976333	0.000751192	0.082086	0.0929111	6.14893e-06	0.000340416	0.00217733	5.62651e-05	0.000785343	0.986483	0.0117778	0.404815	0.313175	0.000726144	0.00265778	0.0181244	0.000924218	YES	NO	YES	YES	NO	NO	YES	YES	YES	NO	YES	YES	NO
NM_001001788	RAET1G	353091	-0.196328	-0.154092	0.110535	-0.155131	0.0107099	0.183424	-0.0626172	0.192802	0.184499	5.04408e-05	0.108792	0.238509	0.0740974	0.913987	0.032817	0.179436	0.00231777	0.132519	0.000683727	0.254423	0.476437	0.392388	0.964533	0.170734	0.279276	0.018803	0.223691	NO	NO	NO	NO	NO	NO	NO	NO	NO	NO	NO	NO	NO
NM_001001791	C10orf55	414236	0.339561	0.0479578	0.0621046	0.21136	-0.069117	0.099802	0.052168	0.08527	0.158546	0.00298907	0.506652	0.157073	0.0139448	0.383349	0.29491	0.295538	0.0288278	0.00427782	0.0101406	0.675865	0.375995	0.226791	0.646773	0.550372	0.406742	0.114931	0.0235263	NO	NO	NO	NO	NO	NO	NO	NO	NO	NO	NO	NO	NO
NM_001001794	MGC33692	NA	-0.372315	-0.133042	-0.0608769	0.112267	-0.12797	0.0553292	-0.106473	-0.0111629	0.237937	0.000247485	0.344298	0.221128	0.266074	0.298	0.720089	0.0258324	0.903779	0.0432806	0.00189783	0.531957	0.455779	0.589256	0.574743	0.845202	0.0650012	0.954958	0.103781	NO	NO	NO	NO	NO	NO	NO	NO	NO	NO	NO	NO	NO
NM_001001795	MGC70857	414919	-0.209831	-0.0210111	-0.142614	0.0029784	-0.0209673	-0.0684642	-0.15841	-0.139563	0.0282836	0.00130921	0.699635	4.12582e-05	0.970066	0.801728	0.347531	0.00100522	0.00541826	0.414388	0.00563975	0.8188	0.00178126	0.987721	0.911784	0.591088	0.0059929	0.0351249	0.522532	NO	NO	NO	NO	NO	NO	NO	NO	NO	NO	NO	NO	NO
NM_001001802	OR2A42	346528	-0.179658	-0.036299	0.0525493	0.087221	-0.0885218	0.0780903	-0.19014	-0.0149641	0.220087	0.0037973	0.714983	0.565682	0.392983	0.553099	0.477969	1.40693e-05	0.874102	0.00869224	0.0121057	0.829132	0.7549	0.677692	0.768438	0.68501	0.000251481	0.94007	0.037966	NO	NO	NO	NO	NO	NO	NO	NO	NO	NO	NO	NO	NO
NM_001001824	OR2T27	403239	-0.352908	-0.068375	0.0264173	0.0663503	-0.131833	0.0582562	-0.24495	-0.203164	0.248855	0.00194944	0.644823	0.756797	0.592754	0.424881	0.728064	0.00243634	0.194413	0.0331832	0.00739198	0.779924	0.876576	0.79876	0.680084	0.849567	0.0114607	0.414134	0.0884266	NO	NO	NO	NO	NO	NO	NO	NO	NO	NO	NO	NO	NO
NM_001001890	RUNX1	861	0.103492	0.36769	0.290701	-0.0848799	0.166209	0.157048	0.0566189	0.663354	0.775639	0.171136	1.48324e-05	0.00216482	0.0854252	0.0026885	0.00862832	0.272229	7.68518e-06	1.86033e-06	0.242284	0.00052805	0.0238596	0.409296	0.0347687	0.0753164	0.382421	0.000273602	6.80579e-05	NO	YES	YES	YES	NO	YES	YES	YES	NO	YES	YES	YES	NO
NM_001001917	OR56A1	120796	-0.335707	0.0976065	0.107666	-0.118417	0.0701468	-0.347331	-0.275907	-0.000736854	0.339132	0.000234139	0.60021	0.371352	0.0399087	0.639767	0.0140722	0.000675498	0.996547	0.0389182	0.001829	0.747864	0.604684	0.32134	0.822129	0.101033	0.00448536	0.998244	0.0974709	NO	NO	NO	NO	NO	NO	NO	NO	NO	NO	NO	NO	NO
NM_001001927	MTUS1	NA	-0.612548	-0.41977	-0.762	-0.192507	-0.113072	-0.342011	-0.040944	-0.00802386	-0.163833	0.000788981	0.0376385	0.000924728	0.152942	0.551113	0.00544848	0.400606	0.759748	0.00607406	0.00406206	0.126423	0.0135956	0.484848	0.767392	0.0575326	0.513108	0.884423	0.0299891	NO	NO	NO	NO	NO	NO	NO	NO	NO	NO	NO	NO	NO
NM_001001930	PPARA	5465	-0.467743	0.0996097	0.0906493	-0.150144	-0.00132544	-0.0154777	-0.00590414	-0.0951364	-0.294742	1.32826e-05	0.115186	0.0865052	0.0976639	0.986292	0.833618	0.892684	0.102711	0.00510879	0.000288311	0.263932	0.264567	0.424527	0.995128	0.91241	0.9245	0.274178	0.0266111	YES	NO	NO	YES	NO	NO	NO	NO	NO	NO	NO	NO	NO
NM_001001936	KIAA1914	84632	-0.112421	0.0268795	0.0304073	0.0352061	0.107723	0.123507	-0.107224	-0.108136	0.00239462	0.033452	0.456306	0.449708	0.500045	0.167048	0.0966696	0.0773916	0.0562167	0.949973	0.0642528	0.633624	0.671086	0.745739	0.427982	0.316856	0.147809	0.182498	0.966463	NO	NO	NO	NO	NO	NO	NO	NO	NO	NO	NO	NO	NO
NM_001001937	ATP5A1	498	-0.150826	-0.0947966	0.0589032	-0.0646638	-0.0777823	-0.125495	0.00200576	-0.0660375	0.0148723	0.00427654	0.0166059	0.213111	0.148647	0.0101727	0.00279192	0.954454	0.0957639	0.720364	0.0132107	0.0727525	0.446846	0.481001	0.0828195	0.0377007	0.968615	0.262005	0.791115	NO	NO	NO	NO	NO	NO	NO	NO	NO	NO	NO	NO	NO
NM_001001938	C9orf47	286223	0.253308	0.0665811	0.0675696	-0.106052	0.107321	0.107812	0.0988942	-0.0263307	0.0184296	0.00710674	0.431872	0.317061	0.21628	0.117722	0.291821	0.114501	0.53586	0.554107	0.0194468	0.612325	0.556849	0.547402	0.355537	0.54668	0.198476	0.743443	0.650662	NO	NO	NO	NO	NO	NO	NO	NO	NO	NO	NO	NO	NO
NM_001001957	OR2W3	343171	-0.302058	-0.186613	-0.026763	0.0436506	-0.137668	0.0872834	-0.130196	-0.189934	0.315052	0.000506751	0.0854008	0.652552	0.463263	0.265463	0.446846	0.0306691	0.273232	0.00202525	0.00305629	0.21717	0.814844	0.723445	0.542901	0.662347	0.0738999	0.51088	0.0137307	NO	NO	NO	NO	NO	NO	NO	NO	NO	NO	NO	NO	NO
NM_001001963	OR2L8	391190	-0.235902	0.030504	0.0527543	-0.0992218	0.101781	-0.0666873	-0.110385	0.0019535	0.120031	0.00231717	0.774093	0.494869	0.0615848	0.303091	0.207163	0.0214703	0.97098	0.0564475	0.00837572	0.865982	0.70558	0.37187	0.57903	0.471237	0.0567067	0.985006	0.123691	NO	NO	NO	NO	NO	NO	NO	NO	NO	NO	NO	NO	NO
NM_001001973	ATP5C1	509	0.155959	-0.110855	-0.0043067	-0.0211508	-0.0136743	0.0630127	0.0625171	-0.0565771	-0.0827168	0.00257165	0.244115	0.934635	0.258504	0.783147	0.0603077	0.226314	0.419901	0.0608078	0.00908966	0.429262	0.968574	0.583326	0.902575	0.245085	0.332306	0.654661	0.130036	NO	NO	NO	NO	NO	NO	NO	NO	NO	NO	NO	NO	NO
NM_001001974	PLEKHA1	59338	-0.129129	-0.0158461	0.0228477	-0.143791	0.00975654	-0.119922	0.320225	0.352092	0.355349	0.114141	0.90486	0.841518	0.20104	0.901859	0.395038	0.00166037	0.0235282	0.0280738	0.174359	0.947428	0.922698	0.535082	0.959492	0.626601	0.00864131	0.100425	0.0795231	NO	NO	NO	NO	NO	NO	NO	NO	NO	NO	NO	NO	NO
NM_001001977	ATP5E	514	-0.185103	-0.14792	-0.130897	0.178078	-0.0340724	0.170191	-0.0731333	-0.165048	-0.0428446	0.269529	0.606826	0.207305	0.18293	0.784841	0.328625	0.260211	0.410536	0.663691	0.352237	0.751879	0.43983	0.518058	0.90338	0.577068	0.369606	0.646968	0.74439	NO	NO	NO	NO	NO	NO	NO	NO	NO	NO	NO	NO	NO
NM_001001995	GPM6B	2824	0.156665	0.125583	-0.0346945	0.00608416	0.0445391	0.0389427	0.0867786	-0.0164807	-0.129759	9.37096e-05	0.00728806	0.292219	0.791984	0.500105	0.0198121	0.0478066	0.647541	0.0182008	0.00102133	0.041735	0.53266	0.903279	0.733638	0.125646	0.102841	0.820653	0.0611925	NO	NO	NO	NO	NO	NO	NO	NO	NO	NO	NO	NO	NO
NM_001001998	EXOSC10	5394	-0.0619204	-0.0874664	0.0014381	0.00972176	-0.0892351	-0.0136404	-0.0649008	0.110647	0.056446	0.525222	0.12162	0.989741	0.879336	0.0386602	0.833419	0.378859	0.219665	0.511862	0.603299	0.273546	0.994648	0.946799	0.188605	0.912251	0.491798	0.446772	0.613426	NO	NO	NO	NO	NO	NO	NO	NO	NO	NO	NO	NO	NO
NM_001002000	GMPR2	51292	-0.237601	-0.285494	0.00988942	-0.135818	-0.152143	-0.0184158	-0.0628824	0.0674139	0.0936188	0.0781643	0.0110064	0.898313	0.135486	3.10634e-05	0.707261	0.188015	0.380444	0.222056	0.127821	0.0552595	0.950751	0.467644	0.00199722	0.83603	0.289646	0.619883	0.327002	NO	YES	NO	YES	NO	YES	NO	YES	NO	NO	NO	NO	NO
NM_001002009	NT5C3	51251	0.045558	-0.164751	0.167046	-0.0188335	0.0185849	0.19697	0.310634	0.147464	0.182378	0.733878	0.114539	0.123089	0.868323	0.766167	0.145544	9.1077e-07	0.235407	0.274829	0.787535	0.263043	0.32515	0.940628	0.893827	0.396815	3.39686e-05	0.466819	0.383946	NO	NO	NO	NO	NO	NO	NO	NO	YES	NO	NO	YES	NO
NM_001002021	PFKL	NA	-0.173186	0.285249	-0.0189727	0.085172	-0.0409672	-0.175395	-0.145366	-0.164971	-0.0388753	0.114393	0.0502518	0.84773	0.348172	0.613649	0.203279	0.0254039	0.015968	0.648389	0.174663	0.152714	0.925857	0.646194	0.808332	0.466956	0.0642499	0.0767018	0.731992	NO	NO	NO	NO	NO	NO	NO	NO	NO	NO	NO	NO	NO
NM_001002031	ATP5G2	517	-0.0476182	0.00730317	0.0628173	0.0706931	-0.10689	0.0996279	-0.0835478	0.0514548	0.170761	0.268146	0.86914	0.204667	0.138043	0.122827	0.0648001	0.0954418	0.107857	0.00937153	0.350669	0.92743	0.437112	0.469903	0.363836	0.254418	0.173093	0.282771	0.039862	NO	NO	NO	NO	NO	NO	NO	NO	NO	NO	NO	NO	NO
NM_001002033	HN1	NA	-0.834546	-0.0540918	0.268806	0.058048	-0.143436	0.421119	0.110846	0.288124	0.558609	0.00249181	0.8406	0.373549	0.744553	0.616263	0.204814	0.433735	0.23166	0.108699	0.00887666	0.91017	0.606491	0.881624	0.809732	0.468125	0.544968	0.462435	0.194557	NO	NO	NO	NO	NO	NO	NO	NO	NO	NO	NO	NO	NO
NM_001002034	FAM109B	150368	0.0196534	-0.204043	-0.178775	-0.0381787	-0.0430858	0.0158671	-0.0815028	-0.0166029	-0.226138	0.853412	8.61896e-05	0.0811578	0.57745	0.303261	0.700588	0.365868	0.73833	0.00164555	0.8866	0.00176172	0.253891	0.790125	0.579169	0.832712	0.478315	0.873235	0.0117758	NO	NO	NO	NO	NO	NO	NO	NO	NO	NO	NO	NO	NO
NM_001002035	DEFB108B	245911	0.0171385	-0.128251	-0.0949387	0.0420403	0.121119	-0.075068	0.0222675	-0.00988017	0.196347	0.765893	0.00652858	0.0527872	0.181915	0.213086	0.0645381	0.641186	0.778541	0.011496	0.815441	0.0387376	0.195454	0.517341	0.485223	0.253778	0.72801	0.894814	0.0452888	NO	NO	NO	NO	NO	NO	NO	NO	NO	NO	NO	NO	NO
NM_001002234	SCNM1	NA	0.0496544	-0.116402	0.0490644	-0.0294099	0.0182797	0.177167	0.100725	0.0845193	-0.0419114	0.431241	0.222547	0.527517	0.734057	0.816204	0.0850807	0.219247	0.338842	0.716412	0.514522	0.405317	0.728688	0.875695	0.918256	0.294943	0.324864	0.581243	0.787779	NO	NO	NO	NO	NO	NO	NO	NO	NO	NO	NO	NO	NO
NM_001002236	SERPINA1	5265	0.386086	1.00597	1.23378	0.213638	0.210295	0.296034	0.141908	0.493525	0.847398	0.0023505	0.000311811	7.33691e-05	0.0507881	0.0595902	0.0178683	0.0697719	5.57926e-05	2.46484e-07	0.0084749	0.00441195	0.00251336	0.347935	0.241626	0.117695	0.136665	0.00117579	1.63492e-05	NO	NO	YES	YES	NO	NO	YES	YES	NO	NO	YES	YES	NO
NM_001002244	ANAPC11	51529	0.119867	0.113191	-0.00431659	-0.00958411	0.0177483	-0.0121094	-0.277931	-0.112552	0.0437577	0.000203352	0.00500744	0.923949	0.898337	0.782385	0.942031	0.000154902	0.113704	0.441996	0.00166538	0.0322313	0.963225	0.956277	0.902237	0.972232	0.00147468	0.293387	0.548627	NO	NO	NO	NO	NO	NO	NO	NO	NO	NO	NO	NO	NO
NM_001002252	ARL6IP4	51329	-0.397163	-0.43583	-0.0726735	0.103105	-0.00388593	0.160816	-0.241857	-0.190778	0.0347515	0.0040293	0.00302268	0.462384	0.223745	0.967869	0.296816	0.00183617	0.0962961	0.843227	0.0126533	0.0226353	0.680709	0.553907	0.988124	0.551866	0.00927834	0.262941	0.886603	NO	NO	NO	NO	NO	NO	NO	NO	NO	NO	NO	NO	YES
NM_001002254	DGAT2L4	NA	-0.21893	0.0593746	0.0260418	0.0057289	0.0233252	0.0804225	-0.100637	-0.0417682	0.176946	0.00210478	0.642773	0.625301	0.944952	0.823112	0.44295	0.000166564	0.719081	0.0109163	0.00781123	0.778658	0.797348	0.977115	0.921335	0.659963	0.00155644	0.863456	0.043867	NO	NO	NO	NO	NO	NO	NO	NO	NO	NO	NO	NO	NO
NM_001002255	SUMO4	387082	-0.235283	-0.245738	0.208634	-0.0859591	0.00299632	0.0841477	0.228561	0.33876	0.400425	0.0153247	0.0943452	0.258478	0.283206	0.976486	0.270856	0.0729532	0.0156442	0.101133	0.0346614	0.231949	0.498303	0.600348	0.991797	0.527239	0.141359	0.0756354	0.184936	NO	NO	NO	NO	NO	NO	NO	NO	NO	NO	NO	NO	NO
NM_001002258	ATP5G3	518	-0.16954	-0.0486305	0.180587	-0.162936	-0.137387	-0.277297	0.275373	0.0176751	0.0631275	0.021033	0.602162	0.154764	0.192649	0.21202	0.0168186	0.0106121	0.902533	0.600876	0.0443111	0.749213	0.372566	0.527328	0.484231	0.113337	0.0337499	0.954609	0.692277	NO	NO	NO	NO	NO	NO	NO	NO	NO	NO	NO	NO	NO
NM_001002259	C1QDC1	65981	-0.514616	-0.215682	-0.101689	-0.169878	-0.0366177	-0.0696963	-0.150481	0.026845	-0.108872	0.00102779	0.0416998	0.0505638	0.0449243	0.315054	0.136907	6.71475e-06	0.763568	0.0408557	0.00484668	0.135606	0.190025	0.336268	0.589872	0.383227	0.000145415	0.886254	0.100254	NO	NO	NO	NO	NO	NO	NO	NO	NO	NO	NO	NO	NO
NM_001002261	ZFYVE27	118813	0.144753	0.0714693	-0.054029	-0.0414816	0.113726	-0.0096164	-0.0609431	0.0139152	0.130198	0.00770889	0.230619	0.403248	0.60789	0.0536741	0.911135	0.41443	0.808529	0.0498183	0.0206133	0.414888	0.631357	0.806925	0.228516	0.956253	0.526937	0.908141	0.113743	NO	NO	NO	NO	NO	NO	NO	NO	NO	NO	NO	NO	NO
NM_001002265	2010-03-08	220972	-0.209925	-0.130719	-0.00878851	0.0762121	0.0192786	0.0669139	0.117906	0.253312	0.189312	0.000218328	0.00413098	0.815009	0.015236	0.557764	0.00509782	0.0116198	0.000680907	0.000270765	0.00174686	0.0282464	0.909019	0.230291	0.771544	0.055315	0.0360369	0.00768854	0.00303945	NO	NO	NO	NO	NO	NO	NO	NO	NO	NO	NO	NO	NO
NM_001002295	GATA3	2625	-0.208507	0.0046912	0.0320857	0.0570343	0.128162	0.143226	-0.104642	-0.106326	0.165145	0.000946894	0.963993	0.709265	0.218835	0.167651	0.0525335	0.00519166	0.347977	0.0629472	0.00458184	0.980148	0.850713	0.550312	0.428441	0.226075	0.0200261	0.589569	0.13302	NO	NO	NO	NO	NO	NO	NO	NO	NO	NO	NO	NO	NO
NM_001002296	GOLGA7	51125	0.122839	0.041849	0.0902184	-0.0406856	-0.00674759	0.0369775	0.126459	-0.0393131	0.0154089	0.00720185	0.345174	0.192072	0.430549	0.828362	0.51963	0.00113894	0.564201	0.826984	0.0196291	0.532613	0.421819	0.701796	0.92416	0.714528	0.00657675	0.762814	0.873719	NO	NO	NO	NO	NO	NO	NO	NO	NO	NO	NO	NO	NO
NM_001002814	RAB11FIP1	80223	-1.49458	-0.240381	-0.335789	-0.222704	0.0327228	0.0423295	-0.304733	-0.0209745	0.0512194	1.39731e-06	0.122567	0.00563337	0.000958955	0.411738	0.350605	0.0145769	0.750508	0.701335	7.75662e-05	0.274922	0.0446909	0.0789456	0.670193	0.593723	0.0425822	0.879972	0.776788	YES	NO	NO	YES	YES	NO	NO	YES	YES	NO	NO	YES	NO
NM_001002836	LOC126208	126208	-0.12558	-0.133338	0.115397	0.0107322	-0.0100053	0.0739896	0.0549549	0.0965424	0.0191903	0.24634	0.261333	0.120168	0.863563	0.88744	0.384601	0.457311	0.34579	0.835988	0.326665	0.448307	0.321174	0.939101	0.953424	0.619293	0.567105	0.588032	0.880927	NO	NO	NO	NO	NO	NO	NO	NO	NO	NO	NO	NO	NO
NM_001002848	LY6G5C	NA	-0.0105444	-0.149747	-0.203484	0.0346028	-0.0929367	-0.00108143	0.0553309	0.0322421	0.0468416	0.772492	0.0112846	9.95437e-07	0.458661	0.0586045	0.982861	0.224778	0.537201	0.688997	0.820895	0.0563773	0.000219902	0.720109	0.239576	0.992189	0.330643	0.744331	0.765943	NO	NO	NO	NO	NO	NO	NO	NO	NO	NO	NO	NO	NO
NM_001002857	ANXA2	302	-0.0714476	-0.133899	-0.249786	-0.00272614	0.201164	0.17285	0.102679	-0.0503744	-0.00903317	0.283722	0.0702251	0.0127006	0.961905	9.35246e-07	0.00447946	0.030784	0.333486	0.790672	0.367397	0.1902	0.0770851	0.984356	0.00021487	0.0512819	0.0741148	0.575628	0.846005	NO	NO	NO	NO	NO	YES	NO	YES	NO	NO	NO	NO	NO
NM_001002860	BTBD7	55727	0.050636	0.166658	-0.0152511	-0.160154	-0.0695225	-0.226221	-0.0377773	0.135922	0.0429264	0.104693	0.0210819	0.78013	0.05177	0.344729	0.0555742	0.580821	0.0804529	0.195249	0.162461	0.0856146	0.889402	0.350722	0.615172	0.233903	0.677367	0.233303	0.297797	NO	NO	NO	NO	NO	NO	NO	NO	NO	NO	NO	NO	NO
NM_001002878	C22orf19	8563	0.0345689	-0.0200794	0.0485197	-0.0426568	-0.10568	-0.215352	-0.109537	-0.0914864	0.141256	0.254468	0.817129	0.541311	0.556883	0.00148766	0.00517114	0.0730444	0.357704	0.139747	0.335636	0.895213	0.738308	0.778426	0.0236693	0.0558278	0.141467	0.599524	0.23252	NO	NO	NO	NO	NO	NO	NO	NO	NO	NO	NO	NO	NO
NM_001002880	PGEA1	25776	-0.018833	0.0526235	-0.217504	0.125503	0.0396941	0.0895635	0.0537491	-0.0605622	-0.226224	0.739283	0.312231	0.00161611	0.0283929	0.494722	0.0046174	0.124044	0.470849	0.00224074	0.792389	0.501402	0.0200195	0.286032	0.729405	0.051951	0.210839	0.694734	0.0148159	NO	NO	NO	NO	NO	NO	NO	NO	NO	NO	NO	NO	NO
NM_001002901	FCRLM2	127943	-0.446295	-0.502445	-0.370874	-0.0736555	-0.0799608	-0.124919	0.179713	0.634126	0.801931	0.00213036	0.0138826	0.00755978	0.0822754	0.115411	0.0857184	0.00262687	0.00104025	1.56663e-05	0.00787899	0.0650208	0.0541632	0.404934	0.351911	0.296221	0.0121285	0.0104945	0.000349219	NO	NO	YES	YES	NO	NO	NO	NO	NO	NO	YES	YES	NO
NM_001002909	KIAA0553	23131	-0.018639	0.206319	0.255318	-0.132493	0.134696	0.0653154	0.074434	0.149937	-0.0831676	0.79262	0.00498137	0.000142627	0.204758	0.00822956	0.409215	0.0144679	0.0180403	0.174846	0.83666	0.0321005	0.00389567	0.5391	0.0719085	0.635757	0.0423398	0.0831413	0.274077	NO	NO	NO	NO	NO	NO	NO	NO	NO	NO	NO	NO	NO
NM_001002912	C1orf173	127254	0.0785146	0.137655	-0.0365138	0.0554657	0.0733625	-0.00344323	-0.0708824	0.0266912	-0.0910966	1.76327e-05	0.0025068	0.421243	0.000659831	0.0350999	0.938887	0.00287723	0.096391	0.120133	0.000348828	0.0198453	0.648191	0.0691019	0.178061	0.970901	0.0129784	0.263078	0.208941	NO	NO	NO	NO	NO	NO	NO	NO	NO	NO	NO	NO	NO
NM_001002913	C9orf115	138428	0.19296	-0.115933	-0.288003	0.206341	0.0472225	0.235778	-0.0773618	-0.189413	-0.21572	0.0907441	0.303817	0.0140742	0.115863	0.670833	0.0985619	0.252046	0.133005	0.00831256	0.144364	0.492805	0.0824591	0.447263	0.840301	0.320318	0.360235	0.325122	0.0368969	NO	NO	NO	NO	NO	NO	NO	NO	NO	NO	NO	NO	NO
NM_001002914	KCTD11	147040	-0.136401	-0.12976	-0.0305219	-0.105749	0.00664061	-0.0480839	-0.234214	-0.0419822	-0.042263	0.0370972	0.0882635	0.437787	0.140499	0.899075	0.407825	0.000606132	0.349652	0.458787	0.0697031	0.221895	0.662059	0.472265	0.958068	0.634971	0.0041184	0.591077	0.564104	NO	NO	NO	NO	NO	NO	NO	NO	NO	NO	NO	NO	NO
NM_001002921	AK3L2	205	1.65751	1.26715	1.26381	0.0246923	0.013914	0.240994	0.244232	0.305432	0.171456	5.54264e-06	0.000550148	0.00165649	0.807704	0.714535	0.106392	0.000930088	0.0498168	0.18094	0.000166967	0.00658306	0.0203009	0.911312	0.865651	0.334837	0.00567505	0.167884	0.281184	YES	NO	NO	YES	NO	NO	NO	NO	YES	NO	NO	YES	NO
NM_001002924	AP3S1	NA	0.139954	-0.0631353	-0.182023	-0.0374104	0.0708471	0.0731	0.23899	0.199546	-0.0898348	0.135527	0.645203	0.0485597	0.7392	0.590739	0.599434	0.0136438	0.198081	0.279925	0.200693	0.780066	0.185693	0.878667	0.792775	0.768858	0.040632	0.419097	0.389329	NO	NO	NO	NO	NO	NO	NO	NO	NO	NO	NO	NO	NO
NM_001002926	TWISTNB	221830	0.251077	0.314671	0.142506	0.0299009	0.341701	0.298084	0.712835	0.424527	0.437467	0.00999704	0.0134938	0.19477	0.806884	0.00283181	0.111941	4.96031e-09	0.00854736	0.00122566	0.024994	0.0638769	0.425367	0.910625	0.0357472	0.344069	8.63345e-07	0.048768	0.0094073	YES	NO	NO	YES	NO	NO	NO	NO	YES	NO	NO	YES	NO
NM_001003	RPLP1	6176	-0.0979846	-0.25567	-0.0966911	0.0658207	0.0389682	0.0664813	0.233323	0.015854	-0.175329	0.441035	0.152911	0.18915	0.069806	0.396448	0.378265	0.0141545	0.907074	0.185252	0.523921	0.319023	0.418281	0.384493	0.657541	0.615305	0.0417344	0.95636	0.285967	NO	NO	NO	NO	NO	NO	NO	NO	NO	NO	NO	NO	NO
NM_001003395	TPD52L1	7164	0.121147	-0.0383492	-0.00857978	-0.119081	-0.114415	0.302372	0.0124378	0.036804	-0.0371235	0.000329783	0.551577	0.801678	0.0588832	0.0764773	9.74141e-05	0.478494	0.192638	0.147401	0.00228029	0.710188	0.901557	0.367742	0.279132	0.0045366	0.586703	0.412238	0.241364	NO	NO	NO	NO	NO	NO	YES	YES	NO	NO	NO	NO	NO
NM_001003408	ABLIM1	3983	0.238738	0.197506	-0.0733115	-0.100625	0.178797	0.165093	0.275685	0.0853592	0.0451088	0.00179644	0.00585756	0.179364	0.246201	0.000190737	0.06683	0.00607676	0.319892	0.619278	0.00699064	0.0361503	0.404855	0.574446	0.00639414	0.259182	0.022518	0.562399	0.708452	NO	YES	NO	YES	NO	YES	NO	YES	NO	NO	NO	NO	NO
NM_001003674	C18orf1	753	-0.355286	-0.390064	-0.411107	-0.136253	-0.0185071	-0.0841686	0.125417	0.109735	-0.249988	0.00037643	0.114136	0.000401884	0.335936	0.862262	0.380237	0.0637333	0.280721	0.00233139	0.0024928	0.262366	0.00765158	0.637361	0.941191	0.616762	0.127972	0.519429	0.0153037	NO	NO	NO	NO	NO	NO	NO	NO	NO	NO	NO	NO	NO
NM_001003679	LEPR	3953	-0.0874717	0.174904	0.0791657	-0.0743357	0.00233071	-0.104713	0.0253714	-0.0805164	-0.179601	0.427255	0.160757	0.532406	0.700335	0.988169	0.496497	0.632819	0.226251	0.0246656	0.511004	0.32982	0.732447	0.857331	0.995845	0.698322	0.720599	0.45531	0.0734047	NO	NO	NO	NO	NO	NO	NO	NO	NO	NO	NO	NO	NO
NM_001003682	DKFZp434C184	NA	0.0117712	-0.0339657	0.0176767	0.0601174	-0.0577312	0.216014	0.106875	0.066073	0.294717	0.501482	0.579932	0.55772	0.40632	0.49971	0.141198	0.106749	0.357424	8.3263e-06	0.581709	0.733875	0.749204	0.685989	0.733433	0.389638	0.188385	0.599219	0.000211297	NO	NO	NO	NO	NO	NO	NO	NO	NO	NO	NO	NO	NO
NM_001003686	PMS2L3	NA	0.103737	-0.244707	0.0169506	-0.0773882	-0.0318586	-0.0551221	-0.0613165	0.0564262	0.0297866	0.266781	0.00086486	0.728077	0.112279	0.658396	0.440791	0.148657	0.160871	0.347812	0.349202	0.00913697	0.861996	0.443752	0.832804	0.658854	0.242453	0.368236	0.458823	NO	NO	NO	NO	NO	NO	NO	NO	NO	NO	NO	NO	NO
NM_001003689	L3MBTL2	NA	-0.243568	-0.0865806	0.104227	-0.13078	0.0746725	0.0740641	-0.0481136	0.0168172	0.216384	0.0119805	0.410057	0.385404	0.00822656	0.349566	0.494502	0.479508	0.792617	0.0686161	0.0286358	0.591918	0.616668	0.182435	0.619561	0.69694	0.587611	0.901015	0.140933	NO	NO	NO	NO	NO	NO	NO	NO	NO	NO	NO	NO	NO
NM_001003690	MAD2L1BP	9587	-0.0333488	-0.298643	0.0585313	0.0639573	0.0451205	0.135558	-0.0753616	0.0489712	0.0907996	0.609141	0.00129565	0.0852708	0.0809066	0.325146	0.00170369	0.00452319	0.302977	0.0577825	0.679096	0.0123617	0.262188	0.404087	0.598588	0.0276557	0.0180791	0.545274	0.125602	NO	NO	NO	NO	NO	NO	NO	NO	NO	NO	NO	NO	NO
NM_001003694	BRPF1	7862	-0.156498	-0.0625134	-0.430565	-0.120008	0.0354988	-0.319981	-0.22282	0.0721486	-0.166314	0.0043758	0.541102	0.0106196	0.253836	0.0763484	0.00107524	0.0124271	0.355712	0.333003	0.0134282	0.702776	0.0682334	0.580243	0.278944	0.0202929	0.0378456	0.597603	0.44391	NO	NO	NO	NO	NO	NO	NO	NO	NO	NO	NO	NO	NO
NM_001003703	ATP5J	522	0.0256158	0.00399193	0.0332776	-0.025813	0.0029344	0.0950644	0.0996064	-0.0165595	-0.0329962	0.558465	0.942238	0.539433	0.570947	0.942122	0.0176423	0.176635	0.799474	0.311472	0.634571	0.968927	0.736877	0.786284	0.977639	0.116801	0.275818	0.904613	0.422597	NO	NO	NO	NO	NO	NO	NO	NO	NO	NO	NO	NO	NO
NM_001003716	RECQL5	9400	0.116239	-0.0214328	-0.115435	-0.118661	0.0857875	-0.177548	0.0580201	0.0357148	-0.0724619	0.0010697	0.673341	0.000106381	0.00103687	0.000714424	0.00551545	0.417569	0.541902	0.118021	0.00495821	0.800455	0.0031605	0.0812106	0.0148316	0.0579611	0.529755	0.747659	0.20627	NO	NO	NO	NO	NO	NO	NO	NO	NO	NO	NO	NO	NO
NM_001003722	GLE1L	2733	-0.117486	-0.13987	0.11786	-0.08923	-0.00481848	-0.0689644	0.0615695	0.0197365	0.00879576	0.0718542	0.025118	0.0281308	0.109274	0.867637	0.256457	0.140373	0.83205	0.935231	0.119406	0.0966142	0.130711	0.439418	0.943871	0.516136	0.231645	0.919873	0.955187	NO	NO	NO	NO	NO	NO	NO	NO	NO	NO	NO	NO	NO
NM_001003789	RABL2B	11158	-0.231034	-0.229306	0.0378745	0.0550049	-0.0109598	-0.0606397	0.0826123	-0.0957478	-0.130757	0.0436957	0.016254	0.64934	0.513123	0.722296	0.129698	0.0466117	0.102221	0.0859895	0.0797501	0.0719613	0.813019	0.752894	0.870098	0.372737	0.100926	0.273316	0.164906	NO	NO	NO	NO	NO	NO	NO	NO	NO	NO	NO	NO	NO
NM_001003800	BICD2	23299	-0.160097	-0.0373652	0.093711	-0.0742561	0.0283893	-0.0580813	-0.102342	0.0209144	0.0857902	0.044424	0.738717	0.107017	0.186454	0.513065	0.0920809	0.201497	0.699444	0.112453	0.0808311	0.844311	0.300552	0.521135	0.742545	0.308506	0.305483	0.85245	0.199364	NO	NO	NO	NO	NO	NO	NO	NO	NO	NO	NO	NO	NO
NM_001003803	ATP5S	27109	0.156068	-0.142446	-0.0627329	0.112396	0.00995179	0.193476	0.447658	-0.357272	-0.0732657	0.146345	0.289821	0.543926	0.411815	0.883829	0.155571	0.0123582	0.0239883	0.544637	0.213285	0.478023	0.740316	0.689982	0.951496	0.409734	0.0376825	0.10161	0.641816	NO	NO	NO	NO	NO	NO	NO	NO	NO	NO	NO	NO	NO
NM_001003806	trgv9	445347	1.41184	0.712029	0.315227	0.142002	0.362008	0.651791	0.335127	0.183589	0.0811041	0.00037273	2.48478e-05	0.0515612	0.115294	0.00273655	0.00115145	0.000385929	0.0276243	0.52061	0.00247468	0.000772838	0.192287	0.447124	0.0351682	0.0212427	0.00292781	0.111972	0.620676	NO	YES	NO	YES	NO	YES	NO	YES	NO	YES	NO	YES	NO
NM_001003808	LOC339457	NA	-0.295304	-0.226155	0.0610143	0.0648309	-0.100998	0.134434	-0.0516206	0.0438615	0.282675	0.000999033	0.0104608	0.454704	0.320388	0.323928	0.263829	0.422002	0.641609	0.0262846	0.00475908	0.0533443	0.674649	0.62689	0.597897	0.521591	0.533924	0.817674	0.0763889	NO	NO	NO	NO	NO	NO	NO	NO	NO	NO	NO	NO	NO
NM_001003818	TRIM6	117854	-0.309542	0.0220203	0.104145	-0.0509119	0.0519563	-0.0693155	0.253796	6.76196e-05	-0.335479	0.00543018	0.903417	0.157398	0.134195	0.315821	0.277375	0.000973629	0.999545	0.00289636	0.0158553	0.94705	0.376377	0.466509	0.590486	0.533518	0.00585348	0.999723	0.0177271	NO	NO	NO	NO	NO	NO	NO	NO	NO	NO	NO	NO	NO
NM_001003819	TRIM34	53840	-0.384142	-0.131947	0.0159625	-0.197806	0.164542	0.228926	0.0515397	-0.100037	-0.622686	0.00306106	0.316939	0.881381	0.0715637	0.0180315	0.0300337	0.57072	0.512543	0.000487179	0.0103179	0.505934	0.941826	0.388319	0.117556	0.161621	0.668894	0.727243	0.00473646	NO	NO	NO	NO	NO	NO	NO	NO	NO	NO	NO	NO	NO
NM_001003827	TRIM34	53840	-0.462881	-0.267857	0.0123113	-0.183719	0.143868	0.284041	0.128721	-0.0651717	-0.56214	0.00706323	0.0895935	0.937656	0.235538	0.0373015	0.0954301	0.30535	0.681361	0.00335917	0.0193615	0.223932	0.969954	0.56552	0.185071	0.314783	0.416729	0.842709	0.0197886	NO	NO	NO	NO	NO	NO	NO	NO	NO	NO	NO	NO	NO
NM_001003828	PARVB	NA	0.0452388	0.122606	0.0577162	0.0578128	-0.226519	-0.199707	0.052766	-0.108929	0.110371	0.509396	0.115837	0.366128	0.384058	0.00408945	0.0443972	0.166048	0.0999551	0.0633256	0.58885	0.264796	0.600065	0.670894	0.0454565	0.204657	0.263727	0.269527	0.133526	NO	NO	NO	NO	NO	NO	NO	NO	NO	NO	NO	NO	NO
NM_001003841	SLC6A19	340024	-0.0733605	-0.0566395	0.102308	0.0106716	-0.00707201	0.16721	-0.0525328	0.0421395	0.0700808	0.0751484	0.108176	0.0113378	0.813442	0.924562	0.0230759	0.166333	0.193402	0.303547	0.123711	0.253534	0.0713836	0.914618	0.969463	0.138328	0.264107	0.413156	0.414061	NO	NO	NO	NO	NO	NO	NO	NO	NO	NO	NO	NO	NO
NM_001003891	PCQAP	51586	0.31354	0.250823	-0.00900022	-0.0163376	0.18713	0.0302611	-0.094953	0.0996906	0.0869842	4.59514e-09	0.00142649	0.864158	0.833093	0.00528455	0.587102	0.160207	0.00725271	0.0620683	2.66037e-06	0.0132435	0.933269	0.92431	0.0536671	0.760445	0.256578	0.0434532	0.131825	YES	NO	NO	YES	NO	NO	NO	NO	NO	NO	NO	NO	NO
NM_001003927	EVI2A	2123	-0.274081	-0.144779	0.0644185	-0.162466	-0.100641	0.0652361	0.278739	0.0492266	0.153891	0.00111221	0.0852999	0.332917	0.0365961	0.0382158	0.329081	0.000788172	0.685816	0.159679	0.00507937	0.216977	0.571648	0.310341	0.18739	0.577599	0.00501328	0.845083	0.256211	NO	NO	NO	NO	NO	NO	NO	NO	NO	NO	NO	NO	NO
NM_001003935	PARP3	NA	-0.0728699	-0.0366986	0.0392238	-0.0958525	-0.0925235	-0.0641568	0.062111	-0.0254751	-0.0404278	0.0489201	0.262718	0.409948	0.088019	0.0628696	0.410905	0.455871	0.618731	0.479328	0.0874421	0.449274	0.637644	0.412309	0.248979	0.637061	0.565808	0.803083	0.583737	NO	NO	NO	NO	NO	NO	NO	NO	NO	NO	NO	NO	NO
NM_001003940	BMF	90427	-0.815361	-0.321199	-0.239127	0.0138719	0.0586071	0.0447936	-0.250713	-0.21711	-0.286336	0.000197545	0.0167738	0.000865282	0.879414	0.258384	0.469883	0.0121367	0.00890383	0.011746	0.00163492	0.0732777	0.0129988	0.946799	0.535895	0.678957	0.0371651	0.0502614	0.0459729	NO	NO	NO	NO	NO	NO	NO	NO	NO	NO	NO	NO	NO
NM_001003945	ALAD	NA	-0.494389	-0.508045	-0.062069	-0.188858	-0.178298	-0.0107093	-0.0235327	-0.364958	-0.460707	0.00449439	4.06108e-07	0.382223	0.00190521	0.00221089	0.869373	0.646965	0.000342863	3.57812e-05	0.0137193	4.78187e-05	0.613951	0.10227	0.0306325	0.931834	0.732641	0.00456206	0.000664382	NO	YES	NO	YES	NO	YES	NO	YES	NO	YES	YES	YES	NO
NM_001004	RPLP2	6181	-0.0735603	-0.249756	-0.15643	0.091043	0.132248	0.164499	0.232225	0.0652756	-0.181947	0.612764	0.246961	0.17657	0.301809	0.119254	0.200917	0.0424274	0.689097	0.335636	0.682517	0.432415	0.401402	0.613118	0.35811	0.464206	0.0941731	0.847405	0.44639	NO	NO	NO	NO	NO	NO	NO	NO	NO	NO	NO	NO	NO
NM_001004019	FBLN2	2199	-0.148964	-0.165734	0.0682659	0.0209623	-0.0568067	0.0827536	-0.0823864	-0.00489222	0.171744	0.00150882	0.00164956	0.0650678	0.664868	0.175523	0.200947	0.155401	0.914275	0.00444712	0.00619009	0.0146513	0.223329	0.83831	0.438641	0.464206	0.250981	0.960192	0.0242418	NO	NO	NO	NO	NO	NO	NO	NO	NO	NO	NO	NO	NO
NM_001004023	DYRK3	8444	1.32535	0.907453	0.830833	-0.00946949	0.241134	0.372751	2.00933	1.51707	1.35083	1.56035e-06	7.91337e-05	5.02693e-09	0.922456	1.58755e-05	0.0124923	2.37469e-08	7.97279e-05	2.98686e-06	8.14741e-05	0.00166897	9.62434e-06	0.967707	0.00126644	0.093916	2.57348e-06	0.00153496	9.67416e-05	YES	YES	YES	YES	NO	YES	YES	YES	YES	YES	YES	YES	NO
NM_001004051	GPRASP2	114928	-0.0414343	0.0873589	0.00931277	0.0255614	-0.0612445	0.0206832	0.125001	-0.14799	-0.171943	0.554182	0.265844	0.779009	0.657937	0.262887	0.727385	0.029923	0.0708922	0.00179392	0.630346	0.452603	0.88877	0.834169	0.540034	0.8491	0.0724468	0.213574	0.012591	NO	NO	NO	NO	NO	NO	NO	NO	NO	NO	NO	NO	NO
NM_001004065	AKAP2	11217	1.15086	0.39433	0.129708	-0.0825096	0.117883	0.300853	0.0422991	0.680404	0.768518	0.000100385	0.00393396	0.295251	0.211739	0.00108495	0.00681656	0.350561	2.71533e-05	4.35029e-07	0.00106599	0.0272561	0.536201	0.544143	0.0192928	0.066098	0.463266	0.000695214	2.42589e-05	NO	YES	NO	YES	NO	YES	YES	YES	NO	YES	YES	YES	NO
NM_001004125	TUSC1	286319	0.0676355	-0.160992	-0.136261	0.077646	-0.046302	0.0274067	-0.0187548	-0.0916546	-0.12691	0.254745	0.0688518	0.0129759	0.130661	0.178129	0.521826	0.563063	0.14422	0.00979211	0.335897	0.187757	0.0780954	0.463132	0.442014	0.71572	0.662372	0.342955	0.0408246	NO	NO	NO	NO	NO	NO	NO	NO	NO	NO	NO	NO	NO
NM_001004127	KIAA0266	440138	0.182433	0.0897808	-0.0471991	-0.111518	0.0982923	0.0945049	0.27664	0.230951	0.302579	0.147015	0.367101	0.0862465	0.0505042	0.0070911	0.362691	1.66205e-05	0.01522	0.000145967	0.214044	0.552206	0.264154	0.3474	0.0651135	0.603439	0.000285248	0.0741465	0.00188826	NO	NO	NO	NO	NO	NO	NO	NO	NO	NO	NO	NO	NO
NM_001004134	OR10AD1	121275	-0.110196	-0.0801533	0.241799	-0.127374	-0.00622858	0.0933022	-0.0521709	0.0747689	0.159446	0.0293491	0.103006	0.00635065	0.043059	0.911384	0.377583	0.544611	0.432536	0.0592348	0.0578855	0.245593	0.0481637	0.330345	0.963572	0.614807	0.645582	0.666103	0.127744	NO	NO	NO	NO	NO	NO	NO	NO	NO	NO	NO	NO	NO
NM_001004137	OR52M1	119772	-0.340077	-0.0708779	0.0497734	0.229351	-0.0431299	0.18008	-0.250696	-0.125383	0.244304	0.000275983	0.538258	0.574746	0.0156348	0.698841	0.155255	0.000308683	0.13307	0.0260734	0.00202785	0.700772	0.76097	0.234471	0.857445	0.409489	0.00248432	0.325146	0.0759998	NO	NO	NO	NO	NO	NO	NO	NO	NO	NO	NO	NO	NO
NM_001004196	CD200	4345	0.0386576	0.112322	0.0218388	0.0735982	0.303146	0.108801	0.420231	0.170968	0.130459	0.422591	0.00114399	0.227464	0.522265	0.00309759	0.387742	3.50209e-05	0.0299326	0.137295	0.506269	0.0112834	0.463953	0.757879	0.0379544	0.621679	0.000493449	0.117877	0.229612	NO	NO	NO	NO	NO	NO	NO	NO	YES	NO	NO	YES	NO
NM_001004285	DFFB	NA	-0.104227	0.0157205	0.136573	-0.105089	-0.028594	-0.0367776	-0.130801	-0.00935405	0.00749187	0.182272	0.737181	0.1372	0.0602595	0.436802	0.324866	0.286192	0.918421	0.950705	0.254888	0.843787	0.347354	0.369744	0.68762	0.575231	0.39686	0.961266	0.966808	NO	NO	NO	NO	NO	NO	NO	NO	NO	NO	NO	NO	NO
NM_001004300	ZNF720	NA	0.135086	0.0279457	0.0684936	-0.0310391	0.097848	0.0439452	-0.0169039	-0.0667578	0.0280398	0.0459535	0.757821	0.10705	0.795453	0.240268	0.607039	0.483618	0.00310029	0.592962	0.0831015	0.855276	0.300567	0.90456	0.515924	0.773129	0.591596	0.0232569	0.685126	NO	NO	NO	NO	NO	NO	NO	NO	NO	NO	NO	NO	NO
NM_001004301	FLJ34141	126017	-0.170543	0.0241011	0.0220489	-0.15177	-0.0386903	-0.0992703	0.262899	0.0444256	0.0406121	0.0574635	0.852679	0.865818	0.317124	0.632103	0.203405	0.00639359	0.706842	0.805534	0.0994629	0.917215	0.933932	0.624476	0.818521	0.466956	0.023311	0.855967	0.857329	NO	NO	NO	NO	NO	NO	NO	NO	NO	NO	NO	NO	NO
NM_001004302	FLJ16713	NA	0.0110858	-0.0485278	-0.0699519	0.00475393	-0.0570316	-0.00270165	-0.029028	0.00725276	0.0673134	0.540788	0.257935	0.0161518	0.905849	0.255058	0.937432	0.279983	0.834153	0.0166495	0.618131	0.445001	0.0905077	0.96033	0.53207	0.970261	0.39026	0.920834	0.057631	NO	NO	NO	NO	NO	NO	NO	NO	NO	NO	NO	NO	NO
NM_001004304	ZNF740	283337	0.19753	-0.0395785	-0.0159225	-0.163446	-0.120559	-0.022517	-0.14585	-0.0389078	-0.0560479	0.000822033	0.433454	0.651515	0.0502349	0.00878112	0.648816	0.040873	0.318872	0.403245	0.00417707	0.613619	0.814092	0.347049	0.0751279	0.800455	0.0915843	0.561522	0.511771	NO	NO	NO	NO	NO	NO	NO	NO	NO	NO	NO	NO	NO
NM_001004305	FLJ46426	NA	0.0318464	0.0777446	0.0212065	0.0458195	-0.0226149	-0.0883793	-0.103474	0.0233801	0.143693	0.166722	0.0823135	0.721012	0.078042	0.717244	0.0418409	0.0116349	0.727412	0.000415969	0.237009	0.211914	0.85753	0.399256	0.867228	0.19812	0.0360688	0.867094	0.00420385	NO	NO	NO	NO	NO	NO	NO	NO	NO	NO	NO	NO	NO
NM_001004307	MGC33556	NA	-0.0843876	-0.229392	-0.27171	-0.00156924	-0.0979352	-0.0930088	-0.0267393	-0.0353992	0.0978978	0.00974087	1.41938e-05	0.000304635	0.978898	0.00597005	0.329804	0.64878	0.508328	0.062152	0.024515	0.000511659	0.00631394	0.991566	0.0582502	0.578231	0.73402	0.723406	0.131906	NO	NO	NO	NO	NO	NO	NO	NO	NO	NO	NO	NO	NO
NM_001004309	MGC75360	342132	-0.0994353	-0.167071	-0.0546266	0.0796636	0.0845282	-0.0326918	0.32926	0.430361	0.482326	0.113658	0.040767	0.446503	0.0346573	0.0454999	0.403879	1.02259e-05	3.8407e-05	7.29736e-06	0.173806	0.133648	0.668868	0.304063	0.207504	0.631968	0.000197536	0.000896736	0.000191511	NO	YES	NO	YES	YES	YES	NO	YES	YES	YES	YES	YES	NO
NM_001004310	FCRL6	343413	-0.192677	-0.0356855	0.0269378	0.194073	-0.106921	0.0500146	-0.00819607	-0.114818	0.195916	0.000455975	0.498966	0.239833	0.0749805	0.236787	0.694197	0.884484	5.48835e-05	0.0554051	0.0028395	0.669967	0.477966	0.393576	0.512223	0.828833	0.918492	0.00116465	0.122296	NO	NO	NO	NO	NO	NO	NO	NO	NO	NO	NO	NO	NO
NM_001004311	FIGLA	344018	-0.0833474	-0.0807864	0.0874839	-0.0926341	0.08404	0.202266	-0.0231843	0.0165697	0.106834	0.0324278	0.0371092	0.0950733	0.103358	0.118233	0.000498309	0.652774	0.601806	0.0126619	0.0626839	0.125329	0.280036	0.430138	0.35627	0.012683	0.737376	0.79064	0.0484624	NO	NO	NO	NO	NO	NO	NO	NO	NO	NO	NO	NO	NO
NM_001004322	FLJ40915	NA	-0.367557	-0.105797	-0.0226245	-0.0831963	0.0102059	-0.0612028	0.213254	0.0679034	-0.119414	3.55711e-09	0.317243	0.618677	0.427788	0.912461	0.56199	0.0219281	0.499594	0.283755	2.35741e-06	0.506196	0.792597	0.700964	0.963997	0.74196	0.0575629	0.717515	0.393571	YES	NO	NO	YES	NO	NO	NO	NO	YES	NO	NO	YES	NO
NM_001004323	MGC43036	402573	-0.268064	-0.0361146	0.0288138	-0.0209955	-0.0820223	0.0565715	-0.0563633	-0.0781919	0.0575743	3.48226e-05	0.557515	0.435873	0.63531	0.167689	0.31211	0.121076	0.0568861	0.0846752	0.000542031	0.71456	0.660498	0.821882	0.428441	0.565177	0.206868	0.184203	0.162948	NO	NO	NO	NO	NO	NO	NO	NO	NO	NO	NO	NO	NO
NM_001004325	KRTAP5-2	440021	-0.44696	-0.145043	0.111249	0.0214089	-0.041948	-0.112265	-0.290658	-0.0688027	0.534064	0.0119127	0.547722	0.336752	0.859385	0.823983	0.34926	0.0313886	0.725621	0.0316013	0.0285094	0.70727	0.574962	0.936412	0.921861	0.592216	0.0750966	0.86646	0.0856571	NO	NO	NO	NO	NO	NO	NO	NO	NO	NO	NO	NO	NO
NM_001004327	FLJ42258	NA	-0.0406653	-0.237555	0.0804112	0.0606738	-0.0905863	0.136454	-0.0428981	0.0124994	0.0390472	0.243511	0.000608401	0.0745474	0.248925	0.129137	0.130492	0.235911	0.869456	0.549223	0.323736	0.00704527	0.242044	0.576045	0.374006	0.373816	0.342891	0.938514	0.646028	NO	NO	NO	NO	NO	NO	NO	NO	NO	NO	NO	NO	NO
NM_001004333	MGC71993	440400	-0.00598148	-0.0534742	-0.0575279	0.0184977	-0.0358914	0.0494366	0.0661729	0.0423455	0.014944	0.9231	0.334673	0.117666	0.573276	0.259976	0.0851837	0.0296763	0.530371	0.710493	0.942797	0.522492	0.317294	0.787636	0.537279	0.295095	0.0720471	0.739866	0.78307	NO	NO	NO	NO	NO	NO	NO	NO	NO	NO	NO	NO	NO
NM_001004341	FLJ16478	NA	0.528093	0.293019	0.27137	0.105247	0.294253	0.321497	-0.066717	0.22967	0.510949	0.00274007	0.0183054	0.00872759	0.000863252	0.00274162	6.37311e-06	0.256176	0.0391995	0.000603912	0.00950941	0.0779779	0.0595827	0.0762805	0.0351718	0.000734513	0.365079	0.141725	0.00557067	NO	NO	YES	YES	NO	NO	YES	YES	NO	NO	YES	YES	NO
NM_001004342	TRIM67	440730	-0.00544538	-0.0486608	0.0850965	0.0377088	-0.0684474	-0.0395563	-0.0140589	0.0292578	0.345211	0.881157	0.222279	0.0565237	0.220952	0.00322607	0.270284	0.833105	0.769034	0.00642431	0.909284	0.404958	0.204084	0.552092	0.0388359	0.52672	0.88078	0.88963	0.0311209	NO	NO	NO	NO	NO	NO	NO	NO	NO	NO	NO	NO	NO
NM_001004343	MAP1LC3C	440738	-0.0300116	-0.0680364	0.0525869	0.018687	-0.0516632	0.206002	0.0372282	-0.00325739	0.174133	0.370027	0.398706	0.398311	0.791045	0.410898	0.00207296	0.335048	0.958624	0.0140739	0.454709	0.581483	0.627587	0.902883	0.669458	0.0313355	0.447398	0.978756	0.0517514	NO	NO	NO	NO	NO	NO	NO	NO	NO	NO	NO	NO	NO
NM_001004344	MGC44328	NA	-0.029369	-0.0577513	-0.0167674	0.125076	-0.0668748	0.0527558	-0.101433	-0.0295368	0.147538	0.33128	0.509013	0.637488	0.106618	0.410802	0.402042	0.115138	0.555055	0.044206	0.416177	0.677832	0.805378	0.43401	0.669364	0.631031	0.199252	0.757197	0.105136	NO	NO	NO	NO	NO	NO	NO	NO	NO	NO	NO	NO	NO
NM_001004346	MTHFD2L	NA	0.737619	0.541821	0.271905	-0.0453468	0.167887	0.228356	0.494521	0.704514	0.750333	0.00143867	0.000249608	0.00930263	0.674382	0.00177054	0.0234648	2.06169e-09	0.000186099	8.13575e-08	0.00599366	0.00372381	0.0621941	0.843026	0.0263683	0.139441	4.93402e-07	0.00291516	7.49663e-06	YES	NO	YES	YES	NO	NO	YES	YES	YES	NO	YES	YES	NO
NM_001004349	FLJ45422	NA	0.471523	0.299431	0.116904	0.18519	0.287872	0.253617	0.0236887	-0.0348817	-0.138556	1.10653e-08	0.00170553	0.0698925	0.0322451	0.00625681	0.106542	0.823549	0.513938	0.0013011	4.44393e-06	0.0150322	0.232944	0.296736	0.0599617	0.335115	0.873427	0.728258	0.0098147	YES	NO	NO	YES	YES	NO	NO	YES	NO	NO	NO	NO	NO
NM_001004351	MGC119294	441272	-0.0594652	0.202542	0.112016	-0.286033	0.192068	-0.0955288	0.0795185	0.0660226	-0.147918	0.428511	0.0838578	0.18954	0.0638498	0.0246523	0.36659	0.0136312	0.328918	0.036653	0.512258	0.214448	0.418605	0.375493	0.143799	0.605883	0.0406113	0.570812	0.0938792	NO	NO	NO	NO	NO	NO	NO	NO	NO	NO	NO	NO	NO
NM_001004353	FLJ40246	441476	-0.173167	0.0201007	0.0346788	0.123011	-0.193327	0.194921	-0.104256	-0.0173281	0.172605	0.0265606	0.876311	0.612697	0.227415	0.0942546	0.101252	0.100947	0.754694	0.0990038	0.0534656	0.931745	0.787864	0.557567	0.316157	0.325295	0.180569	0.881876	0.182141	NO	NO	NO	NO	NO	NO	NO	NO	NO	NO	NO	NO	NO
NM_001004356	FGFRL1	53834	-0.15766	0.142758	0.0141364	0.115761	-0.0334031	-0.0118846	-0.00402965	-0.0318989	0.0549751	0.160518	0.175381	0.809446	0.259561	0.509118	0.901371	0.945401	0.304873	0.58869	0.229897	0.349202	0.906039	0.584103	0.739805	0.950522	0.962324	0.546717	0.681296	NO	NO	NO	NO	NO	NO	NO	NO	NO	NO	NO	NO	NO
NM_001004419	CLEC2D	29121	0.66042	0.744418	0.605995	-0.176481	0.0904966	0.0628279	0.084657	0.035716	-0.0699625	0.000250568	6.30548e-06	0.00150094	0.0852875	0.340453	0.651727	0.0341058	0.211271	0.0594286	0.00191211	0.000286675	0.019186	0.409128	0.612226	0.802021	0.0798691	0.435873	0.128029	NO	YES	NO	YES	NO	NO	NO	NO	NO	NO	NO	NO	NO
NM_001004431	METRNL	284207	0.37765	-0.331609	-0.177868	0.0183804	-0.025918	0.167862	-0.0076173	0.262953	0.329673	0.00151419	0.00633758	0.177685	0.875657	0.749503	0.0318729	0.922478	0.00298275	2.68235e-06	0.00620033	0.0379572	0.402695	0.944362	0.884942	0.167593	0.946369	0.0226413	8.99214e-05	NO	NO	NO	NO	NO	NO	YES	YES	NO	NO	YES	YES	NO
NM_001004439	ITGA11	22801	0.106011	0.347617	0.454797	0.0454375	-0.0260017	0.0124734	-0.070533	-0.0481745	0.100416	0.0285722	0.0117399	0.00489926	0.488064	0.640189	0.851968	8.788e-05	0.167393	0.0117473	0.0566611	0.057971	0.0405667	0.738612	0.822418	0.921892	0.000981374	0.377438	0.0459729	NO	NO	NO	NO	NO	NO	NO	NO	NO	NO	NO	NO	NO
NM_001004440	FAM19A3	284467	-0.211213	-0.670377	-0.885358	-0.0021397	-0.0966496	-0.191915	0.0353928	-0.00988698	-0.0697178	0.00319397	4.75382e-05	5.60865e-05	0.915902	0.230586	0.0069081	0.113877	0.786738	0.0992142	0.0106615	0.00116917	0.00214336	0.965136	0.505563	0.0667603	0.197757	0.899375	0.182431	NO	NO	NO	NO	NO	NO	NO	NO	NO	NO	NO	NO	NO
NM_001004450	OR1B1	347169	-0.229415	0.0336792	0.102942	0.240485	-0.0887078	-0.0805714	-0.226226	-0.0716587	0.333429	0.000525673	0.861254	0.412444	0.0890209	0.608398	0.453695	0.00681238	0.55342	0.0351184	0.00313204	0.922271	0.640013	0.41379	0.804428	0.666578	0.024389	0.756374	0.0914917	NO	NO	NO	NO	NO	NO	NO	NO	NO	NO	NO	NO	NO
NM_001004461	OR10A6	390093	-0.127807	0.101966	-0.0137999	0.141194	-0.00808014	-0.0229159	0.0169071	-0.0566892	0.164735	0.00100465	0.18354	0.710627	0.022358	0.863979	0.669542	0.652212	0.292941	0.00351553	0.00477417	0.359139	0.851064	0.260853	0.942289	0.813947	0.737032	0.532665	0.0204061	NO	NO	NO	NO	NO	NO	NO	NO	NO	NO	NO	NO	NO
NM_001004462	OR10G4	390264	-0.1142	-0.096659	0.0682806	0.0795299	-0.0841256	-0.00789737	-0.168816	-0.0299002	0.0797774	0.0455599	0.233778	0.101681	0.146093	0.366625	0.857383	0.0107981	0.522839	0.329286	0.0825079	0.418288	0.292254	0.477953	0.633618	0.924272	0.0341837	0.734941	0.440215	NO	NO	NO	NO	NO	NO	NO	NO	NO	NO	NO	NO	NO
NM_001004465	OR10H4	126541	-0.197035	-0.00431757	0.0367489	-0.0177742	-0.0439183	0.154838	-0.150138	-0.0141142	0.224322	0.00210541	0.975925	0.670422	0.840122	0.781	0.240069	0.0349191	0.897612	0.0209335	0.00781127	0.986405	0.825795	0.926853	0.901488	0.501653	0.0811779	0.952041	0.0665875	NO	NO	NO	NO	NO	NO	NO	NO	NO	NO	NO	NO	NO
NM_001004466	OR10H5	284433	-0.384831	0.00861417	0.119981	0.27762	-0.144213	0.223864	-0.364868	-0.124746	0.483712	0.000637363	0.965278	0.405121	0.131267	0.467486	0.268987	0.00342752	0.347177	0.0245841	0.00354401	0.981015	0.633451	0.463889	0.710707	0.526096	0.0148095	0.588858	0.0732505	NO	NO	NO	NO	NO	NO	NO	NO	NO	NO	NO	NO	NO
NM_001004476	OR10K2	391107	-0.336199	-0.00405378	0.0709802	-0.0141591	0.00825268	0.0984984	-0.114065	-0.0697842	0.473391	0.0183548	0.984209	0.496187	0.912617	0.96607	0.429728	0.342569	0.693484	0.0319762	0.0398778	0.991343	0.706479	0.963029	0.987562	0.651503	0.455007	0.849624	0.0863338	NO	NO	NO	NO	NO	NO	NO	NO	NO	NO	NO	NO	NO
NM_001004477	OR10X1	128367	-0.0522769	-0.0132208	0.0155514	0.0982438	0.0428355	-0.0126811	-0.0971653	-0.0992504	0.0571831	0.279948	0.814122	0.662301	0.137734	0.576692	0.6561	0.0124648	0.0379826	0.194188	0.363648	0.893057	0.820956	0.469772	0.784107	0.80511	0.0379473	0.13869	0.296557	NO	NO	NO	NO	NO	NO	NO	NO	NO	NO	NO	NO	NO
NM_001004485	OR13F1	138805	0.0115045	0.0680744	-0.0333888	0.0310582	-0.0317526	-0.0414322	-0.136838	-0.112362	-0.0494833	0.707851	0.145254	0.408113	0.460313	0.676547	0.353644	0.15324	0.0416271	0.303387	0.765469	0.308015	0.636117	0.721387	0.8443	0.596269	0.248189	0.147753	0.413941	NO	NO	NO	NO	NO	NO	NO	NO	NO	NO	NO	NO	NO
NM_001004492	OR2B11	127623	0.0558823	-0.000209923	0.121182	0.327861	-0.108606	0.151649	-0.201282	-0.152444	0.347427	0.694449	0.999052	0.269335	0.0162583	0.569816	0.371981	0.0133258	0.287035	0.0224649	0.754052	0.999284	0.508203	0.238424	0.779273	0.610194	0.0399755	0.525718	0.0695303	NO	NO	NO	NO	NO	NO	NO	NO	NO	NO	NO	NO	NO
NM_001004687	OR2L3	391192	-0.163067	-0.0404602	-0.00828159	0.0275877	0.121938	0.0165814	-0.166479	0.00186878	0.0936698	0.00851403	0.760495	0.919113	0.562856	0.183696	0.761393	0.0211269	0.982564	0.314814	0.0222213	0.856874	0.960514	0.780735	0.448529	0.870402	0.0559964	0.991215	0.42579	NO	NO	NO	NO	NO	NO	NO	NO	NO	NO	NO	NO	NO
NM_001004711	OR4D9	390199	-0.211587	0.130878	0.0159085	-0.00479523	-0.001101	-0.0467369	-0.112875	-0.177228	0.266439	0.00176937	0.359272	0.841122	0.943344	0.992477	0.571191	0.180426	0.0853701	0.024379	0.00691181	0.544805	0.922557	0.976818	0.997317	0.748172	0.280354	0.242809	0.0728657	NO	NO	NO	NO	NO	NO	NO	NO	NO	NO	NO	NO	NO
NM_001004712	OR4K14	122740	-0.274083	0.0299125	0.140456	-0.0652274	0.0112359	-0.0251039	-0.146256	-0.0709107	0.275053	0.0107811	0.850207	0.199702	0.375133	0.908838	0.761221	0.056483	0.689067	0.0288163	0.0264816	0.916109	0.431156	0.664561	0.962578	0.870262	0.117232	0.847405	0.0808366	NO	NO	NO	NO	NO	NO	NO	NO	NO	NO	NO	NO	NO
NM_001004723	OR4N2	390429	-0.173953	0.0322214	0.221688	0.0631016	0.0213065	-0.0287954	-0.158034	-0.117364	0.237971	0.144099	0.846667	0.0596074	0.492548	0.885376	0.67355	0.0442883	0.226622	0.112964	0.210689	0.914082	0.210686	0.741879	0.952304	0.816556	0.0972207	0.455692	0.200128	NO	NO	NO	NO	NO	NO	NO	NO	NO	NO	NO	NO	NO
NM_001004727	OR4X2	119764	-0.134964	0.0578243	0.0876258	0.0581465	0.0321073	0.0228511	0.0485241	0.063015	0.12332	0.0159863	0.295536	0.0259611	0.2197	0.647798	0.720974	0.624584	0.0421924	0.00529063	0.0357787	0.484006	0.124527	0.55107	0.826242	0.845567	0.71457	0.149193	0.0272698	NO	NO	NO	NO	NO	NO	NO	NO	NO	NO	NO	NO	NO
NM_001004731	OR5AU1	390445	-0.325177	-0.0646544	0.125729	0.0356988	-0.0516082	0.106142	-0.102868	-0.0306226	0.275997	0.000841933	0.63447	0.166544	0.322417	0.641418	0.403539	0.0615322	0.781095	0.0407006	0.00424316	0.772291	0.388798	0.628031	0.823139	0.631928	0.124649	0.896458	0.100045	NO	NO	NO	NO	NO	NO	NO	NO	NO	NO	NO	NO	NO
NM_001005	RPS3	6188	-0.178091	-0.119001	0.117883	-0.00835328	0.0512318	0.075744	0.093326	0.0823364	0.054805	0.0615747	0.249005	0.194973	0.549246	0.25439	0.0476809	0.0435423	0.268643	0.39656	0.105174	0.435152	0.425572	0.773197	0.531563	0.213988	0.0959926	0.505568	0.5059	NO	NO	NO	NO	NO	NO	NO	NO	NO	NO	NO	NO	NO
NM_001005159	SFMBT1	51460	0.0389167	0.263893	0.0823112	-0.070685	0.138909	-0.0345633	-0.137271	0.147339	0.0427375	0.293883	0.00170369	0.262099	0.222459	0.106507	0.663236	0.0148401	0.00951279	0.363057	0.377875	0.0150284	0.501921	0.552971	0.336976	0.80965	0.0430857	0.0526112	0.473501	NO	NO	NO	NO	NO	NO	NO	NO	NO	NO	NO	NO	NO
NM_001005161	OR52B4	143496	-0.148034	0.0985118	0.0223201	0.116631	-0.0857445	0.0478479	-0.0736609	-0.046345	0.0671308	0.000245516	0.462187	0.742907	0.0788907	0.285413	0.454818	0.206166	0.5554	0.337255	0.00188946	0.639058	0.870774	0.400166	0.561987	0.667487	0.310529	0.757242	0.447949	NO	NO	NO	NO	NO	NO	NO	NO	NO	NO	NO	NO	NO
NM_001005162	OR52B6	340980	-0.0219825	0.0156929	0.0981303	-0.0282328	-0.0486608	-0.191525	-0.0282489	0.0600351	-0.376939	0.652041	0.828872	0.0153732	0.524361	0.389666	0.0242144	0.634987	0.526958	0.000237233	0.717408	0.902517	0.0878008	0.759229	0.652272	0.142694	0.722494	0.737545	0.00274942	NO	NO	NO	NO	NO	NO	NO	NO	NO	NO	NO	NO	NO
NM_001005169	OR52I1	390037	-0.052161	0.00773563	-0.0243006	0.058974	-0.060502	-0.0153078	-0.189571	0.0568901	-0.224281	0.0268969	0.636371	0.312561	0.00696023	0.00458867	0.691893	0.047672	0.535105	0.0041655	0.0539597	0.773527	0.552569	0.169999	0.0488372	0.82763	0.102615	0.743079	0.0230494	NO	NO	NO	NO	NO	NO	NO	NO	NO	NO	NO	NO	NO
NM_001005170	OR52I2	143502	0.0735539	0.0663054	0.0177569	-0.000750121	0.0214556	-0.0742792	-0.128528	0.0292494	-0.204704	0.222478	0.051977	0.65466	0.981519	0.448185	0.0180261	0.0439517	0.760436	0.0366759	0.300645	0.156003	0.816241	0.992907	0.696804	0.118327	0.0966869	0.88463	0.0939096	NO	NO	NO	NO	NO	NO	NO	NO	NO	NO	NO	NO	NO
NM_001005172	OR52K2	119774	-0.0685064	-0.220549	-0.24472	-0.0280321	-0.107003	0.0501746	-0.0562686	-0.0881192	0.10074	0.677437	0.00434968	0.0497159	0.701841	0.0511272	0.403298	0.010326	0.137843	0.0238725	0.739542	0.0292314	0.1884	0.857751	0.221572	0.631849	0.033078	0.332876	0.0719069	NO	NO	NO	NO	NO	NO	NO	NO	NO	NO	NO	NO	NO
NM_001005173	OR52L1	338751	-0.291518	0.0617675	0.0805574	0.210952	-0.0630884	0.111984	-0.303065	-0.0667837	0.228828	0.000178702	0.616209	0.248652	0.0418008	0.548341	0.38786	0.00219552	0.582651	0.0750593	0.0015206	0.758854	0.487597	0.326425	0.765659	0.621737	0.0105911	0.776943	0.149884	NO	NO	NO	NO	NO	NO	NO	NO	NO	NO	NO	NO	NO
NM_001005174	OR52N2	390077	-0.246981	-0.160966	-0.0923331	0.129924	0.0129261	-0.0508139	-0.0932896	0.031051	0.0952078	0.00259283	0.0712174	0.0528921	0.0644642	0.856768	0.366847	0.0201851	0.628293	0.023281	0.00914862	0.1923	0.19566	0.376739	0.938796	0.605937	0.0542858	0.809368	0.0710027	NO	NO	NO	NO	NO	NO	NO	NO	NO	NO	NO	NO	NO
NM_001005184	OR6K6	128371	-0.0252972	0.101359	0.00841089	-0.0342114	-0.00417577	0.0343077	-0.050984	0.0871882	0.118305	0.446912	0.083143	0.859408	0.069843	0.925136	0.672983	0.187337	0.16741	0.0351465	0.529297	0.213169	0.931643	0.384493	0.969694	0.816298	0.28886	0.377438	0.0915119	NO	NO	NO	NO	NO	NO	NO	NO	NO	NO	NO	NO	NO
NM_001005187	OR6T1	219874	-0.117804	-0.0165367	-0.0884661	0.0209327	-0.070226	0.15492	-0.0672784	-0.0351324	0.240236	0.0511613	0.864193	0.213871	0.596107	0.336453	0.0470965	0.0456117	0.696277	0.00163047	0.090593	0.92404	0.44756	0.800835	0.608015	0.212662	0.0992868	0.850818	0.0116818	NO	NO	NO	NO	NO	NO	NO	NO	NO	NO	NO	NO	NO
NM_001005188	OR6X1	390260	-0.000849571	0.144392	-0.0235348	0.113458	-0.0528645	0.0149181	-0.147121	0.00846949	0.0434728	0.982066	0.165701	0.533124	0.0897567	0.437641	0.793211	0.00360359	0.911436	0.396618	0.986327	0.336856	0.732732	0.414526	0.688135	0.888769	0.0153433	0.959081	0.5059	NO	NO	NO	NO	NO	NO	NO	NO	NO	NO	NO	NO	NO
NM_001005189	OR6Y1	391112	-0.0745921	0.0533121	0.0204379	-0.0516883	-0.0214237	0.16912	-0.172775	-0.112442	0.278685	0.201979	0.673784	0.556538	0.389063	0.851921	0.0512845	0.000289541	0.291552	0.00393606	0.277802	0.800768	0.748903	0.674477	0.935961	0.22304	0.00237349	0.531274	0.0221135	NO	NO	NO	NO	NO	NO	NO	NO	NO	NO	NO	NO	NO
NM_001005198	OR8G5	26494	-0.148847	-0.243071	-0.14269	0.11347	-0.00381511	0.0434296	-0.105789	-0.0409813	0.234858	0.0825012	0.0229028	0.107666	0.136166	0.970381	0.387331	0.0353639	0.418057	0.0130939	0.133632	0.0904722	0.301609	0.468414	0.989153	0.62131	0.0820348	0.653312	0.0495108	NO	NO	NO	NO	NO	NO	NO	NO	NO	NO	NO	NO	NO
NM_001005203	OR8S1	341568	-0.166529	0.122355	0.0255468	0.0117114	0.0473558	0.0224809	-0.0997989	-0.0539932	0.166076	0.0308212	0.307275	0.664435	0.858707	0.592055	0.755022	0.088377	0.547699	0.0286929	0.0602063	0.496918	0.8224	0.936039	0.793474	0.866338	0.163586	0.752293	0.0806917	NO	NO	NO	NO	NO	NO	NO	NO	NO	NO	NO	NO	NO
NM_001005216	OR2J3	442186	-0.056308	0.182836	0.00656026	-0.0922899	0.0920779	-0.190793	-0.0229485	-0.0896146	0.123983	0.274875	0.0835198	0.885989	0.1967	0.471353	0.0608184	0.709878	0.348693	0.0805905	0.357976	0.213806	0.944065	0.531745	0.712947	0.246116	0.784096	0.590267	0.157355	NO	NO	NO	NO	NO	NO	NO	NO	NO	NO	NO	NO	NO
NM_001005266	C15orf21	NA	0.436954	0.804654	0.57319	0.0944053	-0.0175861	0.0449917	0.179952	0.653293	0.598763	7.36482e-06	1.05825e-05	0.000364469	0.0986006	0.782592	0.334805	0.000236188	6.8011e-09	1.10073e-07	0.000200796	0.000407025	0.00709052	0.425257	0.902237	0.581763	0.00203103	2.13072e-06	9.53102e-06	YES	YES	YES	YES	NO	NO	NO	NO	YES	YES	YES	YES	NO
NM_001005272	OR4A5	81318	0.0418825	0.0992774	0.0157369	-0.0933467	0.000656243	0.0704948	-0.174537	0.0154543	-0.0294316	0.271306	0.0864994	0.545015	0.033972	0.969488	0.0714494	0.00105847	0.726046	0.26395	0.354103	0.219071	0.741036	0.301894	0.98871	0.268807	0.00622252	0.866618	0.371973	NO	NO	NO	NO	NO	NO	NO	NO	NO	NO	NO	NO	NO
NM_001005273	CHD3	1107	0.114945	0.0824896	-0.000256808	0.145179	0.0621863	-0.0403737	-0.0258246	0.0345499	-0.108887	0.00963515	0.144994	0.990721	0.0467209	0.101276	0.51727	0.468999	0.482321	0.0223798	0.0243699	0.307691	0.995168	0.33871	0.327793	0.713275	0.577815	0.703052	0.0693736	NO	NO	NO	NO	NO	NO	NO	NO	NO	NO	NO	NO	NO
NM_001005278	OR6N2	81442	-0.361916	0.137447	0.216811	0.0572684	-0.0322239	-0.111153	-0.183148	0.293391	0.217312	1.44886e-08	0.0983272	0.0045467	0.520493	0.695635	0.152005	0.00789258	0.000129421	0.00205216	4.80101e-06	0.238496	0.0388838	0.756718	0.85575	0.405324	0.0271126	0.00222782	0.0138738	YES	NO	NO	YES	NO	NO	NO	NO	YES	NO	NO	YES	NO
NM_001005279	OR6K2	81448	-0.23689	-0.134012	0.142512	-0.0412717	0.00943886	-0.0476778	0.0216735	-0.02148	0.0659133	0.0151578	0.334236	0.0709379	0.632668	0.922464	0.140696	0.81636	0.837972	0.570082	0.0343641	0.522046	0.234817	0.820835	0.96832	0.389015	0.867802	0.922921	0.665115	NO	NO	NO	NO	NO	NO	NO	NO	NO	NO	NO	NO	NO
NM_001005285	OR2AT4	341152	0.145109	0.101341	0.152657	-0.0914428	0.052925	0.0829158	-0.185479	-0.0413154	0.12462	0.117026	0.396902	0.180506	0.0700831	0.454347	0.105516	0.00269568	0.630378	0.11929	0.177866	0.579686	0.406468	0.384832	0.701258	0.33275	0.0123689	0.810721	0.207773	NO	NO	NO	NO	NO	NO	NO	NO	NO	NO	NO	NO	NO
NM_001005286	OR6F1	343169	-0.215482	0.0659274	0.00826201	0.0263581	-0.0166529	-0.0827768	-0.135249	-0.0608299	0.130122	8.2387e-05	0.606837	0.911904	0.685336	0.881888	0.176745	0.00671253	0.530018	0.0356257	0.000934303	0.751879	0.957119	0.849209	0.950689	0.436508	0.0241117	0.739673	0.0922661	NO	NO	NO	NO	NO	NO	NO	NO	NO	NO	NO	NO	NO
NM_001005287	OR2A1	346528	-0.14242	0.00311722	-0.00159224	0.13951	-0.120699	0.0697782	-0.133376	-0.0242648	0.152382	0.011317	0.970482	0.982023	0.0654719	0.321429	0.453343	1.59507e-05	0.7795	0.0484481	0.027442	0.983958	0.990995	0.377771	0.595173	0.666519	0.000275951	0.895438	0.111578	NO	NO	NO	NO	NO	NO	NO	NO	NO	NO	NO	NO	NO
NM_001005289	OR52H1	390067	-0.134824	-0.0127006	0.00932018	0.0400475	0.0511379	-0.0335825	-0.0809151	-0.104324	0.0335291	0.0203268	0.895119	0.833881	0.473157	0.619148	0.623862	0.0642499	0.163612	0.539978	0.0431502	0.942166	0.919054	0.72966	0.811542	0.78455	0.128761	0.372368	0.637853	NO	NO	NO	NO	NO	NO	NO	NO	NO	NO	NO	NO	NO
NM_001005291	SREBF1	6720	-0.00578414	0.0287218	0.202909	0.00130259	-0.00791223	-0.00367632	-0.119824	0.20184	0.0351585	0.902597	0.66159	4.21367e-05	0.991881	0.903625	0.978864	0.0748775	0.00300999	0.433283	0.925603	0.791272	0.00179378	0.997118	0.960151	0.99054	0.144319	0.0227951	0.540498	NO	NO	NO	NO	NO	NO	NO	NO	NO	NO	NO	NO	NO
NM_001005326	OR4F6	390648	-0.0933366	-0.0557976	0.10993	0.0298238	0.024776	-0.00130263	-0.0906992	-0.0139512	0.163617	0.0596868	0.505543	0.116026	0.652082	0.68987	0.981934	0.178311	0.870642	0.0370712	0.102698	0.675325	0.314891	0.831165	0.85237	0.991893	0.277826	0.939001	0.0945352	NO	NO	NO	NO	NO	NO	NO	NO	NO	NO	NO	NO	NO
NM_001005327	OR6K3	391114	-0.172269	-0.541015	0.0181414	-0.0528403	-0.0331691	-0.307842	0.0384788	0.271524	-0.0235977	0.343512	0.00657645	0.934679	0.388826	0.841971	0.00781375	0.42822	0.036135	0.828144	0.428383	0.0389546	0.968574	0.67437	0.931297	0.0713507	0.539607	0.134422	0.874372	NO	NO	NO	NO	NO	NO	NO	NO	NO	NO	NO	NO	NO
NM_001005333	MAGED1	9500	-0.121695	0.0519981	-0.0611187	-0.0828861	0.019114	-0.359919	0.0470994	-0.129106	-0.175819	0.17286	0.649332	0.320135	0.120425	0.547173	1.32798e-08	0.352705	0.000472512	0.0193575	0.244183	0.78319	0.559571	0.452308	0.765226	1.01496e-05	0.465278	0.00585745	0.063606	NO	NO	NO	NO	NO	NO	YES	YES	NO	NO	YES	YES	NO
NM_001005339	RGS10	6001	-0.124564	-0.408237	-0.14932	0.0382621	-0.0671442	0.206123	0.0247308	-0.208957	-0.458225	0.347272	0.00163908	0.0203341	0.100822	0.0441213	0.0254073	0.491669	0.0416309	0.000205405	0.43239	0.0146034	0.10525	0.426741	0.203712	0.14696	0.598297	0.147753	0.00244419	NO	NO	NO	NO	NO	NO	NO	NO	NO	NO	NO	NO	NO
NM_001005340	GPNMB	10457	-0.323502	-0.450617	-0.0626676	-0.125193	-0.168615	-0.30238	0.0654738	-0.444512	-0.562833	0.00870608	0.000374572	0.674632	0.145049	0.118976	0.000777305	0.474972	0.000333241	0.00646191	0.0225859	0.00499555	0.828448	0.47667	0.357529	0.0168052	0.583316	0.00447551	0.0312241	NO	NO	NO	NO	NO	NO	NO	NO	NO	NO	NO	NO	NO
NM_001005353	AK3L1	205	1.17587	1.39686	1.02709	-0.0615119	0.352354	0.153739	0.469833	0.518458	0.245711	0.000637803	3.91906e-07	1.40814e-05	0.453483	0.000604635	0.0125291	2.66036e-05	0.0431769	0.044195	0.00354401	4.75597e-05	0.000926093	0.71679	0.0133399	0.0941327	0.000404595	0.151737	0.105136	YES	YES	YES	YES	NO	YES	YES	YES	YES	YES	YES	YES	NO
NM_001005355	DKFZp564J157	NA	0.0702448	-0.203901	0.122494	0.093173	-0.0987141	0.215326	0.157642	0.0986075	0.121582	0.181905	0.000260232	0.00702043	0.100412	0.00629453	0.00323388	0.00257019	0.11127	0.0810668	0.254548	0.00386573	0.0516962	0.426495	0.0602227	0.0413989	0.0119179	0.288576	0.15807	NO	NO	NO	NO	NO	NO	NO	NO	NO	NO	NO	NO	NO
NM_001005360	DNM2	1785	-0.123922	0.30036	-0.178251	-0.0797198	0.0574383	-0.220603	0.00511703	0.149021	0.0718134	0.179332	0.0135129	0.077708	0.417289	0.478259	0.0253689	0.954747	0.000966935	0.432165	0.251776	0.0639147	0.248282	0.693663	0.718034	0.146836	0.968669	0.00989973	0.539415	NO	NO	NO	NO	NO	NO	NO	NO	NO	NO	NO	NO	NO
NM_001005368	ZNF32	7580	0.0401612	-0.213927	-0.0444668	0.00647449	-0.102315	-0.0867733	-0.0596251	-0.160553	-0.245672	0.472028	0.0216251	0.321352	0.693192	1.54818e-05	0.151172	0.0975702	0.000283965	3.04657e-06	0.554394	0.087041	0.560383	0.853386	0.00124658	0.404164	0.175953	0.0039835	9.79391e-05	NO	YES	NO	YES	NO	YES	NO	YES	NO	YES	NO	YES	NO
NM_001005369	MTIF2	4528	-0.143763	-0.0101371	0.126665	-0.0842119	-0.0857746	-0.141435	0.186028	0.0228272	0.132482	0.0236421	0.771091	0.0876338	0.146643	0.0421014	0.0248137	3.06234e-08	0.651242	0.186937	0.0487001	0.86397	0.266845	0.47811	0.19781	0.144937	3.15971e-06	0.822336	0.287805	NO	NO	NO	NO	NO	NO	NO	NO	NO	NO	NO	NO	NO
NM_001005372	mettl2	NA	-0.0109068	0.011656	0.0408448	-0.0301198	0.107422	-0.0389555	0.122993	-0.0367915	-7.81595e-05	0.909587	0.852699	0.670903	0.697185	0.0122243	0.519116	0.00661343	0.649716	0.999404	0.931149	0.917215	0.826151	0.85558	0.0925715	0.714105	0.0238402	0.822032	0.9997	NO	NO	NO	NO	NO	NO	NO	NO	NO	NO	NO	NO	NO
NM_001005386	ACTR2	10097	-0.185517	-0.0567412	0.0701395	-0.0375974	0.0200118	-0.0573885	0.152449	0.120534	0.204791	0.00141482	0.481797	0.44153	0.598029	0.697622	0.437673	0.0150628	0.0582343	0.0667962	0.00593736	0.656013	0.66504	0.801762	0.85703	0.657217	0.0435263	0.18679	0.138604	NO	NO	NO	NO	NO	NO	NO	NO	NO	NO	NO	NO	NO
NM_001005404	YPEL2	388403	-0.633203	0.174502	0.120094	-0.178162	0.0453972	-0.0941901	-0.0357306	-0.065647	-0.408686	6.93961e-05	0.0966507	0.101782	0.116603	0.587224	0.401895	0.495574	0.357008	5.54355e-05	0.000833866	0.235905	0.292495	0.448278	0.79069	0.630985	0.601693	0.598834	0.000915636	YES	NO	NO	YES	NO	NO	NO	NO	NO	NO	YES	YES	NO
NM_001005410	hfcrii-c	NA	-0.233413	0.101258	0.545905	-0.213237	0.0460914	0.323185	0.481569	1.28708	1.28198	0.209522	0.603078	0.0155863	0.0300405	0.761425	0.0938247	0.0107873	1.02474e-08	8.94969e-10	0.286234	0.749587	0.08837	0.289988	0.891467	0.311909	0.0341683	2.99277e-06	3.90152e-07	NO	NO	YES	YES	NO	NO	NO	NO	NO	YES	YES	YES	NO
NM_001005414	ZWINT	NA	-0.389101	-0.264582	-0.0752993	0.0981537	-0.155555	0.0382407	-0.11863	-0.265975	-0.089108	0.0176066	0.0224859	0.131463	0.0783774	0.0101451	0.759482	0.15267	0.0144761	0.0063486	0.0385931	0.0893166	0.338096	0.399503	0.0827306	0.869082	0.24753	0.0717346	0.0308205	NO	NO	NO	NO	NO	NO	NO	NO	NO	NO	NO	NO	NO
NM_001005463	EBF3	253738	-0.225269	-0.0187858	0.0152793	0.166055	0.0763484	-0.139272	-0.0236226	-0.0655986	0.197873	0.000851654	0.841379	0.80975	0.0504723	0.552396	0.0598138	0.732031	0.362904	0.0134243	0.00427091	0.910723	0.906148	0.347361	0.768224	0.243941	0.801692	0.603875	0.0502857	NO	NO	NO	NO	NO	NO	NO	NO	NO	NO	NO	NO	NO
NM_001005464	H3/o	333932	-0.299672	-0.435433	0.164588	0.0264117	-0.053215	0.209364	0.20291	0.217014	0.181603	0.0431814	0.01631	0.312743	0.679613	0.722246	0.0792301	0.0148666	0.073193	0.295647	0.0789369	0.0720956	0.55272	0.846373	0.870098	0.282653	0.0431328	0.21833	0.406147	NO	NO	NO	NO	NO	NO	NO	NO	NO	NO	NO	NO	NO
NM_001005470	OR4B1	119765	-0.0731275	0.129819	-0.0120576	0.0773408	0.0857371	-0.0308846	0.279962	0.312176	0.254828	0.0390283	0.103482	0.762495	0.209458	0.129903	0.584565	5.69209e-05	0.000456745	6.86492e-05	0.0726238	0.246386	0.879681	0.543499	0.375249	0.758653	0.000701576	0.00573558	0.00107623	NO	NO	NO	NO	NO	NO	NO	NO	NO	NO	NO	NO	NO
NM_001005471	OR2T6	254879	-0.051263	-0.0704833	0.0204279	0.0293764	-0.109837	0.0841558	0.0381714	-0.090803	0.18725	0.120487	0.0927842	0.566402	0.630765	0.239916	0.308461	0.603127	0.201634	0.000776656	0.18237	0.229576	0.755105	0.820109	0.51591	0.562813	0.696128	0.423495	0.0067249	NO	NO	NO	NO	NO	NO	NO	NO	NO	NO	NO	NO	NO
NM_001005480	OR2A2	442361	-0.204987	-0.142806	0.021846	-0.107696	-0.00761063	0.0118979	-0.0329191	0.038068	0.0557163	0.00305565	0.0268492	0.661758	0.00287191	0.844823	0.885336	0.468273	0.525449	0.404166	0.0103077	0.101057	0.820813	0.122312	0.932613	0.941745	0.57721	0.736458	0.5126	NO	NO	NO	NO	NO	NO	NO	NO	NO	NO	NO	NO	NO
NM_001005522	OR2T8	343172	-0.55236	-0.0978165	0.0777032	0.035327	-0.05879	0.0128503	-0.159362	-0.192533	0.415373	9.41078e-05	0.543668	0.510248	0.816454	0.775698	0.903316	0.248773	0.269822	0.0300509	0.00102381	0.704786	0.7157	0.915974	0.898035	0.951757	0.356741	0.506736	0.0828757	NO	NO	NO	NO	NO	NO	NO	NO	NO	NO	NO	NO	NO
NM_001005735	CHEK2	11200	-0.198999	-0.415725	0.013621	-0.0891206	-0.196916	0.0548577	0.000538568	-0.347464	-0.292001	0.124018	0.000342872	0.904219	0.34854	0.0467046	0.575631	0.99243	0.00778379	0.000743085	0.186763	0.00465932	0.9537	0.646194	0.210397	0.751814	0.9957	0.0455424	0.00651277	NO	NO	NO	NO	NO	NO	NO	NO	NO	NO	NO	NO	NO
NM_001005743	NUMB	8650	0.231044	0.276003	0.0637196	-0.038133	0.156497	-0.0829176	0.171433	0.292372	0.190565	0.00361613	1.56965e-06	0.31939	0.462016	0.00604404	0.222945	0.0298447	0.00137233	0.00602176	0.0116663	0.00011658	0.558948	0.722479	0.0586577	0.486889	0.0723181	0.0128305	0.0297987	NO	NO	NO	NO	NO	NO	NO	NO	NO	NO	NO	NO	NO
NM_001005747	CACNB4	785	0.204991	0.121459	-0.0816467	-0.0458348	0.153281	-0.123323	0.314503	-0.465231	-0.957166	0.00195657	0.199915	0.219937	0.328998	0.158055	0.106701	5.86329e-06	0.000122495	6.45461e-08	0.00740798	0.379377	0.454557	0.633261	0.416048	0.33526	0.000131168	0.00213202	6.31929e-06	YES	NO	NO	YES	NO	NO	NO	NO	YES	NO	YES	YES	NO
NM_001005749	GBA	2629	-0.316832	-0.0392626	-0.0700375	-0.0405583	-0.216175	-0.142522	-0.0988395	-0.111056	0.0795636	0.00765763	0.62491	0.409338	0.658858	9.46172e-05	0.058767	0.170359	0.227292	0.361912	0.0205362	0.765734	0.637261	0.834544	0.00390971	0.24153	0.26831	0.456624	0.472397	NO	NO	NO	NO	NO	YES	NO	YES	NO	NO	NO	NO	NO
NM_001005751	FAM21A	387680	-0.323711	-0.177958	-0.0458006	-0.104174	-0.114789	-0.0366788	0.169685	0.0192648	0.122739	0.00257069	0.0531171	0.512021	0.0408194	0.00395925	0.512464	0.0966411	0.831689	0.240856	0.00908892	0.158514	0.716952	0.323532	0.0446478	0.709543	0.174771	0.919721	0.34782	NO	NO	NO	NO	NO	NO	NO	NO	NO	NO	NO	NO	NO
NM_001005850	BC37295_3	90485	0.0244676	-0.108876	0.0487837	-0.0477486	0.057121	0.00327289	0.0529221	0.098468	-0.0980814	0.375289	0.00446372	0.171712	0.0350245	0.209638	0.90318	0.326771	0.00500089	0.0589975	0.459831	0.0297907	0.396079	0.305574	0.48184	0.951757	0.43874	0.0330662	0.12744	NO	NO	NO	NO	NO	NO	NO	NO	NO	NO	NO	NO	NO
NM_001005851	LOC163131	163131	-0.131862	0.0930604	0.117533	-0.129216	0.0404905	-0.0499264	0.141555	0.100936	-0.146745	0.0678288	0.290454	0.24444	0.309488	0.703362	0.55214	0.16007	0.414871	0.154659	0.114025	0.478701	0.483126	0.618369	0.86022	0.735916	0.256454	0.650527	0.250251	NO	NO	NO	NO	NO	NO	NO	NO	NO	NO	NO	NO	NO
NM_001005853	OR6B2	389090	-0.246642	0.0579989	0.0769659	0.0841495	-0.0529786	0.0330151	-0.244016	-0.056347	0.29528	0.00280365	0.74056	0.447941	0.385713	0.690218	0.750225	0.000600832	0.617129	0.0103211	0.00968324	0.845263	0.670238	0.672346	0.852678	0.863247	0.0040943	0.801761	0.0422129	NO	NO	NO	NO	NO	NO	NO	NO	NO	NO	NO	NO	NO
NM_001005861	RYK	6259	-0.0819956	0.0895791	-0.0510044	-0.150537	-0.122413	-0.144458	-0.0827868	0.220946	0.0170745	0.105946	0.133362	0.345813	0.0723598	0.0339717	0.0554512	0.161234	0.0352504	0.850906	0.164139	0.290733	0.583557	0.390952	0.174856	0.233785	0.257791	0.132072	0.892499	NO	NO	NO	NO	NO	NO	NO	NO	NO	NO	NO	NO	NO
NM_001005920	PP14397	339123	-0.0861186	-0.203735	-0.0658979	-0.00637937	-0.134297	-0.0909087	-0.148914	-0.198611	-0.13942	0.358717	0.0401064	0.387642	0.945441	0.00177263	0.255108	0.0273057	0.00270187	0.0958481	0.444265	0.132111	0.618679	0.977115	0.0263767	0.514582	0.0676694	0.0210899	0.178066	NO	NO	NO	NO	NO	NO	NO	NO	NO	NO	NO	NO	NO
NM_001006109	C3orf37	56941	0.143215	-0.185606	0.0848315	0.0174202	-0.0589651	0.18882	-0.156714	-0.168692	0.0759989	0.359214	0.199999	0.531015	0.85614	0.291605	0.00274178	0.00718349	0.121182	0.280111	0.444784	0.379401	0.731408	0.934745	0.568605	0.0375844	0.0253697	0.306396	0.389524	NO	NO	NO	NO	NO	NO	NO	NO	NO	NO	NO	NO	NO
NM_001006114	C21orf57	NA	0.12594	-0.104398	-0.027141	-0.0396864	-0.100041	0.0338236	0.0600557	0.13169	0.0693075	0.0366072	0.0429205	0.684499	0.680885	0.180725	0.461104	0.338802	0.0300081	0.436721	0.0689677	0.138165	0.833541	0.847051	0.444896	0.672815	0.451199	0.117999	0.543803	NO	NO	NO	NO	NO	NO	NO	NO	NO	NO	NO	NO	NO
NM_001006604	FLJ44924	NA	-0.461297	-0.102897	0.155554	-0.2947	0.078781	0.0172936	0.226314	0.196696	-0.0513459	0.00114782	0.525861	0.318404	0.0153006	0.484555	0.885796	0.0135686	0.023785	0.619731	0.00517392	0.691213	0.557928	0.231064	0.721912	0.941767	0.040478	0.101127	0.708881	NO	NO	NO	NO	NO	NO	NO	NO	NO	NO	NO	NO	NO
NM_001006605	FAM69A	388650	0.205658	-0.248341	0.228799	-0.0158529	-0.227473	-0.0682647	0.103836	0.0537037	-0.204174	0.0552815	0.00971393	0.0688051	0.91611	0.0427263	0.595472	0.135439	0.751632	0.0539289	0.0963929	0.0508637	0.231242	0.965178	0.199328	0.765898	0.225788	0.880586	0.120167	NO	NO	NO	NO	NO	NO	NO	NO	NO	NO	NO	NO	NO
NM_001006607	dkfzp686n1231	474170	-0.486909	-0.152971	0.0564348	-0.290136	0.0844865	0.134004	0.0473993	0.232616	0.089619	0.00204259	0.27016	0.633602	0.0485941	0.394183	0.305726	0.726078	0.0733714	0.544987	0.00764606	0.457236	0.802978	0.343241	0.655469	0.560099	0.796933	0.218504	0.642097	NO	NO	NO	NO	NO	NO	NO	NO	NO	NO	NO	NO	NO
NM_001006610	SIAH1	6477	-0.09312	0.106983	-0.0694362	-0.00490297	0.00153413	-0.0306542	0.24882	0.225374	0.0728603	0.0213431	0.0371697	0.00341812	0.940116	0.969146	0.455892	0.00115096	0.0906679	0.487072	0.0448382	0.125462	0.0322903	0.975231	0.98861	0.668552	0.00662175	0.252717	0.590705	NO	NO	NO	NO	NO	NO	NO	NO	NO	NO	NO	NO	NO
NM_001006617	MAPKAP1	79109	-0.161377	-0.232809	-0.12818	-0.209668	0.133976	-0.136772	-0.0420688	-0.321101	-0.36581	0.0152564	0.00180774	0.0602997	0.00240403	0.00108283	0.029419	0.513091	0.00096097	9.19988e-05	0.03454	0.0156882	0.21198	0.114561	0.0192928	0.159725	0.618041	0.00987387	0.00133888	NO	NO	NO	NO	NO	NO	NO	NO	NO	NO	NO	NO	NO
NM_001006634	ARHGAP17	55114	-0.269987	0.042601	-0.105208	-0.0577991	-0.0281595	-0.223926	0.00673942	0.142859	-0.00306151	0.0140747	0.643103	0.0734945	0.612206	0.512727	0.0352488	0.94207	0.0189081	0.977812	0.0324312	0.778729	0.240027	0.810031	0.742362	0.178534	0.960294	0.0859385	0.985246	NO	NO	NO	NO	NO	NO	NO	NO	NO	NO	NO	NO	NO
NM_001006636	GTDC1	79712	0.0122758	-0.0289839	0.00241954	-0.251579	-0.121185	0.13259	0.0126718	0.271201	0.104282	0.866087	0.742483	0.981671	0.0945101	0.393992	0.298951	0.616641	0.111193	0.365055	0.897009	0.846258	0.99093	0.420454	0.655469	0.553538	0.707884	0.288418	0.475374	NO	NO	NO	NO	NO	NO	NO	NO	NO	NO	NO	NO	NO
NM_001006638	RAB37	326624	-0.277476	-0.175812	0.122045	0.165786	-0.0299619	0.144685	-0.25003	0.119103	0.257898	0.00492936	0.190162	0.147581	0.177249	0.826704	0.306885	0.00360707	0.298371	0.108841	0.0147104	0.367318	0.362814	0.512359	0.923257	0.561113	0.0153517	0.539592	0.194729	NO	NO	NO	NO	NO	NO	NO	NO	NO	NO	NO	NO	NO
NM_001006641	SLC25A25	114789	0.2623	0.208868	0.0276968	-0.0842237	0.191774	-0.0267864	0.101709	0.189693	0.370877	0.00380466	0.0083584	0.727492	0.135688	0.0396192	0.685211	0.172325	0.0301181	0.000123931	0.0121202	0.0457508	0.861837	0.467662	0.191343	0.823582	0.270628	0.118187	0.00167882	NO	NO	NO	NO	NO	NO	NO	NO	NO	NO	NO	NO	NO
NM_001006657	WDR35	57539	0.289469	0.321992	0.174384	-0.0412069	0.0873741	-0.175119	0.0760911	0.0224578	-0.0416448	0.00900229	0.00616204	0.0748362	0.605467	0.324323	0.00913925	0.230523	0.78388	0.673407	0.0231624	0.0373575	0.242661	0.805559	0.598106	0.0781622	0.337108	0.897877	0.753129	NO	NO	NO	NO	NO	NO	NO	NO	NO	NO	NO	NO	NO
NM_001006658	CR2	1380	0.0843853	0.148028	-0.0390705	-0.0268633	0.132503	-0.0851537	0.18657	0.142649	-0.127816	0.105409	0.0132482	0.107887	0.594095	0.0382018	0.109886	0.0714085	0.0339567	0.0189379	0.163425	0.063078	0.302179	0.799505	0.18739	0.340448	0.13908	0.128454	0.0626934	NO	NO	NO	NO	NO	NO	NO	NO	NO	NO	NO	NO	NO
NM_001006681	dJ323P24.2	474343	-0.0829779	-0.377643	0.123894	-0.208874	-0.250329	-0.0415666	-0.00934799	-0.0222824	0.0242317	0.566091	0.00259049	0.0271909	0.185165	0.0358966	0.816597	0.908921	0.777237	0.808358	0.641478	0.020271	0.127923	0.520063	0.180488	0.901916	0.936475	0.894149	0.859485	NO	NO	NO	NO	NO	NO	NO	NO	NO	NO	NO	NO	NO
NM_001006933	TCEAL3	85012	-0.262872	-0.3467	0.0200547	0.0324929	-0.0838115	0.176306	-0.12423	-0.0756736	0.189902	0.187003	0.0162886	0.845322	0.596841	0.434584	0.0950269	0.00440332	0.55279	0.147734	0.26051	0.0720532	0.924574	0.801099	0.686121	0.313957	0.0177647	0.75613	0.241729	NO	NO	NO	NO	NO	NO	NO	NO	NO	NO	NO	NO	NO
NM_001006938	TCEAL6	158931	-0.430916	-0.309834	0.252348	-0.108986	0.138486	0.223723	-0.0509867	-0.134184	0.0140195	0.120347	0.240486	0.236378	0.158079	0.0380135	0.00216596	0.458434	0.196644	0.793423	0.182175	0.425863	0.474402	0.489067	0.186827	0.0321341	0.568124	0.417442	0.848106	NO	NO	NO	NO	NO	NO	NO	NO	NO	NO	NO	NO	NO
NM_001006946	SDC1	6382	-0.285099	-0.0691962	-0.163719	-0.0348071	0.0123781	0.0227318	-0.16354	-0.291369	-0.230246	0.00676631	0.502093	0.140356	0.530204	0.826492	0.863445	0.0594995	0.0143378	0.0176449	0.0187444	0.672332	0.351727	0.762092	0.92308	0.927963	0.121661	0.0712179	0.0599329	NO	NO	NO	NO	NO	NO	NO	NO	NO	NO	NO	NO	NO
NM_001007	RPS4X	6191	0.156029	0.0502947	-0.0683264	0.0112328	0.0474593	0.0815847	0.0476478	0.12323	0.00502097	0.00630076	0.312429	0.107326	0.552142	0.236585	0.0672703	0.312191	0.00374038	0.907162	0.0177385	0.501674	0.30095	0.775834	0.511878	0.259837	0.423939	0.0267011	0.934105	NO	NO	NO	NO	NO	NO	NO	NO	NO	NO	NO	NO	NO
NM_001007024	GOSR1	9527	0.256832	0.298342	0.293169	-0.080836	0.0410334	-0.211932	0.120187	0.0236317	0.0369003	0.00641385	2.01089e-05	0.0042387	0.255481	0.224887	0.0221518	0.244067	0.674042	0.678808	0.0179761	0.000659992	0.037169	0.581237	0.499231	0.134875	0.35178	0.838102	0.757352	NO	NO	NO	NO	NO	NO	NO	NO	NO	NO	NO	NO	NO
NM_001007026	ATN1	1822	0.0993088	0.300943	0.165852	0.113959	-0.0475754	-0.0432119	0.113704	0.167069	0.21931	0.515692	0.0658291	2.77583e-05	0.320647	0.221138	0.658516	0.0148818	0.00037601	0.0110573	0.594772	0.182922	0.00134733	0.62701	0.494348	0.806539	0.0431697	0.00489723	0.0442266	NO	NO	NO	NO	NO	NO	NO	NO	NO	NO	NO	NO	NO
NM_001007027	ALG8	79053	-0.176516	-0.185672	-0.0113658	-0.0485549	0.0187617	0.0447682	0.125974	-0.187908	-0.0987373	0.0151576	0.00328968	0.880382	0.555972	0.552149	0.360559	0.0469677	0.00197414	0.0909407	0.0343641	0.0239706	0.941646	0.777972	0.768224	0.601316	0.101441	0.0168565	0.171388	NO	NO	NO	NO	NO	NO	NO	NO	NO	NO	NO	NO	NO
NM_001007033	CLEC6A	93978	0.58382	0.710625	1.41791	0.0141327	0.113947	-0.0209146	0.457585	0.464612	0.485955	8.62209e-05	9.48005e-05	0.00269715	0.82476	0.184544	0.701614	1.8794e-08	0.00455447	0.0248892	0.000966605	0.00187544	0.0274187	0.92018	0.449522	0.832761	2.1166e-06	0.0308241	0.0738425	YES	NO	NO	YES	NO	NO	NO	NO	YES	NO	NO	YES	NO
NM_001007074	RPL32	6161	0.196848	-0.00300295	-0.0542126	-0.027444	0.0169328	0.00928102	0.127084	0.0895096	0.00365728	0.0806737	0.959819	0.415198	0.780464	0.800096	0.907102	1.15759e-05	0.200613	0.949571	0.13119	0.978285	0.642107	0.897802	0.911466	0.953938	0.000217518	0.422691	0.966111	NO	NO	NO	NO	NO	NO	NO	NO	NO	NO	NO	NO	NO
NM_001007094	ZNF37A	7587	-0.0229176	-0.0548581	0.133685	-0.0367246	0.0501517	0.172023	0.0738555	0.0985699	-0.0890378	0.80859	0.406292	0.0877852	0.573521	0.335178	0.000386851	0.266644	0.378025	0.510208	0.849976	0.588402	0.267249	0.787751	0.606984	0.0106996	0.376509	0.617768	0.611892	NO	NO	NO	NO	NO	NO	NO	NO	NO	NO	NO	NO	NO
NM_001007122	FSD2	123722	-0.0996866	-0.0368829	0.0302366	-0.0772535	-0.0294211	-0.0095398	-0.0487728	0.00137469	0.0768099	0.0123167	0.178792	0.502425	0.0478188	0.351755	0.902187	0.156146	0.989503	0.172431	0.029277	0.35334	0.710689	0.341328	0.621969	0.950975	0.25183	0.994513	0.271264	NO	NO	NO	NO	NO	NO	NO	NO	NO	NO	NO	NO	NO
NM_001007125	LOC198437	198437	-0.122346	-0.142941	0.0140758	-0.001337	-0.134483	0.0844417	0.0982425	0.116492	0.149088	0.00111369	0.014658	0.812112	0.974122	0.0592819	0.153816	0.00150213	0.0529606	0.0859875	0.00508345	0.0674209	0.907096	0.988997	0.241144	0.407568	0.00805329	0.175055	0.164906	NO	NO	NO	NO	NO	NO	NO	NO	NO	NO	NO	NO	NO
NM_001007156	NTRK3	4916	-0.192854	-0.0219652	0.0697488	0.00739612	0.00179392	0.142578	-0.0962221	-0.103508	0.316366	0.000336066	0.771722	0.386316	0.869597	0.983443	0.124232	0.151478	0.25391	0.00131688	0.00231159	0.864319	0.61744	0.941385	0.993999	0.363764	0.246	0.487743	0.00990016	NO	NO	NO	NO	NO	NO	NO	NO	NO	NO	NO	NO	NO
NM_001007189	LOC492311	492311	-0.415278	0.133207	0.0182249	-0.244591	-0.0780809	-0.12624	-0.115403	-0.237113	-0.102612	0.000757877	0.322581	0.759267	0.0533698	0.204168	0.190018	0.111648	0.031436	0.0703551	0.00395009	0.51107	0.877782	0.353539	0.475223	0.45255	0.194894	0.12156	0.143178	NO	NO	NO	NO	NO	NO	NO	NO	NO	NO	NO	NO	NO
NM_001007226	SPOP	8405	-0.0862808	0.126586	0.00933342	-0.194458	0.250216	0.0736488	0.119262	-0.087686	-0.134964	0.3372	0.205161	0.881268	0.0272702	1.03384e-05	0.394051	0.0228511	0.358727	0.203907	0.421923	0.385342	0.941826	0.2804	0.000978795	0.62625	0.0591766	0.600695	0.307233	NO	NO	NO	NO	NO	YES	NO	YES	NO	NO	NO	NO	NO
NM_001007231	ARHGAP25	9938	-0.0249706	-0.245164	-0.123913	-0.10075	-0.281594	-0.188268	-0.487193	-0.566502	-0.534481	0.849631	0.0600001	0.118627	0.00513735	0.00154164	0.0152944	3.94841e-06	0.00150138	4.17217e-05	0.883311	0.17181	0.318879	0.149783	0.0240947	0.106825	9.73097e-05	0.0137154	0.000747304	NO	NO	NO	NO	YES	NO	YES	YES	YES	NO	YES	YES	NO
NM_001007232	INCA	440068	-0.0856004	-0.0580421	0.453453	-0.152884	0.142663	0.451114	0.502927	0.768574	0.523824	0.655108	0.822728	0.0598433	0.410558	0.421585	0.00127786	0.00212006	0.00026835	0.0388741	0.72	0.898282	0.211001	0.689618	0.677769	0.0228174	0.0103253	0.00384367	0.0973887	NO	NO	NO	NO	NO	NO	NO	NO	NO	NO	NO	NO	NO
NM_001007233	ERCC8	NA	0.400882	-0.0350875	0.0450693	-0.1234	-0.0670215	-0.183297	0.432462	0.176356	0.216257	0.000623504	0.748048	0.402489	0.321989	0.462983	0.0984544	8.91352e-08	0.194218	0.0121518	0.00349846	0.849677	0.630978	0.627858	0.707486	0.320209	6.62021e-06	0.414078	0.0471171	YES	NO	NO	YES	NO	NO	NO	NO	YES	NO	NO	YES	NO
NM_001007236	ERVK6	NA	-0.136517	-0.187228	-0.276983	-0.107419	0.270388	0.00811933	0.256633	0.287665	0.022886	0.104464	0.242949	3.88468e-06	0.0761164	0.00115611	0.937801	0.00197659	0.0604742	0.808917	0.162164	0.427867	0.000423651	0.395733	0.0201221	0.970408	0.00982263	0.191832	0.859843	NO	NO	NO	NO	NO	NO	NO	NO	NO	NO	NO	NO	NO
NM_001007245	IFRD1	3475	0.443356	0.134693	-0.0936983	0.0584303	0.155751	0.182926	0.396306	0.415966	0.5158	0.00144657	0.0903553	0.00340473	0.525009	0.0493484	0.119184	7.43159e-05	0.00208397	2.47955e-05	0.00601349	0.22515	0.0322168	0.759589	0.217418	0.355565	0.000856546	0.0175336	0.000496804	YES	NO	YES	YES	NO	NO	NO	NO	YES	NO	YES	YES	NO
NM_001007247	ZNF599	NA	-0.0330792	-0.0484853	0.0491118	-0.0159097	0.0438614	-0.00546257	0.206986	0.0570366	-0.019793	0.144754	0.613571	0.31711	0.843911	0.669326	0.944544	0.000993756	0.634474	0.785054	0.21136	0.757078	0.556849	0.928077	0.839508	0.973357	0.0059415	0.813439	0.841682	NO	NO	NO	NO	NO	NO	NO	NO	NO	NO	NO	NO	NO
NM_001007253	ERV3	2086	0.118279	-0.125311	0.0473618	-0.130547	-0.146492	-0.133872	-0.0893361	-0.36312	-0.429495	0.0856606	0.0159994	0.569154	0.0149716	0.047624	0.272116	0.24674	6.46492e-05	0.00144359	0.137855	0.0712532	0.756784	0.22799	0.212979	0.5282	0.354476	0.00131889	0.0106301	NO	NO	NO	NO	NO	NO	NO	NO	NO	NO	NO	NO	NO
NM_001007255	RP11-544M22.9	126823	-0.0467823	-0.0713716	0.0466132	0.0499858	-0.0612465	0.108324	-0.0273586	0.0160026	-0.169893	0.0740634	0.0241986	0.0314196	0.322294	0.201455	0.170351	0.565962	0.322612	0.00144211	0.122353	0.094102	0.140184	0.627862	0.471897	0.429139	0.664726	0.564989	0.0106238	NO	NO	NO	NO	NO	NO	NO	NO	NO	NO	NO	NO	NO
NM_001007258	C21orf18	NA	0.0925957	-0.0711661	-0.0758047	-0.0513725	0.0899667	0.0255544	-0.11023	0.0485576	0.0811691	6.22249e-07	0.218254	0.246607	0.115408	0.167338	0.550357	0.0600849	0.0868016	0.153795	4.85157e-05	0.399994	0.485515	0.447124	0.42825	0.734749	0.122509	0.245676	0.249369	NO	NO	NO	NO	NO	NO	NO	NO	NO	NO	NO	NO	NO
NM_001007279	RRP22	10633	0.311906	0.0638875	0.0877887	-0.0186895	0.0288658	-0.00698248	0.00694084	0.126004	-0.128802	0.00131672	0.506855	0.0587447	0.679863	0.568184	0.805183	0.904377	0.130219	0.00405483	0.00565297	0.675925	0.20909	0.846562	0.77825	0.894988	0.933154	0.320911	0.0225565	NO	NO	NO	NO	NO	NO	NO	NO	NO	NO	NO	NO	NO
NM_001007467	SFI1	9814	-0.143827	-0.112516	0.0860497	0.0949123	-0.0775585	0.110373	-0.0433684	0.0855075	0.154962	0.00534981	0.0315578	0.14598	0.428826	0.442224	0.522743	0.432979	0.154385	0.12943	0.0156693	0.112816	0.360422	0.700969	0.692284	0.716238	0.544296	0.358135	0.219941	NO	NO	NO	NO	NO	NO	NO	NO	NO	NO	NO	NO	NO
NM_001007471	TRPM3	80036	0.0339674	0.0362803	0.0403003	0.0216153	0.0901649	-0.0618226	0.0621263	0.0411459	-0.00594001	0.0380958	0.173604	0.223548	0.64639	0.131555	0.0437957	0.104985	0.354122	0.755022	0.071173	0.347027	0.458785	0.828369	0.377426	0.203189	0.185984	0.595641	0.818122	NO	NO	NO	NO	NO	NO	NO	NO	NO	NO	NO	NO	NO
NM_001007523	F8A2	8263	-0.0405829	-0.0571225	0.0422179	-0.0078695	0.137558	0.172113	-0.120173	0.0442156	-0.208102	0.442154	0.249779	0.594747	0.865039	0.0605473	0.068208	0.0276457	0.196914	0.000835926	0.524816	0.436152	0.775313	0.939671	0.243873	0.262459	0.0682468	0.417634	0.00707863	NO	NO	NO	NO	NO	NO	NO	NO	NO	NO	NO	NO	NO
NM_001007524	F8A3	8263	-0.0789041	-0.117728	-0.0425547	-0.0142978	0.166458	0.110091	-0.217076	-0.0185607	-0.279532	0.141141	0.0217525	0.507299	0.819486	0.0103161	0.25159	1.79689e-05	0.549406	2.81868e-06	0.207337	0.0874313	0.713456	0.917396	0.0832973	0.511377	0.000300313	0.753412	9.25117e-05	NO	NO	NO	NO	NO	NO	NO	NO	NO	NO	NO	NO	NO
NM_001007527	LMBRD2	92255	0.0711938	0.134144	0.132957	-0.167077	-0.016087	-0.00896637	0.337585	0.17832	0.221926	0.308645	0.104404	0.0734044	0.217712	0.873119	0.946754	3.90507e-05	0.126878	0.0826334	0.393305	0.247759	0.239894	0.549655	0.946625	0.974291	0.000535308	0.316067	0.16011	NO	NO	NO	NO	NO	NO	NO	NO	YES	NO	NO	YES	NO
NM_001007530	CDRT15	146822	-0.0939771	-0.107479	0.0818944	0.147688	-0.229341	0.0452403	-0.13051	-0.0042269	0.309452	0.154724	0.195388	0.388508	0.11651	0.0203103	0.662209	0.0384761	0.960045	0.0166062	0.223156	0.373702	0.619276	0.448022	0.127214	0.809183	0.0875777	0.979647	0.0575159	NO	NO	NO	NO	NO	NO	NO	NO	NO	NO	NO	NO	NO
NM_001007532	STH	NA	0.00841407	-0.10221	0.0679877	-0.0432413	0.0261879	0.0746678	-0.0191507	0.0197632	0.0130035	0.462772	0.00840001	0.036985	0.143168	0.354463	0.0168041	0.531796	0.491868	0.788516	0.545121	0.0459176	0.155979	0.475005	0.624834	0.113331	0.634978	0.711559	0.84417	NO	NO	NO	NO	NO	NO	NO	NO	NO	NO	NO	NO	NO
NM_001007533	DYSFIP1	116729	-0.194066	-0.360191	0.0403727	0.0443497	0.000849361	0.140102	0.0427251	0.0472522	0.239101	0.0332389	0.00046747	0.587152	0.448722	0.990503	0.303631	0.527664	0.361494	0.101937	0.0639076	0.00590108	0.770424	0.714211	0.996984	0.557935	0.631094	0.602758	0.185969	NO	NO	NO	NO	NO	NO	NO	NO	NO	NO	NO	NO	NO
NM_001007537	LOC387911	387911	0.0618036	0.0029339	0.0314504	0.0205904	-0.0764783	-0.0864843	0.0738398	-0.0336951	-0.000839585	0.00765243	0.964897	0.333979	0.696287	0.27032	0.0822982	0.0402778	0.336946	0.975417	0.0205324	0.980761	0.572468	0.8552	0.547326	0.288462	0.0905568	0.578913	0.983465	NO	NO	NO	NO	NO	NO	NO	NO	NO	NO	NO	NO	NO
NM_001007540	orfnames=unq9392	389118	-0.166596	-0.0676765	0.00709385	0.154159	-0.124759	0.0541904	-0.260424	-0.0818169	0.197948	0.0155168	0.615809	0.930388	0.182193	0.265312	0.574018	0.0172451	0.373467	0.0775267	0.0349961	0.758688	0.965931	0.517661	0.542687	0.750556	0.0482542	0.613796	0.153292	NO	NO	NO	NO	NO	NO	NO	NO	NO	NO	NO	NO	NO
NM_001007544	C1orf186	440712	-0.11551	-0.0944787	-0.0556289	0.265443	0.115146	0.121977	-0.047332	-0.0500179	0.0329678	0.0579729	0.118143	0.423879	0.00470554	0.0531306	0.0117928	0.445755	0.408006	0.637038	0.100166	0.268424	0.649969	0.144273	0.227339	0.0908582	0.556499	0.644667	0.722729	NO	NO	NO	NO	NO	NO	NO	NO	NO	NO	NO	NO	NO
NM_001007546	FLJ46838	NA	-0.156578	-0.164477	-0.173096	-0.033961	0.107863	-0.125233	-0.0216521	0.00151797	-0.0186373	0.0237415	0.12087	0.00185452	0.499963	0.00686065	0.182664	0.556825	0.983256	0.649982	0.0488583	0.272572	0.0218722	0.745739	0.0638315	0.443678	0.656584	0.991485	0.733357	NO	NO	NO	NO	NO	NO	NO	NO	NO	NO	NO	NO	NO
NM_001007551	MGC88118	441521	0.116167	-0.00624835	0.0103164	-0.102261	-0.0319916	0.0231664	0.284233	0.0836188	-0.16125	0.090733	0.943056	0.862884	0.341251	0.767127	0.836409	1.05371e-07	0.408944	0.0616665	0.144363	0.969149	0.932961	0.641391	0.894073	0.914084	7.29178e-06	0.645581	0.131247	NO	NO	NO	NO	NO	NO	NO	NO	NO	NO	NO	NO	NO
NM_001007553	CSDE1	7812	-0.103636	0.0350047	-0.0571553	0.0233851	0.0654098	0.00741139	0.029443	-0.0109546	-0.0640745	0.00142247	0.124817	0.127285	0.481114	0.00340711	0.641496	0.165617	0.79383	0.00207961	0.00595466	0.27816	0.331968	0.734055	0.0403491	0.795854	0.263288	0.901674	0.0139785	NO	NO	NO	NO	NO	NO	NO	NO	NO	NO	NO	NO	NO
NM_001007559	SS18	6760	0.0413042	0.0265565	0.155581	0.0469483	-0.0734549	0.000813077	0.220297	0.176178	0.286921	0.206465	0.774017	0.0174984	0.507494	0.136829	0.988191	0.000323393	0.0305481	0.0399286	0.282843	0.865982	0.0952654	0.749514	0.38594	0.994382	0.0025691	0.119207	0.0989061	NO	NO	NO	NO	NO	NO	NO	NO	NO	NO	NO	NO	NO
NM_001007560	C14orf70	NA	-0.159321	-0.0302134	0.0374374	-0.018495	-0.0233584	0.0558267	-0.0554045	0.0198249	0.0948422	0.000744911	0.670888	0.0213055	0.670511	0.644699	0.302576	0.0616948	0.480185	0.125654	0.00389966	0.798813	0.108871	0.841275	0.825228	0.556958	0.124899	0.702263	0.215438	NO	NO	NO	NO	NO	NO	NO	NO	NO	NO	NO	NO	NO
NM_001007561	IRGQ	126298	-0.134208	-0.245879	0.0800447	-0.00228262	-0.0886851	0.126384	-0.0841968	-0.0333047	0.29574	0.0193854	0.00277836	0.310295	0.977316	0.488483	0.444611	0.174421	0.67154	0.00464389	0.0416496	0.0213342	0.550071	0.990713	0.724993	0.661237	0.273099	0.836157	0.024968	NO	NO	NO	NO	NO	NO	NO	NO	NO	NO	NO	NO	NO
NM_001007595	NLF2	388125	-0.247686	-0.0558381	0.0271419	0.107685	-0.0639096	0.165488	0.440247	0.443223	0.5711	0.0280987	0.569153	0.739334	0.231858	0.609636	0.0617248	1.07528e-06	3.33179e-06	5.76517e-06	0.0559219	0.724732	0.868323	0.561985	0.80531	0.247978	3.852e-05	0.000151079	0.000158436	YES	NO	NO	YES	NO	NO	NO	NO	YES	YES	YES	YES	NO
NM_001007794	CEPT1	10390	-0.254421	-0.184732	-0.0575157	-0.18003	-0.104715	-0.115693	-0.103427	-0.191387	-0.111418	0.000745268	0.000519678	0.320301	0.136693	0.11719	0.0813088	0.000717334	0.000420174	0.0126263	0.0038997	0.00637789	0.559725	0.468678	0.354448	0.28692	0.00467842	0.00536696	0.0484012	NO	NO	NO	NO	NO	NO	NO	NO	NO	NO	NO	NO	NO
NM_001008211	OPTN	10133	0.492344	0.384777	0.218465	-0.0922774	0.31916	0.14539	0.474927	0.144201	-0.191416	5.75656e-06	0.00678723	0.0983043	0.442891	0.000152233	0.16696	0.000139961	0.186067	0.270763	0.000171909	0.0398714	0.285935	0.711068	0.00541968	0.424757	0.0013726	0.4035	0.379526	YES	YES	NO	YES	NO	YES	NO	YES	YES	NO	NO	YES	NO
NM_001008215	6330578E17Rik	493753	0.000144374	-0.124364	0.0836162	-0.130374	0.0383828	0.115321	-0.0486224	-0.0572424	-0.0210269	0.998235	0.0335746	0.142446	0.0629364	0.610369	0.0704628	0.346682	0.615332	0.803499	0.998583	0.117538	0.354664	0.373978	0.806044	0.266968	0.459407	0.800996	0.855938	NO	NO	NO	NO	NO	NO	NO	NO	NO	NO	NO	NO	NO
NM_001008218	AMY1B	276	-0.245681	-0.399542	0.0327046	-0.203853	-0.0550199	0.0486273	0.195013	-0.223304	-0.229184	0.0788051	0.000929113	0.705139	0.0491948	0.146387	0.345325	0.00480599	0.00325897	0.00528019	0.128673	0.00968415	0.847667	0.343967	0.399301	0.58943	0.0188982	0.0240391	0.0272322	NO	NO	NO	NO	NO	NO	NO	NO	NO	NO	NO	NO	NO
NM_001008219	AMY1C	276	-0.202696	-0.391857	0.0343361	-0.14774	-0.100244	0.0189135	0.15732	-0.159898	-0.248831	0.129232	0.00184636	0.666606	0.0958266	0.0739385	0.718151	0.00044895	0.0328614	0.00967537	0.193164	0.0159312	0.823435	0.421759	0.273703	0.843867	0.00330028	0.125523	0.0406229	NO	NO	NO	NO	NO	NO	NO	NO	NO	NO	NO	NO	NO
NM_001008234	FLJ10991	NA	-0.12238	-0.094615	0.177432	-0.152064	-0.0568171	0.0570641	0.298977	0.215716	0.0783358	0.189115	0.21687	0.0663628	0.201031	0.50949	0.433473	0.00171595	0.0253553	0.587768	0.262921	0.398304	0.225898	0.535082	0.740034	0.654734	0.00883977	0.105556	0.680726	NO	NO	NO	NO	NO	NO	NO	NO	NO	NO	NO	NO	NO
NM_001008237	LOC130502	130502	0.355349	0.167528	0.0389412	0.199794	0.0436282	0.182709	0.210677	0.112228	-0.00872302	0.00028792	0.177467	0.456196	0.00737822	0.18645	0.00405287	0.00841733	0.226268	0.890691	0.00208452	0.351608	0.675435	0.174156	0.451792	0.0480958	0.0284725	0.45531	0.921591	NO	NO	NO	NO	NO	NO	NO	NO	NO	NO	NO	NO	NO
NM_001008269	TMEM89	440955	-0.259309	-0.0706599	0.0854746	0.111208	-0.0981653	0.0568071	-0.19015	-0.0282928	0.294109	0.000972556	0.520082	0.291595	0.255109	0.314983	0.659117	0.00384552	0.765998	0.019717	0.00467581	0.686457	0.531972	0.581037	0.589872	0.806966	0.0161576	0.8878	0.0641874	NO	NO	NO	NO	NO	NO	NO	NO	NO	NO	NO	NO	NO
NM_001008274	LOC493829	493829	-0.234605	-0.188433	0.115086	0.0582974	-0.177166	0.0705161	-0.0804455	-0.131445	0.00751817	0.0101974	0.054655	0.292828	0.527851	0.215275	0.579262	0.115048	0.103174	0.922412	0.0253625	0.161759	0.533214	0.760931	0.487694	0.754588	0.199176	0.274945	0.945487	NO	NO	NO	NO	NO	NO	NO	NO	NO	NO	NO	NO	NO
NM_001008388	LOC493856	493856	-0.323427	-0.102924	-0.0986251	-0.048037	0.00287878	0.104032	0.0541894	-0.0443676	0.114932	1.9037e-06	0.168455	0.217383	0.503614	0.931263	0.00795043	0.602676	0.45423	0.310901	9.07081e-05	0.340686	0.451892	0.747649	0.971819	0.0719822	0.695793	0.683227	0.421987	YES	NO	NO	YES	NO	NO	NO	NO	NO	NO	NO	NO	NO
NM_001008390	CGGBP1	8545	-0.193562	0.0845422	0.0900308	-0.170583	-0.110925	-0.155806	0.0864605	0.106068	0.0465254	0.00306243	0.321443	0.22602	0.081161	0.0791939	0.022713	0.22527	0.0295854	0.5216	0.0103181	0.509924	0.462068	0.404148	0.28524	0.137075	0.331168	0.117031	0.621551	NO	NO	NO	NO	NO	NO	NO	NO	NO	NO	NO	NO	NO
NM_001008391	LOC493860	493860	0.186175	0.116611	0.0198972	-0.0387456	-0.0835294	-0.140715	0.164315	0.00971905	0.00306039	0.0163604	0.166427	0.62503	0.63832	0.394112	0.0643111	0.0126034	0.905655	0.965558	0.0364409	0.337814	0.797179	0.823393	0.655469	0.253176	0.0382676	0.955741	0.977184	NO	NO	NO	NO	NO	NO	NO	NO	NO	NO	NO	NO	NO
NM_001008392	CTDSPL	10217	-0.670698	-0.243462	-0.231599	-0.119672	0.00991421	-0.166375	-0.0649644	-0.139236	-0.205099	2.2044e-06	0.0231543	2.86631e-06	0.152145	0.889363	0.042396	0.288585	0.167417	0.0107214	9.66515e-05	0.0911043	0.000360507	0.48439	0.953999	0.199488	0.399471	0.377438	0.0433154	YES	NO	NO	YES	NO	NO	NO	NO	NO	NO	NO	NO	NO
NM_001008393	LOC201725	201725	-0.176568	0.112492	0.111139	-0.0743004	0.0573342	-0.173984	0.137172	0.0828727	0.128265	0.0564277	0.225849	0.119957	0.224608	0.433926	0.00485333	0.0581395	0.199413	0.224737	0.097977	0.409181	0.32106	0.554677	0.685584	0.0538145	0.119861	0.420921	0.329963	NO	NO	NO	NO	NO	NO	NO	NO	NO	NO	NO	NO	NO
NM_001008395	LOC389541	389541	-0.214532	-0.30498	-0.244427	0.0933948	-0.000990757	0.0858864	0.0239204	-0.224833	-0.376664	0.091019	0.0325642	0.00472879	0.196584	0.989218	0.453171	0.785137	0.099663	0.0019615	0.144735	0.115242	0.0397472	0.531745	0.99633	0.666519	0.844541	0.269136	0.0133909	NO	NO	NO	NO	NO	NO	NO	NO	NO	NO	NO	NO	NO
NM_001008404	FLJ38594	400258	-0.385576	-0.287499	0.141465	0.0144369	-0.336669	0.222266	-0.0294747	-0.0240472	0.380571	0.000543506	0.0543589	0.176597	0.894949	0.0779632	0.268674	0.819829	0.850946	0.0164712	0.00318862	0.161215	0.401402	0.954984	0.282338	0.525783	0.870392	0.929309	0.0571632	NO	NO	NO	NO	NO	NO	NO	NO	NO	NO	NO	NO	NO
NM_001008405	BCAP29	55973	0.136613	0.200244	0.0379622	-0.192888	-0.0368229	-0.0581798	0.435389	0.252243	0.307456	0.217063	0.0171887	0.670627	0.200638	0.484246	0.641164	5.64439e-06	0.0843129	0.0376228	0.294645	0.0745667	0.825976	0.53492	0.721795	0.795786	0.000128819	0.240928	0.0954754	NO	NO	NO	NO	NO	NO	NO	NO	YES	NO	NO	YES	NO
NM_001008408	RBM33	NA	0.0347371	-0.29775	-0.0800972	0.00135519	0.0255148	0.0469439	-0.119658	0.075423	-0.0866193	0.67875	0.00559549	0.163524	0.966962	0.483771	0.465826	0.0311895	0.254201	0.241345	0.740739	0.0350731	0.384771	0.986368	0.721407	0.675814	0.0747463	0.488091	0.348315	NO	NO	NO	NO	NO	NO	NO	NO	NO	NO	NO	NO	NO
NM_001008409	TTLL9	164395	0.342557	0.16007	-0.0583798	-0.0593618	0.0978051	0.0425523	0.160246	0.0937814	-0.0187839	0.000441097	0.130104	0.383199	0.478613	0.233101	0.583264	0.0153051	0.240209	0.749333	0.0027851	0.286046	0.614566	0.732343	0.508977	0.757878	0.0441082	0.472215	0.813903	NO	NO	NO	NO	NO	NO	NO	NO	NO	NO	NO	NO	NO
NM_001008489	PHOSPHO2	493911	-0.0877506	0.0146234	-0.0790316	0.0259435	-0.0782011	0.058209	0.174213	-0.112193	0.283948	0.0706405	0.797636	0.251097	0.866633	0.466647	0.635704	0.124651	0.41194	0.0274634	0.117866	0.881425	0.490134	0.939969	0.71013	0.792377	0.21155	0.648063	0.0784518	NO	NO	NO	NO	NO	NO	NO	NO	NO	NO	NO	NO	NO
NM_001008490	KLF6	1316	0.0537341	-0.0288912	-0.150819	0.167787	0.0681472	0.220863	-0.0792758	0.0130254	0.181939	0.146167	0.570229	0.00573217	0.0198662	0.22265	0.000166988	0.0324827	0.837511	0.0322713	0.213044	0.725673	0.0452957	0.249952	0.496415	0.00646598	0.0769995	0.92262	0.0869399	NO	NO	YES	YES	NO	NO	YES	YES	NO	NO	YES	YES	NO
NM_001008491	2010-09-02	4735	-0.217898	-0.20106	0.038741	-0.0710777	0.0181168	0.0637352	0.11829	0.235872	0.168574	0.00847648	0.0592894	0.700442	0.179202	0.737103	0.391108	0.24315	0.0198019	0.185596	0.0221535	0.170667	0.844008	0.514211	0.877688	0.62423	0.35078	0.0889022	0.286329	NO	NO	NO	NO	NO	NO	NO	NO	NO	NO	NO	NO	NO
NM_001008495	TMEM64	NA	0.0508413	-0.0906644	0.266156	-0.228912	-0.0814208	-0.206849	0.130715	0.0926831	-0.364756	0.539294	0.459811	0.0590402	0.00504295	0.529634	0.215945	0.00197171	0.519593	0.000745221	0.61688	0.637028	0.209593	0.148869	0.753976	0.479627	0.00980223	0.73236	0.00652153	NO	NO	NO	NO	NO	NO	NO	NO	NO	NO	NO	NO	NO
NM_001008530	LGMN	5641	-0.263567	-0.444123	-0.369506	-0.050977	-0.176544	0.167029	-0.210827	-0.424611	-0.532706	0.0665401	0.00013765	0.000544008	0.765632	0.0999134	0.00776432	0.0028559	2.7473e-05	2.77495e-06	0.112121	0.00243766	0.00941719	0.89126	0.325815	0.0712871	0.0129162	0.000700276	9.16e-05	NO	YES	YES	YES	NO	NO	YES	YES	NO	YES	YES	YES	NO
NM_001008540	CXCR4	7852	-1.48301	-0.450373	-0.337784	-0.0982345	0.00922752	0.0927324	-0.409306	-0.472537	-0.433433	7.04915e-05	5.0177e-06	2.15741e-05	0.00103255	0.84019	0.0557407	0.00725561	1.45485e-05	8.40474e-06	0.000839999	0.000251293	0.00116534	0.0812106	0.930216	0.234203	0.0255667	0.00042779	0.000212349	YES	YES	YES	YES	YES	NO	NO	YES	YES	YES	YES	YES	NO
NM_001008566	TPST2	8459	0.20285	-0.403816	-0.0622985	-0.0846896	0.0259701	0.04207	-0.163172	-0.042533	-0.0256773	0.0645365	0.000337154	0.514528	0.444697	0.709121	0.55011	0.032651	0.573665	0.754852	0.109269	0.00462908	0.718421	0.71194	0.862984	0.734574	0.0773134	0.769925	0.817989	NO	NO	NO	NO	NO	NO	NO	NO	NO	NO	NO	NO	NO
NM_001008572	TTLL1	NA	-0.352375	-0.313821	-0.0337619	-0.0413158	-0.130939	-0.0464488	-0.0327891	-0.181786	-0.499351	0.00937501	0.00330057	0.722136	0.619383	0.235947	0.587699	0.530012	0.0111048	1.23551e-05	0.023886	0.0240248	0.858205	0.813877	0.51171	0.760625	0.633463	0.0589485	0.000287302	NO	NO	NO	NO	NO	NO	NO	NO	NO	NO	YES	YES	NO
NM_001008656	TCOF1	6949	-0.0789097	0.0548358	-0.0429878	0.0903227	-0.0685267	0.0137746	-0.203986	-0.187913	0.0409925	0.144551	0.188983	0.348784	0.215461	0.287087	0.861238	5.10401e-05	0.0273166	0.503	0.211196	0.365944	0.58591	0.547091	0.564252	0.926342	0.000649537	0.111112	0.605208	NO	NO	NO	NO	NO	NO	NO	NO	NO	NO	NO	NO	NO
NM_001008658	TUBGCP6	NA	-0.107151	0.113071	-0.0307558	0.0575629	0.0254242	-0.113547	-0.18265	-0.100059	-0.00672671	0.0574142	0.193072	0.508044	0.574295	0.672046	0.306555	0.000445639	0.205148	0.886175	0.0994075	0.370758	0.714097	0.788087	0.841205	0.561046	0.00328154	0.427865	0.91798	NO	NO	NO	NO	NO	NO	NO	NO	NO	NO	NO	NO	NO
NM_001008661	RP4-531M19.2	56267	0.0238378	0.00855631	0.077944	-0.0779476	0.0466315	0.108888	0.231117	-0.0534023	0.122129	0.603117	0.893412	0.182376	0.343438	0.393628	0.196212	3.61035e-09	0.516778	0.060083	0.674125	0.941265	0.409289	0.642747	0.655134	0.45935	7.23371e-07	0.730125	0.128893	NO	NO	NO	NO	NO	NO	NO	NO	NO	NO	NO	NO	NO
NM_001008697	TFIP11	24144	0.0431181	0.0358228	0.0747662	-0.0626877	-0.0885071	-0.126263	-0.0960007	-0.0031659	0.056402	0.310807	0.606348	0.427998	0.416933	0.0103111	0.216947	0.0428262	0.946963	0.484146	0.395328	0.751715	0.653392	0.693586	0.0832958	0.481035	0.0948995	0.973489	0.587984	NO	NO	NO	NO	NO	NO	NO	NO	NO	NO	NO	NO	NO
NM_001008701	LPHN1	22859	-0.297329	-0.104981	0.0635375	0.227588	-0.0380869	0.164262	-0.192882	-0.112499	0.181288	3.87952e-07	0.246821	0.301207	0.146715	0.748942	0.283881	0.109364	0.279979	0.0651776	3.80623e-05	0.432213	0.540748	0.478187	0.884699	0.53931	0.191801	0.518577	0.136295	NO	NO	NO	NO	NO	NO	NO	NO	NO	NO	NO	NO	NO
NM_001008708	CHAC2	494143	0.274349	0.132489	0.149064	-0.0482191	0.019801	0.194828	0.150886	0.0372416	0.0871079	0.00399509	0.227867	0.0774807	0.68534	0.820312	0.095444	0.06212	0.809424	0.297056	0.0125665	0.4117	0.247786	0.849209	0.920633	0.314783	0.125468	0.908374	0.40724	NO	NO	NO	NO	NO	NO	NO	NO	NO	NO	NO	NO	NO
NM_001008723	C10orf80	159686	0.350235	0.353891	0.187478	-0.0397549	0.0831079	0.00320296	0.07549	-0.0225399	0.171304	0.000123605	0.00112804	0.0187697	0.354567	0.197268	0.958824	0.0626204	0.708925	6.32474e-06	0.00121428	0.0111712	0.0998521	0.649773	0.465906	0.981077	0.126186	0.856446	0.000171625	NO	NO	NO	NO	NO	NO	NO	NO	NO	NO	NO	NO	NO
NM_001008726	C14orf150	112840	0.120237	0.0805131	0.261167	-0.125042	0.122096	0.0515267	0.427705	0.144147	-0.0411199	0.122891	0.285882	0.0631581	0.438113	0.0652216	0.507529	0.000141802	0.340547	0.793879	0.185408	0.474071	0.219013	0.707331	0.255156	0.705943	0.00138829	0.5828	0.848435	NO	NO	NO	NO	NO	NO	NO	NO	NO	NO	NO	NO	NO
NM_001008735	HMG1L1	10357	-0.156719	-0.287375	-0.0477745	0.0942251	-0.0458824	0.0789188	0.032806	-0.03223	-0.1283	0.00794781	0.000217122	0.590539	0.0203751	0.316658	0.426964	0.466741	0.697323	0.0177015	0.0210852	0.00338879	0.771969	0.252942	0.591335	0.64934	0.57565	0.851263	0.0600186	NO	NO	NO	NO	NO	NO	NO	NO	NO	NO	NO	NO	NO
NM_001008741	LOC388817	5478	-0.024547	-0.0615049	-0.0906451	0.00852868	0.117171	0.0795254	0.122621	0.140875	0.000652212	0.841342	0.576318	0.161242	0.789163	0.0126487	0.437903	0.106237	0.18436	0.988011	0.876915	0.730991	0.381481	0.902031	0.0942691	0.657217	0.187654	0.401454	0.992098	NO	NO	NO	NO	NO	NO	NO	NO	NO	NO	NO	NO	NO
NM_001008743	SULT1C3	442038	-0.0895163	0.123984	-0.0479235	0.229717	0.034821	-0.0813679	-0.102066	-0.116843	0.0652985	0.0267345	0.146403	0.412273	0.0545325	0.469552	0.101972	0.0429125	0.057049	0.138386	0.0537089	0.309514	0.640013	0.357281	0.71166	0.326321	0.0950418	0.184578	0.230969	NO	NO	NO	NO	NO	NO	NO	NO	NO	NO	NO	NO	NO
NM_001008747	LOC441294	NA	-0.457169	-0.0177973	0.232118	0.0254003	-0.144228	-0.086176	0.304259	0.171327	0.307659	0.000885843	0.852248	0.133207	0.828934	0.0191141	0.383532	0.0141709	0.0886861	0.182468	0.00438746	0.917073	0.340344	0.922063	0.122029	0.618381	0.0417471	0.249033	0.282794	NO	NO	NO	NO	NO	NO	NO	NO	NO	NO	NO	NO	NO
NM_001008756	GCET2	257144	0.111844	0.0163743	-0.0428208	0.0462321	0.0873585	-0.0417386	0.0165301	0.019769	-0.11646	7.85513e-05	0.865804	0.407447	0.35305	0.154037	0.465983	0.700873	0.625654	0.0501945	0.000903549	0.925189	0.635704	0.649075	0.410488	0.675929	0.77624	0.8076	0.11436	NO	NO	NO	NO	NO	NO	NO	NO	NO	NO	NO	NO	NO
NM_001008778	LOC387778	387778	-0.405187	-0.0115777	0.0568853	0.230966	-0.10816	0.128077	-0.326252	-0.181157	0.328042	0.000394239	0.955607	0.611854	0.143145	0.509161	0.398353	5.31322e-05	0.146501	0.0274518	0.00257196	0.976056	0.78764	0.475005	0.739805	0.628464	0.000667776	0.346278	0.0784319	YES	NO	NO	YES	NO	NO	NO	NO	YES	NO	NO	YES	NO
NM_001008784	CD200R2	344807	-0.155332	-0.140809	-0.0996028	0.0513751	-0.00920256	-0.0964023	0.170778	0.155703	-0.0359984	0.000123293	0.0018365	0.0237473	0.427989	0.81329	0.000180195	0.0486268	0.185449	0.730144	0.0012126	0.0158826	0.117448	0.700964	0.9169	0.00688559	0.104228	0.402959	0.799004	NO	NO	NO	NO	NO	NO	NO	NO	NO	NO	NO	NO	NO
NM_001008895	CUL4A	8451	0.0725249	0.0387335	-0.111045	-0.0159244	-0.0656964	-0.0151492	0.194828	-0.087168	-0.0178092	0.144722	0.428096	0.0350949	0.677067	0.0029487	0.774394	0.000433686	0.0458271	0.80481	0.211339	0.609157	0.151029	0.844538	0.0366324	0.877721	0.00321274	0.158151	0.856823	NO	NO	NO	NO	NO	NO	NO	NO	NO	NO	NO	NO	NO
NM_001008938	CKAP5	9793	-0.245559	0.156726	-0.0160062	-0.0958149	0.0130488	-0.145451	-0.105955	0.139044	-0.000336574	0.0182431	0.114839	0.802355	0.345675	0.636948	0.00148766	0.095218	0.120349	0.997249	0.0396723	0.263522	0.902035	0.644734	0.820863	0.0251312	0.172851	0.305194	0.998254	NO	NO	NO	NO	NO	NO	NO	NO	NO	NO	NO	NO	NO
NM_001009	RPS5	6193	0.11439	-0.118745	-0.204704	0.0993019	-0.0485302	0.0287799	0.0812259	-0.0259169	-0.168122	0.300487	0.222721	0.00164775	0.138987	0.10761	0.776082	0.0599193	0.778698	3.21969e-05	0.384959	0.405505	0.0202657	0.470693	0.338549	0.878755	0.122215	0.894904	0.000611671	NO	NO	NO	NO	NO	NO	NO	NO	NO	NO	NO	NO	NO
NM_001009185	ACSL6	23305	-0.0580468	0.0943915	0.0976952	-0.00658234	0.085767	0.062709	0.0686726	0.174948	-0.0230228	0.315573	0.368759	0.117939	0.884937	0.15626	0.19759	0.314427	0.00729816	0.747614	0.400386	0.554023	0.317639	0.950117	0.413182	0.460505	0.426001	0.0436042	0.81265	NO	NO	NO	NO	NO	NO	NO	NO	NO	NO	NO	NO	NO
NM_001009552	PPP2CB	5516	0.110696	0.00173527	0.0765814	0.0448703	-0.151268	0.0699716	0.0254351	0.105981	0.255259	0.0543598	0.977343	0.165194	0.47823	0.00488472	0.131161	0.335932	0.0230612	0.000140704	0.0951131	0.98714	0.386884	0.732184	0.0509495	0.374674	0.44823	0.0990694	0.00183533	NO	NO	NO	NO	NO	NO	NO	NO	NO	NO	NO	NO	NO
NM_001009554	MFAP3L	9848	0.121888	0.0899532	0.117908	-0.09973	0.0440522	-0.118549	-0.146944	-0.611367	-0.778049	0.0480701	0.0930012	0.00106733	0.0653352	0.759463	0.136894	0.0292268	3.36054e-05	4.74927e-06	0.0861731	0.229873	0.0150009	0.377763	0.890104	0.383227	0.0712415	0.000813279	0.000135938	NO	NO	YES	YES	NO	NO	NO	NO	NO	YES	YES	YES	NO
NM_001009566	CLSTN1	22883	-0.345996	0.0028659	0.0630341	-0.0498857	0.0259569	-0.00683903	-0.0432257	-0.217003	-0.17654	0.00574489	0.976364	0.288909	0.58422	0.551563	0.932576	0.547682	0.0178853	0.00427265	0.0165403	0.986483	0.529377	0.794039	0.767751	0.967909	0.648554	0.0827174	0.0235139	NO	NO	NO	NO	NO	NO	NO	NO	NO	NO	NO	NO	NO
NM_001009567	MRC1L1	414308	-0.51587	-0.0944898	0.00375614	-0.225242	-0.285183	-0.97163	-0.0773151	0.096239	0.13593	0.00259575	0.611337	0.985695	0.0146686	0.0120066	0.000323991	0.319015	0.250714	0.323541	0.00914963	0.755555	0.992318	0.227228	0.0916638	0.00955939	0.430732	0.48404	0.434693	NO	NO	NO	NO	NO	NO	YES	YES	NO	NO	NO	NO	NO
NM_001009608	C20orf94	128710	0.158155	-0.162663	-0.0767509	-0.0606913	0.139521	0.125502	0.148318	0.0843593	0.111271	0.233603	0.232098	0.117502	0.39807	0.0540983	0.23052	0.00105691	0.225863	0.0452444	0.312832	0.416787	0.317049	0.680808	0.229789	0.492707	0.00621771	0.455082	0.106671	NO	NO	NO	NO	NO	NO	NO	NO	NO	NO	NO	NO	NO
NM_001009611	PRAMEF4	400735	-0.00191993	-0.107672	-0.0730648	-0.0400953	-0.00962411	0.0447563	-0.0534904	-0.0286305	0.0516111	0.917705	0.0228598	0.14695	0.276304	0.890927	0.51908	0.326543	0.501195	0.441701	0.938593	0.0903848	0.361883	0.595497	0.954699	0.714105	0.438521	0.718537	0.548419	NO	NO	NO	NO	NO	NO	NO	NO	NO	NO	NO	NO	NO
NM_001009820	SNRP70	NA	0.447366	0.164672	-0.143153	0.0198532	0.0931452	0.0743296	0.0694704	-0.121218	-0.215497	7.2703e-07	0.0492378	0.22076	0.766663	0.283201	0.229426	0.374067	0.0298151	0.00949247	5.33083e-05	0.15083	0.455436	0.891449	0.559615	0.492239	0.486898	0.117642	0.0401264	YES	NO	NO	YES	NO	NO	NO	NO	NO	NO	NO	NO	NO
NM_001009881	ZCCHC11	23318	-0.183324	0.219582	0.0487858	-0.0813241	0.0280825	-0.0692679	-0.148065	0.0750002	-0.0610886	0.0487819	0.0585973	0.570027	0.356339	0.504886	0.395067	0.00406729	0.520178	0.594373	0.0872562	0.169383	0.757471	0.651328	0.737138	0.626601	0.0167784	0.732765	0.686437	NO	NO	NO	NO	NO	NO	NO	NO	NO	NO	NO	NO	NO
NM_001009894	C12orf29	91298	0.104329	0.144968	0.0212183	-0.170099	-0.00815037	-0.279114	0.256689	-0.0132242	-0.136355	0.222126	0.165441	0.790258	0.329547	0.961701	0.0293249	0.00366801	0.929809	0.130748	0.30024	0.33658	0.895193	0.63336	0.986117	0.159349	0.0155638	0.965603	0.221591	NO	NO	NO	NO	NO	NO	NO	NO	NO	NO	NO	NO	NO
NM_001009899	KIAA2018	205717	0.519333	0.191589	0.279966	-0.0910555	0.0734912	-0.0359235	0.261283	0.273908	0.304637	1.43694e-05	0.0329146	0.0100424	0.504433	0.589496	0.778385	0.00551402	0.00593592	0.000391006	0.000307195	0.116101	0.0656453	0.748269	0.791893	0.879787	0.020937	0.0376868	0.00401754	YES	NO	NO	YES	NO	NO	NO	NO	YES	NO	NO	YES	NO
NM_001009905	B3GNTL1	146712	-0.164904	-0.0684125	0.0579698	0.0952913	-0.0875315	0.074825	-0.0453121	-0.168427	-0.0479404	0.141441	0.156223	0.41994	0.232496	0.019398	0.409195	0.301944	0.0242548	0.421922	0.207631	0.323504	0.64682	0.562897	0.123247	0.635757	0.413028	0.102335	0.530203	NO	NO	NO	NO	NO	NO	NO	NO	NO	NO	NO	NO	NO
NM_001009913	DKFZp686I21167	NA	0.546722	0.421001	-0.015122	0.0377995	0.0669968	0.00304023	0.863326	0.958304	0.715169	0.000962273	1.88469e-09	0.818214	0.635092	0.288496	0.963231	5.03564e-05	3.23758e-06	0.000209658	0.00463154	1.24904e-06	0.910998	0.821875	0.565485	0.983538	0.000643688	0.0001489	0.00248632	YES	YES	NO	YES	NO	NO	NO	NO	YES	YES	NO	YES	NO
NM_001009921	KIAA0804	23355	-0.276554	-0.0531505	-0.256988	-0.219262	-0.127214	-0.228292	0.0823499	-0.0105625	-0.0527657	0.0549723	0.581523	0.0715343	0.083731	0.0480678	0.0380388	0.0913378	0.909005	0.596599	0.0959995	0.734782	0.236086	0.407147	0.213854	0.187699	0.167644	0.957517	0.688424	NO	NO	NO	NO	NO	NO	NO	NO	NO	NO	NO	NO	NO
NM_001009924	C20orf30	29058	-0.35199	-0.256082	0.319479	-0.166437	0.0563646	0.301981	0.248763	0.259633	0.282145	0.0796877	0.188993	0.132608	0.189446	0.716674	0.0701976	0.135311	0.131165	0.21724	0.129893	0.365944	0.33947	0.523482	0.866888	0.266442	0.225618	0.322532	0.322001	NO	NO	NO	NO	NO	NO	NO	NO	NO	NO	NO	NO	NO
NM_001009944	PKD1	5310	-0.194411	0.0760675	0.0381189	0.0382725	-0.0257079	0.103699	0.00775972	-0.0276234	0.144591	0.000241565	0.277218	0.465589	0.689956	0.823865	0.435333	0.884272	0.81675	0.253653	0.00187042	0.464856	0.683936	0.852009	0.921861	0.65593	0.918383	0.912377	0.361261	NO	NO	NO	NO	NO	NO	NO	NO	NO	NO	NO	NO	NO
NM_001009954	MGC131695	NA	0.219951	0.170183	-0.0352502	-0.0562451	0.0777741	0.0112224	-0.076045	0.0233704	-0.102395	0.00438207	0.0880895	0.497156	0.46232	0.271456	0.895611	0.211047	0.731998	0.185154	0.0134427	0.221555	0.707098	0.722692	0.548033	0.946611	0.315974	0.869714	0.285878	NO	NO	NO	NO	NO	NO	NO	NO	NO	NO	NO	NO	NO
NM_001009956	ZNF655	NA	0.0103854	0.199513	0.0660298	-0.158207	0.00369822	-0.139964	0.0908916	0.165935	0.312627	0.90319	0.0236436	0.117022	0.00146237	0.954887	0.00385388	0.00284883	0.00286459	7.91925e-06	0.925975	0.0925915	0.316476	0.0914558	0.983665	0.0466009	0.0128942	0.0219182	0.000202277	NO	NO	NO	NO	NO	NO	YES	YES	NO	NO	YES	YES	NO
NM_001009991	SYTL3	94120	-0.401951	-0.297298	-0.444807	0.126539	0.00755995	0.0827227	-0.0855388	0.0558471	0.293943	3.17566e-06	0.0118703	0.0027377	0.0591854	0.94639	0.363069	0.0724712	0.539728	0.012732	0.000122977	0.058356	0.0276401	0.367742	0.979609	0.603752	0.140689	0.746453	0.0486666	YES	NO	NO	YES	NO	NO	NO	NO	NO	NO	NO	NO	NO
NM_001009993	MGC87527	130074	0.179613	0.0650541	0.026428	-0.0271319	0.0682699	0.170399	0.145617	0.176634	0.146652	0.00683487	0.165937	0.543648	0.620042	0.0175516	0.00565922	0.0341824	0.0192168	0.056109	0.0188797	0.33715	0.740316	0.814204	0.115786	0.0588853	0.0799941	0.0870006	0.123349	NO	NO	NO	NO	NO	NO	NO	NO	NO	NO	NO	NO	NO
NM_001009997	C10orf62	414157	-0.267452	-0.0693057	0.0107453	0.170251	-0.180717	0.197728	-0.145522	-0.0600593	0.234614	0.00240052	0.524735	0.905616	0.127576	0.208866	0.160041	0.0105889	0.461925	0.0543961	0.00862455	0.690538	0.954356	0.461239	0.481339	0.415778	0.0336886	0.688393	0.120739	NO	NO	NO	NO	NO	NO	NO	NO	NO	NO	NO	NO	NO
NM_001010	RPS6	6194	0.0239681	-0.0683259	0.0585142	0.0211229	0.0110352	-0.00923469	0.174181	0.0113385	-0.0672404	0.654155	0.256108	0.183368	0.0618283	0.597109	0.809979	9.66797e-08	0.871907	0.0856225	0.719183	0.443017	0.410325	0.37204	0.796654	0.897483	6.94071e-06	0.939577	0.164404	NO	NO	NO	NO	NO	NO	NO	NO	NO	NO	NO	NO	NO
NM_001010844	IRAK1BP1	134728	-0.0800121	-0.151113	0.0637589	0.0157633	-0.0166184	0.130211	-0.172244	-0.11923	0.0113919	0.00516769	0.0516156	0.438081	0.770657	0.835887	0.117622	0.000625781	0.000275365	0.860547	0.015263	0.155406	0.66233	0.892912	0.92841	0.353213	0.00421863	0.00389877	0.89889	NO	NO	NO	NO	NO	NO	NO	NO	NO	NO	NO	NO	NO
NM_001010845	hyst1046	123876	0.00624973	0.0319969	0.0154131	-0.024712	-0.00191644	-0.0260592	-0.0832593	-0.11672	0.0647596	0.841714	0.378344	0.618542	0.418401	0.959459	0.358163	0.214513	0.0620588	0.114605	0.877143	0.563209	0.792597	0.694889	0.985579	0.599699	0.320163	0.195598	0.202063	NO	NO	NO	NO	NO	NO	NO	NO	NO	NO	NO	NO	NO
NM_001010846	SHE	126669	0.0792877	0.0572397	0.0162886	-0.156231	-0.0823717	-0.247579	0.0376038	0.193892	-0.0748462	0.12755	0.639454	0.862363	0.0837876	0.39991	0.0329567	0.432931	0.00255651	0.108226	0.191097	0.775782	0.932961	0.407147	0.660871	0.171151	0.544276	0.0202814	0.194013	NO	NO	NO	NO	NO	NO	NO	NO	NO	NO	NO	NO	NO
NM_001010848	NRG3	10718	0.0173135	-0.0145227	0.00276259	-0.166063	0.0210159	0.0103533	0.0661109	-0.0129512	-0.0229855	0.687531	0.447789	0.955645	0.0141106	0.662412	0.854672	0.0168728	0.668229	0.661361	0.747972	0.626134	0.978245	0.227028	0.835604	0.923177	0.0474591	0.833798	0.742463	NO	NO	NO	NO	NO	NO	NO	NO	NO	NO	NO	NO	NO
NM_001010851	LOC90321	90321	-0.22627	-0.286473	-0.144127	-0.100896	0.0251457	-0.105106	0.0839303	0.0299911	0.0493629	0.0184662	0.0318451	0.0282645	0.1569	0.624124	0.204471	0.289336	0.617105	0.651074	0.0400693	0.113373	0.131026	0.488292	0.814461	0.467796	0.400221	0.801761	0.734302	NO	NO	NO	NO	NO	NO	NO	NO	NO	NO	NO	NO	NO
NM_001010853	ACY1L2	135293	-0.320684	-0.29619	-0.131848	-0.0907651	-0.0160022	-0.145048	0.26152	-0.0211931	-0.0884464	0.005748	0.0737728	0.222785	0.580342	0.888677	0.37189	0.00233818	0.861601	0.454528	0.0165459	0.196921	0.457964	0.791935	0.953999	0.610173	0.0110837	0.935179	0.560534	NO	NO	NO	NO	NO	NO	NO	NO	NO	NO	NO	NO	NO
NM_001010854	TTC7B	145567	0.388104	0.172679	0.0600157	-0.0357921	0.129491	-0.0045677	0.186574	0.629628	0.595041	3.97774e-07	0.0204525	0.269174	0.686518	0.0128369	0.95977	4.03499e-05	4.85777e-07	6.54405e-05	3.85058e-05	0.0838687	0.508123	0.849752	0.0951368	0.981646	0.000548752	4.14377e-05	0.00104023	YES	YES	NO	YES	NO	YES	NO	YES	YES	YES	NO	YES	NO
NM_001010855	C17orf38	NA	-0.202335	-0.143183	-0.0594513	-0.100878	-0.118805	-0.148273	0.173368	0.276284	0.26151	0.000638389	0.0661177	0.261874	0.0973165	0.000971183	0.0173521	0.0124357	0.000768473	0.00179115	0.00354498	0.183247	0.501763	0.423878	0.017917	0.116159	0.0378653	0.00835957	0.0125767	NO	NO	NO	NO	NO	NO	NO	NO	NO	NO	NO	NO	NO
NM_001010856	MGC71022	NA	-0.340144	-0.406122	0.475485	-0.107059	-0.0623455	0.163843	0.337581	0.334971	0.41127	0.0510185	0.0581003	0.028878	0.385804	0.55407	0.269046	0.0210639	0.0329796	0.150369	0.0904238	0.168455	0.132916	0.672346	0.769127	0.526154	0.0558678	0.125871	0.244867	NO	NO	NO	NO	NO	NO	NO	NO	NO	NO	NO	NO	NO
NM_001010857	LELP1	149018	-0.306545	0.0352616	0.0372385	0.311975	-0.090561	0.248741	-0.253222	-0.0485814	0.395096	0.00499627	0.81972	0.719453	0.0544299	0.584419	0.127039	0.00206451	0.610731	0.0109311	0.0148663	0.896402	0.856891	0.357152	0.788823	0.368333	0.0101407	0.797689	0.0439053	NO	NO	NO	NO	NO	NO	NO	NO	NO	NO	NO	NO	NO
NM_001010862	SPIN3	169981	0.10298	-0.0559692	0.0319389	-0.0818602	-0.00845781	-0.0461217	-0.0114638	-0.15971	-0.178591	0.128494	0.469015	0.51133	0.166156	0.877743	0.521135	0.889804	0.114094	0.0094166	0.192178	0.644826	0.716513	0.499115	0.949058	0.715398	0.922571	0.294173	0.0399527	NO	NO	NO	NO	NO	NO	NO	NO	NO	NO	NO	NO	NO
NM_001010864	FLJ34302	NA	0.0626068	-0.0725074	0.125816	-0.212977	0.151339	0.00575404	0.227585	0.219857	0.146329	0.364226	0.39191	0.0485147	0.00440024	0.058026	0.937587	0.0100331	0.0641438	0.271668	0.449408	0.575507	0.185562	0.141456	0.238348	0.970363	0.0324384	0.199434	0.380393	NO	NO	NO	NO	NO	NO	NO	NO	NO	NO	NO	NO	NO
NM_001010865	EME2	197342	-0.126658	-0.209851	0.100667	-0.011208	-0.110022	0.0578622	0.0856755	0.0496811	0.217312	0.0556541	9.7169e-07	0.0038166	0.898291	0.2483	0.605282	0.227423	0.349105	0.0378549	0.0969198	8.28252e-05	0.0346126	0.956277	0.524505	0.77182	0.333622	0.590605	0.0959061	NO	NO	NO	NO	NO	NO	NO	NO	NO	NO	NO	NO	NO
NM_001010866	RP13-15M17.2	199953	0.0948744	0.175264	0.0293841	0.0666986	-0.0740489	-0.0716148	-0.0197314	-0.0719941	-0.0703319	0.0184122	0.0290292	0.434532	0.152505	0.00177438	0.317395	0.511379	0.0300057	0.100453	0.039979	0.106949	0.659363	0.484555	0.0263791	0.568471	0.616453	0.117999	0.184021	NO	NO	NO	NO	NO	NO	NO	NO	NO	NO	NO	NO	NO
NM_001010867	C1orf69	200205	0.148641	0.0945494	-0.335999	-0.0358313	0.013561	0.151362	0.0504323	-0.0152811	0.0756053	0.0828692	0.455995	0.00147939	0.484188	0.817402	0.0166013	0.0648302	0.5544	0.151609	0.134088	0.633533	0.0190093	0.736238	0.919064	0.112444	0.129503	0.756903	0.246521	NO	NO	NO	NO	NO	NO	NO	NO	NO	NO	NO	NO	NO
NM_001010868	C6orf163	NA	-0.0549481	0.0476011	-0.0634194	-0.0454415	-0.0377536	-0.0836283	-0.00569629	0.0480756	-0.116639	0.0463072	0.463237	0.0565315	0.503546	0.692394	0.171363	0.889166	0.110341	0.0014458	0.0836218	0.639843	0.204084	0.747649	0.853713	0.43046	0.922187	0.286774	0.0106321	NO	NO	NO	NO	NO	NO	NO	NO	NO	NO	NO	NO	NO
NM_001010870	TDRD6	221400	0.173803	0.215792	0.161625	-0.0572588	0.140889	-0.0770552	0.103485	-0.285927	-0.570782	0.0188057	9.23093e-05	0.139398	0.289624	0.00411125	0.297185	0.0413674	0.000529562	1.28386e-06	0.0406217	0.00184951	0.350192	0.605297	0.0454616	0.552107	0.0923002	0.00639752	5.15714e-05	NO	NO	NO	NO	NO	NO	NO	NO	NO	NO	YES	YES	NO
NM_001010873	BZRPL1	222642	-0.0927806	8.87459e-05	0.107412	0.0964298	-0.0832262	0.126801	-0.117108	0.022182	0.147012	0.107321	0.999192	0.0793419	0.287064	0.427733	0.232112	0.0172873	0.7912	0.105551	0.165793	0.999366	0.250808	0.602853	0.681802	0.493578	0.0483254	0.900332	0.190346	NO	NO	NO	NO	NO	NO	NO	NO	NO	NO	NO	NO	NO
NM_001010875	SLC25A30	253512	0.0115684	0.192226	-0.0297866	-0.250874	-0.136984	-0.10202	0.107888	0.299912	0.201522	0.874158	0.143939	0.524111	0.0130042	0.313393	0.1643	0.00390875	0.0217586	0.0234572	0.903807	0.306425	0.725764	0.2199	0.589014	0.420886	0.0163435	0.0950456	0.0714117	NO	NO	NO	NO	NO	NO	NO	NO	NO	NO	NO	NO	NO
NM_001010876	C6orf191	253582	-0.0921985	0.164894	-0.0636783	0.138203	0.0200304	0.0370259	-0.0074118	-0.0649574	0.0271779	0.0069501	0.0215749	0.0507973	0.0106908	0.579598	0.473523	0.83099	0.0559475	0.586343	0.0191153	0.0869643	0.190487	0.201123	0.785984	0.681686	0.8791	0.181996	0.679257	NO	NO	NO	NO	NO	NO	NO	NO	NO	NO	NO	NO	NO
NM_001010877	ZNF311	282890	-0.0614541	0.111079	-0.0196011	-0.0864407	0.0158167	-0.104137	0.101215	-0.0184726	-0.337655	0.0109939	0.195774	0.655734	0.217641	0.829853	0.213023	0.232901	0.795079	0.00107203	0.0268895	0.374197	0.817166	0.549556	0.924796	0.475835	0.339462	0.90239	0.00854796	NO	NO	NO	NO	NO	NO	NO	NO	NO	NO	NO	NO	NO
NM_001010878	MGC104723	283951	0.0737628	-0.226523	-0.0238293	0.108329	-0.0472078	0.124267	-0.0518135	0.0402599	0.111173	0.410288	0.00818696	0.631005	0.0950753	0.49888	0.0882069	0.0990465	0.68489	0.16478	0.494383	0.0450845	0.801293	0.420925	0.732465	0.301267	0.177945	0.844505	0.262377	NO	NO	NO	NO	NO	NO	NO	NO	NO	NO	NO	NO	NO
NM_001010880	LOC284323	NA	-0.116787	-0.0580311	0.187086	-0.184194	-0.0837433	-0.106727	0.146378	0.0854427	0.00837744	0.121401	0.402311	0.110927	0.162289	0.460628	0.184982	0.141266	0.501525	0.938641	0.183578	0.584741	0.306509	0.494683	0.706335	0.44656	0.232845	0.718771	0.957761	NO	NO	NO	NO	NO	NO	NO	NO	NO	NO	NO	NO	NO
NM_001010883	FAM102B	284611	-0.183596	-0.0834723	-0.06434	-0.208021	-0.0422266	-0.302863	0.195711	0.146509	-0.0678793	0.00630556	0.58393	0.468936	0.226674	0.63341	0.0390266	0.00314912	0.355732	0.54915	0.0177447	0.73658	0.686394	0.556797	0.819142	0.19007	0.0138956	0.597603	0.646028	NO	NO	NO	NO	NO	NO	NO	NO	NO	NO	NO	NO	NO
NM_001010890	PRAMEF9	343070	0.0230178	-0.0219005	0.0110733	-0.0557779	0.0336395	0.0304533	-0.0393702	0.054068	-0.0117835	0.499832	0.617536	0.775789	0.00488458	0.205703	0.244828	0.213328	0.108661	0.856657	0.580247	0.759729	0.887094	0.14665	0.477177	0.505513	0.318753	0.283947	0.896078	NO	NO	NO	NO	NO	NO	NO	NO	NO	NO	NO	NO	NO
NM_001010891	MTX3	345778	0.0299459	0.112653	0.182399	-0.00450571	-0.00860639	-0.172403	0.194866	0.0365405	0.0185429	0.614958	0.29745	0.00090347	0.951442	0.876035	0.00253507	4.16646e-05	0.532725	0.828941	0.684429	0.486277	0.0133666	0.980344	0.948046	0.0357755	0.000562636	0.741409	0.874999	NO	NO	NO	NO	NO	NO	NO	NO	NO	NO	NO	NO	NO
NM_001010892	RSHL3	345895	0.211578	0.156606	0.0414081	-0.196422	0.100748	-0.065152	0.0276772	0.0120474	-0.129359	0.0338105	0.174537	0.538725	0.0689071	0.283315	0.390235	0.700402	0.904372	0.0694647	0.0647744	0.348246	0.736377	0.382642	0.559712	0.623544	0.775818	0.955152	0.142054	NO	NO	NO	NO	NO	NO	NO	NO	NO	NO	NO	NO	NO
NM_001010893	SLC10A5	347051	0.112827	0.0203552	0.0231769	-0.0659516	0.0355928	-0.24142	0.0606189	-0.0841515	-0.0633448	0.00619383	0.795577	0.564605	0.669688	0.724719	0.0107211	0.138178	0.0101546	0.0914204	0.0175018	0.880112	0.754388	0.840941	0.871784	0.0856843	0.229091	0.0552656	0.171991	NO	NO	NO	NO	NO	NO	NO	NO	NO	NO	NO	NO	NO
NM_001010895	RP11-346B7.2	375748	0.308505	0.0562635	-0.133799	-0.106569	0.0323922	-0.0486858	0.164283	0.074562	-0.0163299	0.000297306	0.553916	0.120473	0.0533869	0.705258	0.574818	0.00612175	0.147311	0.839363	0.00212215	0.712025	0.321491	0.353539	0.86156	0.751152	0.0226263	0.347572	0.883673	NO	NO	NO	NO	NO	NO	NO	NO	NO	NO	NO	NO	NO
NM_001010896	C10orf113	387638	-0.0244809	-0.0186383	0.0375405	0.0756405	0.0512623	-0.0667714	-0.0408329	-0.031498	-0.0158896	0.421275	0.346298	0.0975702	0.0258149	0.011874	0.00842143	0.0644493	0.202939	0.651735	0.505044	0.533679	0.284762	0.274784	0.0912176	0.0744152	0.128981	0.425252	0.734855	NO	NO	NO	NO	NO	NO	NO	NO	NO	NO	NO	NO	NO
NM_001010902	LOC388915	NA	-0.0794227	-0.00320303	-0.0142646	0.120863	-0.0876791	0.0469259	-0.125091	-0.000411424	0.0658016	0.0140049	0.924934	0.813251	0.0928427	0.224508	0.554048	0.0177608	0.995577	0.25484	0.0323238	0.95875	0.907667	0.417971	0.498905	0.736937	0.0492538	0.997815	0.362605	NO	NO	NO	NO	NO	NO	NO	NO	NO	NO	NO	NO	NO
NM_001010907	C9orf153	389766	0.274926	0.0576138	-0.0530659	-0.0660781	0.0725884	-0.0687909	0.0814272	0.000288714	-0.154396	1.71263e-07	0.427945	0.363649	0.113655	0.41588	0.320435	0.0442969	0.99526	0.0633264	2.45919e-05	0.609063	0.598533	0.445594	0.673878	0.57092	0.0972207	0.99775	0.133526	NO	NO	NO	NO	NO	NO	NO	NO	NO	NO	NO	NO	NO
NM_001010908	C1QL3	389941	-0.20479	-0.0148193	-0.0899168	-0.103098	-0.056586	-0.13159	0.226751	0.602135	0.361756	0.0195048	0.832509	0.110766	0.0618176	0.421005	0.124089	0.00408195	0.000154599	7.92495e-05	0.0418316	0.904645	0.306401	0.37204	0.677342	0.363746	0.0168107	0.00255407	0.00119785	NO	NO	NO	NO	NO	NO	NO	NO	NO	NO	NO	NO	NO
NM_001010911	C10orf114	399726	-0.0156661	-0.145268	0.00630143	0.0288293	-0.00105873	0.0199234	-0.103269	-0.0520542	-0.0122341	0.678793	0.0333082	0.853517	0.589079	0.96719	0.438426	0.0115207	0.225982	0.702086	0.74074	0.117055	0.928491	0.797412	0.987822	0.657372	0.0358069	0.455213	0.777176	NO	NO	NO	NO	NO	NO	NO	NO	NO	NO	NO	NO	NO
NM_001010915	PTPLAD2	401494	-0.458194	-0.347608	-0.0142264	-0.0221503	0.0346768	-0.122018	0.0588147	-0.00874612	-0.283532	0.000290857	0.0621055	0.91989	0.768959	0.581369	0.242409	0.390201	0.875653	0.124606	0.00210136	0.175952	0.961021	0.892431	0.78676	0.503409	0.502808	0.940726	0.214346	NO	NO	NO	NO	NO	NO	NO	NO	NO	NO	NO	NO	NO
NM_001010917	C10orf132	401647	-0.189145	-0.178461	-0.24385	0.154423	-0.141546	0.140662	-0.0416875	0.0329103	0.273838	0.00207696	0.0626317	0.0202628	0.0912227	0.255977	0.392898	0.457347	0.759808	0.0415858	0.00774065	0.177035	0.104975	0.416194	0.533343	0.625233	0.567109	0.884432	0.101327	NO	NO	NO	NO	NO	NO	NO	NO	NO	NO	NO	NO	NO
NM_001010919	orfnames=rp1-93h18.5-001	441168	0.163505	0.0717882	0.209787	-0.0575172	0.00997967	0.106991	0.314457	0.33986	0.000365579	0.0598216	0.137249	0.0146572	0.212968	0.819142	0.195887	0.00023651	0.0193097	0.997929	0.102893	0.296469	0.0849779	0.544848	0.919796	0.458976	0.00203257	0.0873065	0.998644	NO	NO	NO	NO	NO	NO	NO	NO	NO	NO	NO	NO	NO
NM_001010925	ANKRD19	NA	-0.202854	-0.152795	-0.0487147	-0.0488193	-0.0890774	0.0474219	0.066786	0.0821211	0.028171	0.0623801	0.0698931	0.45911	0.595954	0.12605	0.506773	0.0576077	0.393802	0.779662	0.106328	0.189539	0.677969	0.800755	0.36893	0.70552	0.119136	0.632572	0.837292	NO	NO	NO	NO	NO	NO	NO	NO	NO	NO	NO	NO	NO
NM_001010926	HES5	388585	-0.0298181	-0.107511	0.0845221	-0.0443266	-0.0291256	0.101045	0.0827135	-0.0151663	0.151195	0.497463	0.00636366	0.0157397	0.127108	0.271177	0.182688	0.169543	0.722079	0.0298805	0.577886	0.0380077	0.0889735	0.460399	0.547837	0.443678	0.267317	0.865239	0.0826961	NO	NO	NO	NO	NO	NO	NO	NO	NO	NO	NO	NO	NO
NM_001010935	RAP1A	5906	0.0191261	0.0335616	-0.0207412	0.0169774	-0.0782745	-0.0972732	0.372738	0.12056	0.159099	0.775492	0.642601	0.694233	0.88116	0.357773	0.294506	1.90038e-07	0.475532	0.174883	0.823574	0.778504	0.839554	0.947947	0.626694	0.54987	1.0879e-05	0.698125	0.274096	NO	NO	NO	NO	NO	NO	NO	NO	YES	NO	NO	YES	NO
NM_001010971	SAMD13	148418	-0.161089	-0.367154	-0.368523	0.0169707	-0.0349715	0.0601375	-0.0477548	-0.497796	-0.934401	0.0054334	0.00455202	3.96803e-05	0.78415	0.283016	0.205884	0.388074	0.000107855	4.03011e-07	0.0158602	0.0301561	0.00173097	0.899723	0.559615	0.46988	0.500617	0.00193386	2.2843e-05	NO	NO	YES	YES	NO	NO	NO	NO	NO	NO	YES	YES	NO
NM_001010976	LOC149950	NA	-0.258632	0.0290722	-0.0052275	0.16629	-0.0977518	0.163683	-0.171814	-0.0172353	0.197402	0.00172456	0.826502	0.943068	0.247761	0.441262	0.242937	0.00228675	0.696276	0.107617	0.00679067	0.901064	0.972051	0.575282	0.691471	0.503928	0.0108944	0.850818	0.193107	NO	NO	NO	NO	NO	NO	NO	NO	NO	NO	NO	NO	NO
NM_001010979	C1orf189	388701	0.311176	-0.0482361	-0.0929678	0.0796768	-0.121096	-0.0317203	0.190433	0.194939	0.0347902	0.00539642	0.634655	0.386482	0.225881	0.276778	0.694523	0.00270257	0.0340259	0.444674	0.0157817	0.772461	0.617589	0.555785	0.552574	0.829084	0.0123785	0.128571	0.551038	NO	NO	NO	NO	NO	NO	NO	NO	NO	NO	NO	NO	NO
NM_001010982	AFMID	125061	-0.183315	-0.368111	0.0050157	-0.0390424	-0.133128	0.0756349	-0.0899761	-0.0751621	0.0953788	0.0960839	0.000299631	0.94433	0.360733	0.0449148	0.0868488	0.00536472	0.193477	0.0542855	0.151447	0.00427686	0.972407	0.65414	0.205941	0.298186	0.0205147	0.413185	0.120571	NO	NO	NO	NO	NO	NO	NO	NO	NO	NO	NO	NO	NO
NM_001010983	GLT8D1	55830	-0.280468	-0.0566837	0.0250414	-0.0970522	0.0354809	0.0733745	-0.0708516	-0.0642121	0.0530053	0.00111515	0.0317443	0.65803	0.0866264	0.145201	0.187771	0.0903168	0.280982	0.32624	0.00508355	0.113121	0.818447	0.411655	0.397854	0.450066	0.166346	0.519765	0.437058	NO	NO	NO	NO	NO	NO	NO	NO	NO	NO	NO	NO	NO
NM_001010984	C1orf124	83932	0.329873	0.266389	0.146171	-0.183405	-0.0290731	-0.0568082	0.215999	0.342693	0.222182	0.00779963	0.000101157	0.0369807	0.10022	0.769289	0.665109	0.00314125	0.00186035	0.00034727	0.020801	0.00195188	0.155979	0.426241	0.89505	0.810789	0.0138716	0.0161165	0.00367781	NO	NO	NO	NO	NO	NO	NO	NO	NO	NO	NO	NO	NO
NM_001011	RPS7	6201	0.187492	-0.0349401	-0.188394	0.125573	-0.0156105	-0.0627137	0.276272	0.0572128	-0.0529056	0.233499	0.751758	0.00468656	0.0400365	0.821877	0.474204	0.00138503	0.651446	0.372465	0.312742	0.852156	0.0395079	0.321756	0.920911	0.681871	0.00759323	0.822349	0.482263	NO	NO	NO	NO	NO	NO	NO	NO	NO	NO	NO	NO	NO
NM_001011537	FYTTD1	84248	-0.128994	0.123359	0.231658	-0.206742	-0.0525192	-0.0460408	0.47393	0.321922	0.399217	0.143098	0.291941	0.0881945	0.175528	0.275202	0.634609	0.0319299	0.0863101	0.108465	0.209474	0.480186	0.267713	0.509937	0.550941	0.791556	0.0760869	0.244647	0.194291	NO	NO	NO	NO	NO	NO	NO	NO	NO	NO	NO	NO	NO
NM_001011538	LOC402176	NA	0.120336	-0.107171	0.0102721	-0.036996	0.123012	0.0402258	0.0610719	0.187692	-0.0904265	0.0657198	0.234941	0.894451	0.618513	0.00266434	0.499609	0.452438	0.0723111	0.291992	0.110923	0.419466	0.948507	0.813241	0.0346695	0.700014	0.562845	0.216469	0.402345	NO	NO	NO	NO	NO	NO	NO	NO	NO	NO	NO	NO	NO
NM_001011540	KU-MEL-3	NA	0.151161	0.635273	0.678328	0.111135	0.0608862	0.0726599	-0.12333	-0.159539	-0.310568	0.0179294	0.000150845	0.00229002	0.24773	0.600949	0.217904	0.0480876	0.0219225	0.000359206	0.0391099	0.00258886	0.0246775	0.575282	0.799239	0.481735	0.10328	0.0954868	0.0037833	NO	NO	NO	NO	NO	NO	NO	NO	NO	NO	NO	NO	NO
NM_001011541	MGC111465	NA	-0.137841	-0.0815299	0.0790621	0.0291328	0.0477844	-0.0810854	-0.132227	-0.0488629	0.104145	0.000208757	0.020137	0.00426058	0.460811	0.308667	6.80908e-08	0.00614652	0.462021	0.080631	0.00169754	0.0830296	0.037266	0.721774	0.584286	4.19026e-05	0.0226838	0.688421	0.157416	NO	NO	NO	NO	NO	NO	NO	NO	NO	NO	NO	NO	NO
NM_001011546	DSTN	11034	0.064476	-0.110257	-0.109193	-0.0664202	-0.0264606	0.00617385	0.0367555	0.255537	0.0341976	0.33861	0.277341	0.0638808	0.316738	0.789005	0.92825	0.387811	0.00124287	0.618189	0.423349	0.464977	0.220587	0.624476	0.905644	0.965804	0.500514	0.0118779	0.707633	NO	NO	NO	NO	NO	NO	NO	NO	NO	NO	NO	NO	NO
NM_001011547	SLC5A9	NA	-0.0597978	0.137224	0.0246674	0.204333	0.0328084	0.0850391	-0.231652	-0.061331	0.137429	0.138683	0.223332	0.643606	0.00240749	0.656112	0.224513	7.39471e-05	0.518616	0.053487	0.204296	0.406189	0.809231	0.114561	0.831407	0.488893	0.00085401	0.731702	0.119538	NO	NO	NO	NO	NO	NO	NO	NO	NO	NO	NO	NO	NO
NM_001011658	TRAPPC2	6399	-0.240075	-0.025668	0.00913859	-0.0516159	0.0698113	-0.0613722	0.22359	0.261171	0.228333	0.011814	0.783519	0.940782	0.302669	0.341736	0.177431	0.00593262	0.0430893	0.126694	0.0283381	0.872596	0.970561	0.613383	0.613175	0.437133	0.0221506	0.151592	0.216644	NO	NO	NO	NO	NO	NO	NO	NO	NO	NO	NO	NO	NO
NM_001011663	PCGF6	84108	-0.106322	0.0109085	0.102657	-0.253686	-0.00774877	-0.11986	0.0492382	0.0583171	0.12878	0.225018	0.891773	0.150535	0.0748595	0.889225	0.343911	0.303819	0.489704	0.18397	0.303221	0.940285	0.366728	0.393383	0.953999	0.588299	0.415221	0.709791	0.284457	NO	NO	NO	NO	NO	NO	NO	NO	NO	NO	NO	NO	NO
NM_001011667	CHCHD7	79145	-0.131096	-0.25949	-0.207551	-0.0749925	0.158917	0.351394	0.47207	0.399238	0.409145	0.199144	0.189378	0.0487129	0.634257	0.000988024	0.0397982	0.0057982	0.0710543	0.0598864	0.274648	0.366279	0.18613	0.821425	0.0180729	0.192343	0.0217335	0.213821	0.128634	NO	NO	NO	NO	NO	NO	NO	NO	NO	NO	NO	NO	NO
NM_001011700	MCCD1	401250	-0.210337	-0.0822288	0.0193281	0.36571	-0.225358	0.0653431	-0.160959	-0.02152	0.252586	0.0154022	0.507674	0.83932	0.0776457	0.204606	0.614846	0.101733	0.81614	0.0703972	0.034793	0.676493	0.921636	0.39803	0.475978	0.778429	0.181634	0.91202	0.143196	NO	NO	NO	NO	NO	NO	NO	NO	NO	NO	NO	NO	NO
NM_001011709	PNLIPRP3	119548	0.0893849	0.250755	0.349436	0.0253635	0.0582549	-0.00733605	0.0326669	-0.0281618	-0.0275069	0.00712511	0.0215304	0.00542599	0.426689	0.152897	0.864718	0.390018	0.399173	0.287622	0.0194785	0.0868373	0.0434432	0.700281	0.408904	0.928694	0.50261	0.636395	0.397882	NO	NO	NO	NO	NO	NO	NO	NO	NO	NO	NO	NO	NO
NM_001011713	C14orf35	122830	0.319698	0.182405	0.0813022	-0.168171	-0.161479	-0.132959	0.17455	0.215256	0.393678	0.00212652	0.107857	0.049439	0.291897	0.0998737	0.410443	0.00033559	0.0194113	2.13596e-07	0.00787143	0.253199	0.187805	0.606789	0.325747	0.636559	0.00263202	0.0876511	1.48406e-05	NO	NO	YES	YES	NO	NO	NO	NO	NO	NO	YES	YES	NO
NM_001011717	NMS	129521	-0.0859839	0.0863458	-0.0187759	0.105741	-0.0297467	0.0771064	-0.109911	-0.0918879	0.135123	0.0326927	0.288729	0.543306	0.019928	0.640541	0.369631	0.00628873	0.277299	0.0198457	0.0630827	0.476953	0.740114	0.250459	0.822701	0.608166	0.0230293	0.515108	0.0644028	NO	NO	NO	NO	NO	NO	NO	NO	NO	NO	NO	NO	NO
NM_001011724	MGC102957	144983	-0.227502	-0.252306	0.250091	-0.0554066	0.0453199	0.221376	0.219507	0.252596	0.227016	0.231859	0.184691	0.199585	0.506698	0.670528	0.0652493	0.058523	0.0691566	0.226003	0.310859	0.360572	0.431066	0.749287	0.840197	0.255177	0.120325	0.210202	0.331268	NO	NO	NO	NO	NO	NO	NO	NO	NO	NO	NO	NO	NO
NM_001011880	loc348174	497190	-0.243716	-0.11015	0.0508315	0.212001	-0.201674	0.09844	-0.154179	-0.167355	0.278684	0.00719002	0.221925	0.558237	0.128493	0.127065	0.613889	0.0385725	0.0291099	0.0378298	0.0196114	0.404612	0.749445	0.461766	0.370668	0.777789	0.0876606	0.115788	0.0958738	NO	NO	NO	NO	NO	NO	NO	NO	NO	NO	NO	NO	NO
NM_001012	RPS8	6202	-0.0476399	-0.0636781	-0.0334096	0.0332566	-0.00366428	-0.00383672	0.192547	0.0256446	-0.0833245	0.518306	0.458111	0.549357	0.111987	0.901313	0.941396	0.00147694	0.806629	0.381909	0.597188	0.63536	0.744064	0.443561	0.959266	0.971979	0.00795716	0.907136	0.491186	NO	NO	NO	NO	NO	NO	NO	NO	NO	NO	NO	NO	NO
NM_001012267	FLJ33928	401541	-0.0133974	-0.0198394	-0.0803146	0.0609	0.0542742	0.0438472	0.149819	0.230034	0.125973	0.805088	0.80135	0.194538	0.0265101	0.503494	0.541991	0.0334388	0.0027968	0.182794	0.847329	0.883659	0.425153	0.277575	0.736103	0.728898	0.078746	0.0215238	0.283121	NO	NO	NO	NO	NO	NO	NO	NO	NO	NO	NO	NO	NO
NM_001012301	FLJ16069	340075	-0.200453	-0.196914	0.084805	-0.0244667	-0.220217	0.199578	-0.120563	0.0858787	0.217179	0.0131401	0.0365364	0.218362	0.797405	0.0717017	0.171929	0.00987372	0.250959	0.0622701	0.0307407	0.123961	0.453139	0.9058	0.269053	0.430847	0.0320876	0.484404	0.132042	NO	NO	NO	NO	NO	NO	NO	NO	NO	NO	NO	NO	NO
NM_001012334	MDK	4192	-0.256184	-0.039874	-0.0130603	0.262654	-0.046123	0.175305	-0.163067	-0.0233575	0.08428	0.00140115	0.694533	0.696825	0.0709421	0.626168	0.125898	0.0137073	0.725443	0.162719	0.00589578	0.815721	0.841357	0.387334	0.81615	0.366631	0.0407645	0.86646	0.260049	NO	NO	NO	NO	NO	NO	NO	NO	NO	NO	NO	NO	NO
NM_001012337	ROPN1B	152015	-0.0175801	-0.119804	0.103763	0.0875632	0.00669834	0.033247	0.04236	0.136734	0.164626	0.177964	0.074408	6.16172e-05	0.083072	0.869846	0.463274	0.464436	0.00287605	0.00579556	0.250101	0.198086	0.00229697	0.406627	0.944828	0.673945	0.573629	0.0219766	0.0290469	NO	NO	NO	NO	NO	NO	NO	NO	NO	NO	NO	NO	NO
NM_001012361	WDR31	114987	-0.155391	-0.0331602	0.0514478	0.120345	0.200933	-0.0534224	-0.055701	-0.0356867	0.0600977	1.86773e-05	0.543713	0.279838	0.136756	0.000205021	0.439496	0.142636	0.459921	0.104413	0.000362419	0.704786	0.519824	0.468678	0.00674182	0.657755	0.234742	0.686662	0.189042	NO	NO	NO	NO	NO	YES	NO	YES	NO	NO	NO	NO	NO
NM_001012391	LOC400509	400509	-0.00883842	0.0887648	-0.0607417	0.05068	0.0461565	-0.117233	-0.0622616	0.00567917	0.0617837	0.903692	0.141627	0.0672691	0.129893	0.139251	0.065197	0.240278	0.920063	0.080341	0.926386	0.302964	0.227768	0.462614	0.389889	0.255177	0.347802	0.962049	0.156956	NO	NO	NO	NO	NO	NO	NO	NO	NO	NO	NO	NO	NO
NM_001012398	FTS	64400	-0.548558	-0.0506645	-0.0614926	-0.063112	-0.0867267	0.151941	0.0841767	0.0803806	0.0981394	4.23971e-06	0.320309	0.167726	0.484065	0.183217	0.161983	0.271438	0.252692	0.109228	0.000145238	0.508966	0.390608	0.736195	0.44793	0.418205	0.381559	0.48644	0.195233	YES	NO	NO	YES	NO	NO	NO	NO	NO	NO	NO	NO	NO
NM_001012410	SGOL1	151648	0.0609747	0.212617	-0.188486	-0.167459	0.167824	-0.0252931	0.275335	0.0543036	-0.0450177	0.43264	0.0914333	0.0214198	0.0351694	0.153228	0.86459	0.00381436	0.548568	0.540295	0.516006	0.22695	0.109294	0.305907	0.409344	0.928613	0.0160384	0.752913	0.638052	NO	NO	NO	NO	NO	NO	NO	NO	NO	NO	NO	NO	NO
NM_001012414	TRIM61	391712	0.00140948	-0.0724399	0.195213	-0.0994175	0.0109767	-0.103026	0.0187227	0.18131	0.282907	0.978191	0.126783	0.0189837	0.271342	0.783857	0.172766	0.692436	0.0151115	0.0599357	0.984074	0.281065	0.100593	0.592735	0.902852	0.431752	0.769469	0.0737432	0.128679	NO	NO	NO	NO	NO	NO	NO	NO	NO	NO	NO	NO	NO
NM_001012418	flj00265	340156	-0.187145	-0.137876	-0.0498184	-0.0687278	0.0811417	-0.114109	-0.095663	0.116455	-0.133472	9.17254e-07	0.167239	0.167507	0.350004	0.0479513	0.014837	0.030273	0.0179908	0.0211871	6.14988e-05	0.338777	0.390253	0.647044	0.213612	0.104692	0.0731502	0.0830431	0.0670849	NO	NO	NO	NO	NO	NO	NO	NO	NO	NO	NO	NO	NO
NM_001012420	GOLGA8G	283768	-0.279142	0.0428624	0.197309	-0.160012	0.101183	0.0265408	0.467922	0.484174	0.35239	0.00699002	0.809713	0.179352	0.354715	0.416321	0.83422	0.0123357	0.0157138	0.129151	0.0192006	0.89026	0.404855	0.649773	0.673882	0.912721	0.037634	0.0758657	0.219597	NO	NO	NO	NO	NO	NO	NO	NO	NO	NO	NO	NO	NO
NM_001012423	GOLGA8E	390535	-0.373851	0.0588439	0.197135	-0.229618	0.11585	0.0349205	0.421394	0.373527	0.345276	0.00220426	0.746735	0.123193	0.18928	0.339706	0.78079	0.00641638	0.0343095	0.0859166	0.00807259	0.84886	0.325374	0.523482	0.611585	0.880978	0.0233516	0.129363	0.164822	NO	NO	NO	NO	NO	NO	NO	NO	NO	NO	NO	NO	NO
NM_001012424	YAF2	NA	0.000949206	0.122707	0.109951	-0.173426	-0.0064919	-0.169141	0.144065	-0.047812	-0.123801	0.991097	0.360423	0.219153	0.0320882	0.926155	0.00271718	0.00187106	0.178781	0.0680196	0.993172	0.545734	0.453711	0.296379	0.969694	0.0374857	0.00942148	0.39432	0.140172	NO	NO	NO	NO	NO	NO	NO	NO	NO	NO	NO	NO	NO
NM_001012426	FOXP4	116113	-0.2388	0.00523193	0.0559349	0.180467	-0.00785789	0.0182561	-0.124796	0.00218968	0.2365	9.73878e-05	0.952718	0.386827	0.106059	0.926411	0.809303	0.0512669	0.984378	0.0316759	0.0010475	0.974144	0.617936	0.43401	0.969805	0.897313	0.10835	0.991778	0.0857918	NO	NO	NO	NO	NO	NO	NO	NO	NO	NO	NO	NO	NO
NM_001012452	FLJ32679	100132565	-0.157235	-0.0188324	0.188972	-0.229161	0.172296	-0.0870405	0.0203944	0.267459	-0.0298194	0.00810266	0.866728	0.126102	0.040205	0.0321313	0.431048	0.881082	0.00273916	0.729212	0.0213841	0.925659	0.329871	0.322043	0.168887	0.652756	0.915898	0.0212319	0.798237	NO	NO	NO	NO	NO	NO	NO	NO	NO	NO	NO	NO	NO
NM_001012454	LOC346653	346653	-0.0183092	-0.071705	0.0644876	0.0606831	-0.0503913	0.108687	-0.0757988	-0.0161137	0.440075	0.510568	0.487874	0.321393	0.502316	0.606988	0.193099	0.170625	0.900535	0.00786398	0.589809	0.660831	0.560383	0.746992	0.803365	0.455668	0.26857	0.953725	0.0354723	NO	NO	NO	NO	NO	NO	NO	NO	NO	NO	NO	NO	NO
NM_001012502	C9orf117	286207	-0.0460442	-0.185188	-0.00566611	0.0374453	-0.150758	0.165842	-0.136776	0.0283853	0.137204	0.0315836	0.0582914	0.876711	0.63564	0.0834165	0.223956	0.0565727	0.66798	0.0259325	0.061348	0.168753	0.939875	0.821975	0.294345	0.488294	0.117395	0.833677	0.0757875	NO	NO	NO	NO	NO	NO	NO	NO	NO	NO	NO	NO	NO
NM_001012503	KRTAP5-7	440050	-0.213808	-0.0621722	-0.0851857	-0.103841	0.00364454	-0.122034	-0.178787	-0.0541095	0.0996206	0.000134125	0.599082	0.160967	0.0134876	0.95757	0.217134	0.0348229	0.586505	0.31523	0.00127333	0.747107	0.381149	0.223682	0.984842	0.481035	0.0810528	0.779431	0.426051	NO	NO	NO	NO	NO	NO	NO	NO	NO	NO	NO	NO	NO
NM_001012506	CCDC66	NA	0.177305	0.0591695	0.0324886	-0.169	-0.101851	-0.0756192	0.107833	0.0575358	0.0072597	0.190581	0.541096	0.748055	0.205393	0.432237	0.632759	0.0118653	0.469662	0.875921	0.264553	0.702776	0.87358	0.539739	0.684421	0.790538	0.0365939	0.693762	0.90999	NO	NO	NO	NO	NO	NO	NO	NO	NO	NO	NO	NO	NO
NM_001012507	C6orf173	387103	0.157662	-0.508392	-0.378366	0.224617	0.0496521	0.0850169	0.504609	-0.150709	-0.433074	0.312916	0.0277702	0.00234649	0.000342713	0.352318	0.676571	0.000306694	0.255022	0.00907528	0.397571	0.103394	0.0251445	0.0496458	0.622581	0.818634	0.00247374	0.489021	0.0390328	NO	NO	NO	NO	NO	NO	NO	NO	NO	NO	NO	NO	NO
NM_001012508	SPRN	NA	-0.0379084	0.0177495	0.0426363	0.150595	-0.0459019	0.127253	-0.138959	-0.0222802	0.181211	0.341164	0.759731	0.105306	0.0524612	0.580233	0.345313	0.00135743	0.760566	0.0737654	0.425893	0.8564	0.29807	0.352146	0.786253	0.58943	0.00747517	0.884657	0.148072	NO	NO	NO	NO	NO	NO	NO	NO	NO	NO	NO	NO	NO
NM_001012515	FECH	2235	-0.379101	-0.252124	-0.162808	-0.0280632	0.000748222	-0.120467	0.15204	-0.244035	-0.233422	3.49951e-05	0.0717744	0.0301865	0.787278	0.995092	0.249807	0.00677511	0.00695192	0.0462064	0.000543244	0.193211	0.136808	0.901308	0.998395	0.510003	0.0242707	0.0422386	0.108199	YES	NO	NO	YES	NO	NO	NO	NO	YES	NO	NO	YES	NO
NM_001012614	CTBP1	1487	0.0309602	-0.136589	-0.110691	0.061164	0.0362018	-0.0553714	0.0731441	-0.044863	-0.00664726	0.642994	0.0164299	0.019979	0.464237	0.515599	0.405807	0.276574	0.166562	0.919887	0.709265	0.0724051	0.104118	0.724177	0.743579	0.633145	0.386917	0.376566	0.943599	NO	NO	NO	NO	NO	NO	NO	NO	NO	NO	NO	NO	NO
NM_001012626	LOC285074	NA	0.108421	0.0115916	-0.118893	-0.0478719	0.0570649	-0.173172	0.00116558	-0.166116	-0.290648	0.0143411	0.884641	0.296277	0.243181	0.107562	0.00351545	0.985551	0.00492816	0.00244781	0.0328825	0.936663	0.53682	0.572717	0.338458	0.0435163	0.990783	0.0327739	0.0158198	NO	NO	NO	NO	NO	NO	NO	NO	NO	NO	NO	NO	NO
NM_001012643	LOC339344	339344	-0.168691	0.0223768	0.140582	0.0869104	-0.094869	0.265667	0.160231	-0.0185217	0.13474	0.0885927	0.69671	0.143673	0.396018	0.221985	0.119763	0.000370537	0.705536	0.0615461	0.141687	0.817057	0.356258	0.679731	0.495633	0.356474	0.00284186	0.855396	0.131039	NO	NO	NO	NO	NO	NO	NO	NO	NO	NO	NO	NO	NO
NM_001012651	NKTR	NA	-0.324897	-0.0586006	-0.128105	-0.0759255	-0.101524	-0.0255574	-0.144605	0.212092	-0.0227186	0.000569875	0.335919	0.0409045	0.146445	0.10676	0.702092	0.0497701	0.00342717	0.710908	0.00329293	0.523584	0.165413	0.478051	0.337502	0.833023	0.105994	0.0248751	0.783305	NO	NO	NO	NO	NO	NO	NO	NO	NO	NO	NO	NO	NO
NM_001012661	SLC3A2	6520	0.242883	0.00175189	0.263535	-0.0196931	-0.123505	0.0253335	-0.107482	0.135537	0.151362	0.114289	0.988565	0.0380253	0.834627	0.0752037	0.549038	0.175522	0.0561001	0.0850211	0.174553	0.994024	0.158488	0.92431	0.27629	0.734105	0.274495	0.182257	0.163474	NO	NO	NO	NO	NO	NO	NO	NO	NO	NO	NO	NO	NO
NM_001012665	DYNC2LI1	51626	-0.395192	-0.203018	-0.119403	-0.0329505	-4.46218e-05	0.104279	0.320637	-0.0398765	-0.0238064	0.000248214	0.151056	0.146276	0.831192	0.999795	0.368972	0.00244107	0.814451	0.871226	0.00190088	0.31634	0.360893	0.923302	0.999929	0.607733	0.0114773	0.910813	0.906949	NO	NO	NO	NO	NO	NO	NO	NO	NO	NO	NO	NO	NO
NM_001012707	C21orf114	NA	-0.229851	-0.190199	0.0712397	-0.157524	0.0773824	0.165379	0.356292	0.393097	0.0989773	0.0965532	0.255271	0.63327	0.225651	0.519588	0.0255376	0.000943132	0.019859	0.571291	0.15207	0.442553	0.802698	0.555377	0.746769	0.147318	0.00573231	0.0891122	0.665928	NO	NO	NO	NO	NO	NO	NO	NO	NO	NO	NO	NO	NO
NM_001012709	KRTAP5-4	387267	-0.222157	0.00497156	0.0367545	-0.0297702	-0.00635145	-0.107199	-0.17626	-0.0309621	0.134611	0.000987611	0.964689	0.496953	0.539066	0.947733	0.0606066	0.00359992	0.777429	0.213628	0.00472053	0.980692	0.706985	0.767795	0.980274	0.24575	0.0153381	0.894194	0.317795	NO	NO	NO	NO	NO	NO	NO	NO	NO	NO	NO	NO	NO
NM_001012710	KRTAP5-10	387273	-0.431928	-0.0576912	0.14218	-0.0454161	-0.0630585	-0.0155736	-0.128038	-0.0439207	0.428801	0.000675474	0.715425	0.229176	0.64575	0.686445	0.890016	0.143769	0.693305	0.0204353	0.00368092	0.829352	0.465732	0.828145	0.849845	0.943721	0.236194	0.849608	0.0656264	NO	NO	NO	NO	NO	NO	NO	NO	NO	NO	NO	NO	NO
NM_001012713	C10orf31	NA	0.106207	0.0438703	-0.0647846	-0.0070701	-0.0817656	0.0242864	-0.0355375	0.0132529	-0.0821021	0.00899368	0.101966	0.026368	0.775853	0.00549485	0.447875	0.0770243	0.630498	0.0134175	0.0231471	0.244261	0.125789	0.89561	0.0549836	0.662841	0.147304	0.81077	0.0502803	NO	NO	NO	NO	NO	NO	NO	NO	NO	NO	NO	NO	NO
NM_001012715	C9orf106	NA	-0.403674	-0.241037	-0.145409	-0.0273449	0.111478	-0.0653948	-0.0951246	-0.128411	-0.211947	0.00111995	0.0313278	0.0782712	0.45785	0.035121	0.269393	0.011	0.000460785	0.0161381	0.00509196	0.112389	0.249158	0.719714	0.178096	0.526445	0.034594	0.0057583	0.0564735	NO	NO	NO	NO	NO	NO	NO	NO	NO	NO	NO	NO	NO
NM_001012728	DPRX	503834	-0.303922	0.0206757	0.0356067	-0.0128125	-0.00429492	-0.0199268	-0.251724	-0.24066	-0.157444	0.00466165	0.846159	0.752442	0.883117	0.960427	0.802395	0.000467293	2.21286e-05	0.0201166	0.0141094	0.91389	0.875267	0.948706	0.985786	0.893505	0.00340606	0.000592832	0.0649405	NO	NO	NO	NO	NO	NO	NO	NO	NO	NO	NO	NO	NO
NM_001012729	DUXA	503835	-0.284646	-0.0624676	0.135387	0.0688724	0.033889	0.11902	-0.000491184	0.0275426	0.262944	0.0170565	0.483409	0.125646	0.484461	0.7529	0.245864	0.994981	0.805179	0.0401204	0.037612	0.657359	0.329133	0.736393	0.886437	0.506271	0.997059	0.907097	0.0992405	NO	NO	NO	NO	NO	NO	NO	NO	NO	NO	NO	NO	NO
NM_001012732	DCTD	1635	0.0838974	-0.0533742	0.0904601	0.00806086	-0.0141027	0.138508	0.125367	0.178557	0.150602	0.296124	0.464964	0.171172	0.926455	0.701924	0.00490928	0.0435158	0.0330672	0.224869	0.380302	0.641118	0.395584	0.96925	0.859071	0.0542256	0.0959586	0.126086	0.330128	NO	NO	NO	NO	NO	NO	NO	NO	NO	NO	NO	NO	NO
NM_001012733	AGPAT4	NA	0.312514	0.0512879	-0.129	-0.0711561	0.104665	-0.00515281	0.159434	0.0264505	-0.111233	1.06576e-06	0.692379	0.0931755	0.44517	0.0228305	0.966494	0.0766318	0.746683	0.118035	6.77641e-05	0.814217	0.277333	0.711997	0.137166	0.984845	0.146683	0.878591	0.206275	YES	NO	NO	YES	NO	NO	NO	NO	NO	NO	NO	NO	NO
NM_001012753	LOC284390	284390	-0.561811	-0.24325	-0.0784991	-0.107366	0.0290549	-0.0140518	0.0858284	0.119954	0.044596	7.76591e-05	0.0710778	0.444041	0.302107	0.693655	0.870659	0.309259	0.141161	0.759033	0.000895678	0.192026	0.66688	0.61319	0.854636	0.932806	0.420753	0.338067	0.82092	YES	NO	NO	YES	NO	NO	NO	NO	NO	NO	NO	NO	NO
NM_001012756	LOC339324	NA	-0.0981795	0.136049	-0.231805	-0.170831	0.147063	-0.259846	0.0242579	-0.0403207	-0.165763	0.361293	0.356778	0.00626548	0.33408	0.18339	0.0729894	0.859652	0.727913	0.318614	0.446684	0.542263	0.0478336	0.637056	0.448079	0.271866	0.89981	0.867263	0.429581	NO	NO	NO	NO	NO	NO	NO	NO	NO	NO	NO	NO	NO
NM_001012758	NUDT17	200035	-0.118835	-0.126023	-0.0283979	0.100528	-0.0608369	0.0687427	-0.103474	0.0295233	0.0327611	0.0451345	0.0443249	0.488005	0.100665	0.376502	0.335978	0.000340138	0.399007	0.435577	0.0818904	0.141098	0.701346	0.426705	0.640892	0.582532	0.00265778	0.636188	0.54277	NO	NO	NO	NO	NO	NO	NO	NO	NO	NO	NO	NO	NO
NM_001012759	MGC131681	348180	0.362489	0.0951781	-0.00230687	0.0518461	-0.0694053	0.052134	-0.0697971	-0.14157	-0.106458	0.000355413	0.174031	0.958475	0.528798	0.326255	0.69753	0.211256	0.0145761	0.0236999	0.00239785	0.34766	0.979508	0.761284	0.599392	0.830912	0.316181	0.0720897	0.0717324	NO	NO	NO	NO	NO	NO	NO	NO	NO	NO	NO	NO	NO
NM_001012761	RGMB	285704	0.111721	0.0142755	0.0117425	-0.116282	0.0440284	-0.109821	-0.00748504	0.184485	-0.16571	0.0376843	0.793661	0.678952	0.205769	0.645927	0.18358	0.915878	0.0798991	0.0530523	0.070573	0.878883	0.829953	0.53983	0.825805	0.44478	0.941561	0.232283	0.118888	NO	NO	NO	NO	NO	NO	NO	NO	NO	NO	NO	NO	NO
NM_001012960	C1orf84	NA	0.0171376	-0.126886	-0.0743072	-0.0129301	0.150892	0.0953871	-0.0665302	0.126462	-0.0842606	0.834443	0.116951	0.06902	0.657482	1.80138e-05	0.127844	0.143374	0.0542082	0.0528542	0.871412	0.266367	0.231513	0.833879	0.00139818	0.369354	0.235642	0.177984	0.118569	NO	NO	NO	NO	NO	YES	NO	YES	NO	NO	NO	NO	NO
NM_001012968	orfnames=rp11-93b10.1-001	139886	-0.360689	0.432089	0.229326	-0.16195	-0.263712	-0.514908	0.0903827	-0.243664	-0.476178	0.00162806	0.00996386	0.00482591	0.373182	0.16677	1.52257e-07	0.157206	0.116018	0.000115749	0.00652702	0.051713	0.040191	0.663869	0.427876	6.24651e-05	0.252925	0.297378	0.00158922	NO	NO	YES	YES	NO	NO	YES	YES	NO	NO	YES	YES	NO
NM_001012969	ADAL	161823	0.101884	-0.105167	-0.0157635	0.0263178	0.0527119	0.00124398	0.10979	-0.101277	-0.150115	0.0591997	0.289368	0.861845	0.803451	0.65449	0.992372	0.137301	0.304351	0.0066085	0.102007	0.477641	0.932934	0.909074	0.830325	0.995837	0.228055	0.546358	0.0316836	NO	NO	NO	NO	NO	NO	NO	NO	NO	NO	NO	NO	NO
NM_001012970	C1orf100	200159	-0.0242734	0.0612845	-0.0433838	-0.070655	0.0489586	-0.0915913	0.122473	0.00288736	-0.274411	0.655314	0.429132	0.133023	0.0161465	0.322758	0.263174	0.0136692	0.948729	0.000798604	0.720089	0.609845	0.339944	0.237796	0.596811	0.520997	0.0406794	0.973833	0.00685215	NO	NO	NO	NO	NO	NO	NO	NO	NO	NO	NO	NO	NO
NM_001012971	C20orf106	200232	-0.0671577	-0.0181484	0.0111063	0.0358214	-0.0282058	-0.0513789	0.0119967	0.0661717	-0.0219435	0.0613234	0.64882	0.852086	0.334894	0.494619	0.49847	0.813853	0.184921	0.794012	0.10488	0.78301	0.927556	0.637347	0.729378	0.699441	0.866023	0.402016	0.848525	NO	NO	NO	NO	NO	NO	NO	NO	NO	NO	NO	NO	NO
NM_001012973	PLAC9	219348	-0.173511	-0.0997373	0.0776278	0.217795	-0.179302	0.153405	-0.123725	-0.071402	0.272098	0.029091	0.441085	0.247683	0.0353756	0.146366	0.316106	0.11156	0.457623	0.0174186	0.0574847	0.619576	0.486579	0.306162	0.399301	0.567614	0.194761	0.68561	0.0593996	NO	NO	NO	NO	NO	NO	NO	NO	NO	NO	NO	NO	NO
NM_001012974	C6orf154	221424	-0.0850742	-0.127905	0.0271565	0.0795385	-0.0418739	0.0161955	-0.0263819	-0.0288425	0.170322	0.0530142	0.0117735	0.438212	0.255882	0.581617	0.840649	0.382701	0.686081	0.0795146	0.0931845	0.0580457	0.66247	0.581291	0.78676	0.916264	0.495665	0.845162	0.155854	NO	NO	NO	NO	NO	NO	NO	NO	NO	NO	NO	NO	NO
NM_001012975	RNASE10	338879	0.0223363	-0.0568861	-0.0348326	0.20335	-0.151994	0.0339428	0.524459	1.0536	1.15724	0.435546	0.49178	0.480935	0.00530551	0.00112888	0.673941	8.28967e-08	3.48849e-06	1.29474e-07	0.518723	0.664303	0.695839	0.15262	0.0198487	0.816694	6.32032e-06	0.000156537	1.07258e-05	NO	NO	NO	NO	YES	YES	NO	YES	YES	YES	YES	YES	NO
NM_001012980	SATL1	340562	-0.155079	0.11747	0.0248207	0.0866477	0.00290361	0.0235263	-0.0342844	-0.00648556	0.0263819	0.0169252	0.0910082	0.545525	0.251275	0.943897	0.572891	0.276115	0.747949	0.407836	0.0374015	0.226221	0.74149	0.578299	0.978715	0.749477	0.386399	0.879095	0.516229	NO	NO	NO	NO	NO	NO	NO	NO	NO	NO	NO	NO	NO
NM_001012981	ZNF694	342357	-0.0147107	0.164061	0.150154	0.0189615	-0.0308281	0.0695704	-0.033299	0.0586159	-0.0285914	0.764073	0.0265997	1.85727e-06	0.781835	0.352643	0.24222	0.295217	0.108441	0.352976	0.814259	0.100522	0.000288312	0.898599	0.622965	0.503218	0.406399	0.283671	0.463966	NO	NO	NO	NO	NO	NO	NO	NO	NO	NO	NO	NO	NO
NM_001012984	LOC388284	388284	-0.179706	-0.164637	-0.106129	0.0434948	-0.0270586	0.0302416	-0.205287	-0.110711	-0.39209	0.00104929	0.00426057	8.95903e-05	0.268074	0.593504	0.497009	0.0184998	0.0364646	2.07607e-05	0.00490036	0.0288577	0.00286939	0.590607	0.794552	0.6987	0.0507274	0.135036	0.000436785	NO	NO	YES	YES	NO	NO	NO	NO	NO	NO	YES	YES	NO
NM_001012985	C1orf31	388753	0.0432448	-0.100258	-0.0637261	0.090877	0.0536086	0.230302	0.357037	0.0941155	0.0199233	0.807464	0.53824	0.589169	0.398423	0.28895	0.0961218	0.00449938	0.700775	0.93074	0.849	0.700772	0.771602	0.681006	0.566105	0.315902	0.018009	0.852878	0.951955	NO	NO	NO	NO	NO	NO	NO	NO	NO	NO	NO	NO	NO
NM_001012987	DKFZp686K16132	NA	0.0329349	-0.174275	-0.21752	-0.131066	0.194137	-0.152863	0.0580703	0.0338651	-0.144305	0.745515	0.181859	0.00457299	0.242348	0.0288761	0.289897	0.683737	0.744711	0.0267713	0.797886	0.357026	0.0389462	0.572265	0.159017	0.545812	0.763048	0.87765	0.0773469	NO	NO	NO	NO	NO	NO	NO	NO	NO	NO	NO	NO	NO
NM_001012988	LOC389634	NA	-0.096752	0.0462827	0.146756	0.0661841	-0.0213527	-0.0867626	0.016383	0.0416924	0.0432737	0.0848144	0.286457	0.0369567	0.139122	0.587406	0.0215198	0.705461	0.238374	0.32456	0.136775	0.474553	0.155964	0.470965	0.790811	0.132126	0.780769	0.470534	0.435587	NO	NO	NO	NO	NO	NO	NO	NO	NO	NO	NO	NO	NO
NM_001012989	UBE2NL	389898	-0.0251886	-0.0873642	0.174681	0.00265534	0.0202745	0.256509	0.234738	0.344159	0.361509	0.85923	0.605343	0.293131	0.969103	0.784412	0.0209422	0.0202777	0.00798911	0.0521707	0.891515	0.751096	0.533618	0.987149	0.903127	0.129804	0.054433	0.0463347	0.117469	NO	NO	NO	NO	NO	NO	NO	NO	NO	NO	NO	NO	NO
NM_001012993	C9orf152	401546	-0.138738	0.0606684	0.0252241	0.0404039	0.035813	0.107803	-0.0555816	0.0935156	0.158315	0.00481915	0.291197	0.664332	0.470639	0.6306	0.222789	0.302895	0.0463066	0.0477703	0.0144541	0.47942	0.822351	0.727839	0.817982	0.486757	0.414155	0.159263	0.110636	NO	NO	NO	NO	NO	NO	NO	NO	NO	NO	NO	NO	NO
NM_001013	RPS9	6203	-0.0798063	-0.122368	-0.0186062	0.0579281	0.0375153	0.0764704	0.0727078	-0.0200755	-0.106056	0.398097	0.0998018	0.629013	0.0161102	0.258545	0.00913363	0.0577425	0.81201	0.0494155	0.482068	0.240896	0.799419	0.237463	0.536099	0.0781622	0.119372	0.909858	0.11309	NO	NO	NO	NO	NO	NO	NO	NO	NO	NO	NO	NO	NO
NM_001013398	IGFBP3	3486	-0.097114	0.0289084	0.050505	0.116445	0.152603	0.0936488	-0.112884	-0.0720702	0.232859	0.0187545	0.719011	0.348091	0.00287731	0.0125583	0.137792	0.013088	0.230973	0.0101074	0.0405418	0.832277	0.585374	0.122312	0.0937577	0.384563	0.0394481	0.461311	0.0417161	NO	NO	NO	NO	NO	NO	NO	NO	NO	NO	NO	NO	NO
NM_001013407	PRAMEF5	343068	-0.0207275	-0.0322749	0.00266271	-0.119845	0.0073893	0.0326908	-0.0113899	-0.0674528	0.0592577	0.303816	0.417982	0.951435	0.0015917	0.851549	0.588599	0.825689	0.182806	0.123077	0.388501	0.599988	0.976251	0.095563	0.935959	0.761432	0.87532	0.399332	0.212562	NO	NO	NO	NO	NO	NO	NO	NO	NO	NO	NO	NO	NO
NM_001013439	FXR1	8087	-0.0179519	0.116564	-0.0254305	0.0197543	-0.00884592	0.0153397	0.107596	-0.00684913	0.11582	0.732118	0.0234286	0.365732	0.658412	0.784967	0.709762	5.79567e-05	0.862793	4.29527e-05	0.786283	0.0919168	0.600051	0.834396	0.903418	0.83755	0.000710784	0.936137	0.000761437	NO	NO	NO	NO	NO	NO	NO	NO	NO	NO	NO	NO	NO
NM_001013440	MPST	4357	-0.0486325	-0.0422252	-0.0151158	0.0919716	0.139007	0.056835	0.0394678	0.183022	0.00255263	0.243086	0.287912	0.642006	0.00619771	8.75878e-08	0.0144549	0.258797	0.00201351	0.929664	0.323296	0.476013	0.808206	0.163255	3.28092e-05	0.102795	0.367901	0.0171079	0.95125	NO	NO	NO	NO	NO	YES	NO	YES	NO	YES	NO	YES	NO
NM_001013442	ALGV3072	255324	0.218743	0.125531	-0.0882816	-0.00520652	0.0254801	0.0071417	0.218797	0.183312	0.197702	0.0294368	0.118456	0.0152943	0.952342	0.657635	0.904179	0.000131961	0.00137686	0.00572749	0.0580285	0.268886	0.0874855	0.980615	0.832174	0.952317	0.00131511	0.0128589	0.0288315	NO	NO	NO	NO	NO	NO	NO	NO	NO	NO	NO	NO	NO
NM_001013464	LOC441242	NA	-0.305819	-0.0932802	-0.145563	-0.171729	0.145461	0.148761	-0.120694	-0.0938343	0.0436354	3.56482e-05	0.314827	0.017793	0.0139664	0.0812873	0.000681105	0.026068	0.0126677	0.0450903	0.000550138	0.504288	0.0962911	0.226791	0.289453	0.0155651	0.0654193	0.0650019	0.106463	YES	NO	NO	YES	YES	NO	NO	YES	YES	NO	NO	YES	NO
NM_001013615	C1orf190	541468	-0.00792568	0.0771161	0.00954698	-0.21865	0.28509	-0.0641519	-0.0135344	-0.0209107	-0.0788057	0.847019	0.221764	0.810172	0.0122079	0.0335064	0.325865	0.574195	0.628409	0.0274441	0.88118	0.404448	0.906158	0.213397	0.173684	0.575338	0.67187	0.809393	0.0784228	NO	NO	NO	NO	NO	NO	NO	NO	NO	NO	NO	NO	NO
NM_001013618	LOC91353	NA	-0.192608	-0.0649011	-0.0579534	0.124912	-0.0863235	0.240522	0.00700263	-0.0326892	0.0512219	0.000442072	0.331662	0.289463	0.0146328	0.0259149	0.0257846	0.901674	0.666068	0.42755	0.00278904	0.519392	0.529878	0.227228	0.148549	0.147822	0.930926	0.832876	0.53544	NO	NO	NO	NO	NO	NO	NO	NO	NO	NO	NO	NO	NO
NM_001013620	ALG10	144245	0.0585631	0.0202513	0.159257	-0.0469599	-0.176923	0.0694647	0.273599	0.117728	0.208709	0.386716	0.846161	0.121192	0.718694	0.104711	0.489411	0.000324859	0.128686	0.00025543	0.471119	0.91389	0.322412	0.867676	0.333694	0.692859	0.002576	0.318452	0.00289942	NO	NO	NO	NO	NO	NO	NO	NO	NO	NO	NO	NO	NO
NM_001013624	LOC201181	NA	-0.0656404	-0.0835061	-0.0428748	0.106536	0.0107465	0.029726	-0.054782	0.0428435	0.0174025	0.0122426	0.073804	0.356869	0.111185	0.883866	0.649238	0.17266	0.135855	0.673489	0.0291411	0.196921	0.593053	0.443138	0.951496	0.800698	0.271041	0.329706	0.753129	NO	NO	NO	NO	NO	NO	NO	NO	NO	NO	NO	NO	NO
NM_001013627	RP11-262D11.5	340527	-0.441732	-0.235174	-0.386493	0.0265065	-0.0813392	-0.0628121	-0.175176	-0.0926785	0.110605	1.73034e-06	0.00385541	0.000845447	0.715956	0.295995	0.312417	0.000546951	0.106428	0.0988539	8.61721e-05	0.0268849	0.0127789	0.866316	0.572617	0.565177	0.00382178	0.280183	0.18204	YES	NO	NO	YES	NO	NO	NO	NO	YES	NO	NO	YES	YES
NM_001013629	fam23a	NA	-0.278104	0.406648	0.180352	-0.124317	0.0202599	-0.200238	0.072001	0.0170967	-0.26094	0.00159984	0.0378429	0.240955	0.243043	0.889624	0.0149561	0.121955	0.839008	0.0168639	0.00645896	0.126936	0.47903	0.572717	0.95409	0.105067	0.208039	0.923062	0.0581048	NO	NO	NO	NO	NO	NO	NO	NO	NO	NO	NO	NO	NO
NM_001013631	HNRPCL1	343069	-0.0846387	-0.228226	0.328482	-0.0319463	0.0818363	0.149805	0.201562	0.350335	0.328758	0.572236	0.228505	0.109894	0.765439	0.338103	0.0876795	0.0119312	0.00111384	0.0378716	0.647009	0.412433	0.305202	0.891228	0.609718	0.300359	0.0367249	0.0109734	0.0959092	NO	NO	NO	NO	NO	NO	NO	NO	NO	NO	NO	NO	NO
NM_001013636	LOC387873	NA	-0.159017	-0.0797874	0.126768	0.0867971	0.0395096	0.049521	-0.11972	0.0886319	0.000889371	0.00141793	0.335045	0.0441399	0.234188	0.612525	0.471293	0.0148509	0.344863	0.991796	0.00594316	0.522885	0.174084	0.564613	0.807866	0.680238	0.0430946	0.587187	0.994624	NO	NO	NO	NO	NO	NO	NO	NO	NO	NO	NO	NO	NO
NM_001013641	LOC388595	388595	-0.367195	-0.0681527	0.130709	-0.0308885	-0.177257	0.205683	-0.274623	-0.154277	0.259576	0.000268332	0.672372	0.285113	0.722958	0.354985	0.330363	5.96028e-05	0.268308	0.0459517	0.00199208	0.799907	0.525769	0.870166	0.625371	0.578774	0.000725916	0.505215	0.107795	NO	NO	NO	NO	NO	NO	NO	NO	NO	NO	NO	NO	NO
NM_001013646	MGC104273	388799	-0.0166534	0.0227099	0.035618	0.0341718	-0.0450998	0.0620267	0.108097	0.0328013	0.0133584	0.756415	0.602749	0.271681	0.529761	0.286363	0.176843	0.0509435	0.375123	0.758025	0.807296	0.749565	0.51045	0.762025	0.5636	0.436508	0.107865	0.615041	0.820241	NO	NO	NO	NO	NO	NO	NO	NO	NO	NO	NO	NO	NO
NM_001013649	FLJ14112	388969	-0.567068	0.178844	-0.348191	-0.196571	0.111036	-0.190675	-0.168386	-0.0763695	-0.19686	0.000345556	0.291084	0.000187849	0.00842009	0.00461517	0.0239994	0.00025718	0.123518	0.00538922	0.00235719	0.47928	0.00469787	0.184978	0.0490347	0.141718	0.00217544	0.310434	0.0275718	NO	NO	NO	NO	NO	NO	NO	NO	NO	NO	NO	NO	NO
NM_001013651	LOC389607	NA	-0.0322705	-0.0149023	0.144503	-0.0598027	-0.0197492	0.0998808	0.000175028	0.1127	0.126549	0.571342	0.854932	0.0868604	0.0403283	0.639229	0.211062	0.996927	0.0414815	0.0817014	0.646111	0.918469	0.265324	0.322068	0.821919	0.474004	0.998143	0.147397	0.158965	NO	NO	NO	NO	NO	NO	NO	NO	NO	NO	NO	NO	NO
NM_001013653	orfnames=rp11-350o14.10-001	389816	-0.286287	-0.177003	0.0103028	0.042597	-0.0989673	0.128345	-0.10565	-0.00155801	0.262358	0.00094352	0.0922472	0.876021	0.68035	0.416545	0.36584	0.275189	0.972731	0.108873	0.00457065	0.228619	0.939326	0.846868	0.673882	0.605551	0.385479	0.985595	0.194767	NO	NO	NO	NO	NO	NO	NO	NO	NO	NO	NO	NO	NO
NM_001013655	LOC389834	NA	0.0193868	0.110707	0.154776	-0.0965696	0.153727	0.00234465	0.0286682	0.0360229	-0.0816798	0.702054	0.259432	0.0235491	0.488279	0.0934702	0.982575	0.540014	0.240067	0.0209778	0.760871	0.446795	0.116904	0.738612	0.314506	0.992189	0.641896	0.472068	0.0666423	NO	NO	NO	NO	NO	NO	NO	NO	NO	NO	NO	NO	NO
NM_001013656	LOC389936	NA	-0.112585	0.150144	0.134451	-0.18261	0.125688	0.0738922	-0.0474294	0.107193	-0.0111526	0.101763	0.060745	0.0618215	0.000944509	0.0742745	0.167553	0.354333	0.0338398	0.783887	0.158772	0.173122	0.215593	0.0786224	0.274189	0.425561	0.466818	0.128183	0.84074	NO	NO	NO	NO	NO	NO	NO	NO	NO	NO	NO	NO	NO
NM_001013657	LOC390637	390637	-0.0866501	-0.0102736	-0.0273571	0.043007	-0.00172158	0.0637481	-0.121989	-0.111594	-0.166849	0.204752	0.502027	0.520708	0.36161	0.929124	0.164583	0.101077	0.0409563	0.000246547	0.280853	0.672305	0.72305	0.654507	0.971111	0.421	0.180707	0.146112	0.00282274	NO	NO	NO	NO	NO	NO	NO	NO	NO	NO	NO	NO	NO
NM_001013659	LOC390927	390927	0.0859651	0.0709146	-0.0304492	0.0135486	0.0345222	-0.108108	0.0692803	-0.0552318	-0.222642	0.0467451	0.42096	0.389014	0.841417	0.662631	0.0921696	0.139942	0.355491	0.00936476	0.0842448	0.602556	0.619625	0.927068	0.835604	0.308674	0.231126	0.597431	0.0398529	NO	NO	NO	NO	NO	NO	NO	NO	NO	NO	NO	NO	NO
NM_001013660	SDFR2	391059	-0.0518139	-0.366226	-0.374341	-0.00731354	0.00122731	-0.0601369	-0.0378344	-0.0307166	-0.144855	0.367197	0.0201355	0.00555665	0.825461	0.981378	0.518193	0.2688	0.802557	0.0953207	0.452164	0.0830296	0.0441839	0.920294	0.99308	0.713805	0.378778	0.906278	0.177354	NO	NO	NO	NO	NO	NO	NO	NO	NO	NO	NO	NO	YES
NM_001013661	VSIG8	391123	-0.0291754	-0.0962973	0.00443262	0.0387493	-0.00789325	0.107181	0.0282711	-0.119002	0.050218	0.419801	0.00716389	0.926423	0.191663	0.847177	0.199117	0.313386	0.0107134	0.313511	0.503666	0.041257	0.964194	0.526051	0.933595	0.462272	0.425093	0.0574012	0.424294	NO	NO	NO	NO	NO	NO	NO	NO	NO	NO	NO	NO	NO
NM_001013663	LOC391356	391356	-0.115552	-0.439431	-0.364524	0.0946312	-0.00684103	0.254706	0.142255	-0.0625061	-0.352109	0.343532	0.0248768	0.00436967	0.00303754	0.893969	0.0890315	0.187939	0.647618	0.0176057	0.428383	0.0959167	0.0379123	0.124323	0.955477	0.303362	0.289555	0.820653	0.0598115	NO	NO	NO	NO	NO	NO	NO	NO	NO	NO	NO	NO	NO
NM_001013667	LOC399900	NA	0.443747	0.040002	0.180164	0.138912	0.154744	0.198245	0.374592	0.227257	0.0353727	3.68955e-05	0.54651	0.0008325	0.0488215	0.0177608	0.00989851	1.00144e-09	0.0128636	0.718035	0.000561584	0.706319	0.0126346	0.343241	0.116763	0.08204	3.06035e-07	0.0656553	0.78906	YES	NO	NO	YES	YES	NO	NO	YES	YES	NO	NO	YES	NO
NM_001013670	LOC400464	NA	-0.393547	-0.195186	0.0365098	0.0272487	0.0664834	0.0513144	0.0721091	0.263283	0.317574	0.00920526	0.161923	0.790074	0.534067	0.551315	0.539505	0.385653	0.0680613	0.128542	0.023565	0.331141	0.895171	0.764726	0.767591	0.727517	0.498496	0.208084	0.218908	NO	NO	NO	NO	NO	NO	NO	NO	NO	NO	NO	NO	NO
NM_001013672	LOC400566	400566	-0.103199	0.0590463	-0.0506302	0.0420549	-0.0763533	-0.0550925	0.0493716	-0.0555092	-0.0658997	0.25349	0.234976	0.401787	0.330924	0.295126	0.278723	0.238848	0.100242	0.0661252	0.33455	0.41947	0.630555	0.6347	0.571924	0.535123	0.346357	0.269886	0.137658	NO	NO	NO	NO	NO	NO	NO	NO	NO	NO	NO	NO	NO
NM_001013676	LOC400924	NA	-0.0270258	0.211046	-0.10428	-0.15827	0.00751357	-0.0650256	0.0800729	0.216824	-0.200073	0.675743	0.00878991	0.214313	0.115545	0.891118	0.49815	0.264018	0.0180411	0.00362472	0.738147	0.0472423	0.448158	0.447124	0.954844	0.699441	0.373723	0.0831413	0.0208261	NO	NO	NO	NO	NO	NO	NO	NO	NO	NO	NO	NO	NO
NM_001013679	LOC401072	NA	0.132229	-0.125418	0.0529824	0.0351302	0.058835	0.0182382	0.0362025	0.148286	0.00989999	0.00336877	0.00398462	0.227949	0.379539	0.0553674	0.66294	0.504034	9.74145e-05	0.715047	0.0110862	0.0275187	0.464387	0.668187	0.232787	0.809575	0.60909	0.0017968	0.786679	NO	NO	NO	NO	NO	NO	NO	NO	NO	NO	NO	NO	NO
NM_001013680	LOC401233	NA	-0.150878	0.0438903	-0.0827039	-0.0393705	0.0651138	-0.00630195	0.545498	0.251639	0.141574	0.00791964	0.695274	0.325791	0.731709	0.317708	0.95595	6.62645e-09	0.0578437	0.281419	0.0210397	0.815928	0.564475	0.874459	0.592343	0.979367	1.04753e-06	0.186126	0.390965	YES	NO	NO	YES	NO	NO	NO	NO	YES	NO	NO	YES	NO
NM_001013681	LOC401252	NA	-0.161715	-0.12589	0.187964	-0.128631	0.00459599	0.0331537	0.265633	0.399062	0.491381	0.10678	0.421031	0.31169	0.140059	0.971159	0.626672	0.0865047	0.0580979	0.111897	0.165179	0.602556	0.551637	0.472004	0.98943	0.786409	0.161175	0.18648	0.198641	NO	NO	NO	NO	NO	NO	NO	NO	NO	NO	NO	NO	NO
NM_001013685	LOC401357	NA	-0.564641	-0.108837	0.168481	-0.0404246	-0.0540268	0.384719	-0.444639	-0.1894	0.704874	0.00738927	0.557069	0.250847	0.777463	0.779284	0.144109	0.00263709	0.369799	0.039409	0.0199913	0.714254	0.489784	0.896343	0.900515	0.394777	0.0121562	0.610463	0.0981839	NO	NO	NO	NO	NO	NO	NO	NO	NO	NO	NO	NO	NO
NM_001013687	rp11-114h20.1	NA	-0.199604	-0.000726445	0.17309	0.0764307	-0.0351426	0.0701059	-0.217879	-0.0251366	0.211671	0.00276693	0.994122	0.000105273	0.280735	0.757761	0.0941705	0.000528651	0.791285	0.0945674	0.00959103	0.996609	0.00314923	0.598384	0.8895	0.31255	0.00373174	0.900332	0.176371	NO	NO	NO	NO	NO	NO	NO	NO	NO	NO	NO	NO	NO
NM_001013694	LOC402055	402055	0.0421556	-0.100473	0.0384255	-0.065519	0.0679299	-0.0207849	0.140769	0.178524	0.0739884	0.60517	0.159096	0.537073	0.261901	0.0285408	0.493684	0.0134891	0.0788442	0.451956	0.675762	0.327369	0.734819	0.586113	0.157523	0.696184	0.0402967	0.230148	0.557975	NO	NO	NO	NO	NO	NO	NO	NO	NO	NO	NO	NO	NO
NM_001013699	h3.3b	440093	-0.215989	-0.152603	0.149122	-0.0315906	0.000358422	0.0344061	0.245614	0.103661	0.366202	0.0621404	0.288553	0.20229	0.549026	0.996114	0.42398	0.0218982	0.244214	0.0450974	0.106024	0.476708	0.434589	0.773197	0.998783	0.647065	0.0575196	0.476617	0.106463	NO	NO	NO	NO	NO	NO	NO	NO	NO	NO	NO	NO	NO
NM_001013703	EIF2AK4	440275	-0.628803	-0.114451	-0.0393659	-0.201294	-0.103122	-0.325278	-0.0755698	0.0672164	-0.0829796	7.70064e-05	0.419887	0.664755	0.116954	0.0863562	0.00114371	0.0900693	0.400916	0.254313	0.000890604	0.601553	0.822567	0.448802	0.300667	0.0211679	0.166005	0.637993	0.361986	YES	NO	NO	YES	NO	NO	NO	NO	NO	NO	NO	NO	NO
NM_001013704	LOC440313	NA	-0.0809359	-0.0310919	0.00825331	0.0681604	0.0146216	0.099671	-0.00688877	0.0422982	0.0776549	0.0297232	0.457225	0.899931	0.130683	0.819174	0.0821052	0.837124	0.524409	0.332258	0.0584299	0.634693	0.951299	0.463132	0.919796	0.288255	0.883745	0.735934	0.44319	NO	NO	NO	NO	NO	NO	NO	NO	NO	NO	NO	NO	NO
NM_001013715	LOC441070	NA	-0.402725	-0.151777	0.0495346	-0.129839	0.0262095	0.116802	0.0870895	0.119772	0.176185	0.000686678	0.068353	0.497465	0.0541922	0.795319	0.242283	0.197048	0.0487794	0.120754	0.00372314	0.18704	0.707208	0.356271	0.909323	0.503227	0.300445	0.165456	0.209716	NO	NO	NO	NO	NO	NO	NO	NO	NO	NO	NO	NO	NO
NM_001013716	LOC441087	NA	-0.0555241	-0.0418691	0.0453383	0.0978751	0.135478	0.00936406	0.00816032	-0.0533418	0.13456	0.26303	0.627345	0.0788896	0.00805153	4.61443e-06	0.748609	0.777681	0.482308	0.0282003	0.345263	0.767191	0.250202	0.181592	0.000540892	0.861905	0.838457	0.703052	0.0797766	NO	NO	NO	NO	NO	YES	NO	YES	NO	NO	NO	NO	NO
NM_001013717	LOC441108	441108	0.220616	0.214409	0.248204	0.0805286	0.144943	0.117839	0.0054015	0.0941485	0.0694489	0.0056304	0.00742617	0.000226344	0.013906	0.0250767	0.000122191	0.874787	0.0319122	0.0831852	0.016289	0.0422172	0.00525994	0.226791	0.145242	0.00531379	0.911058	0.122988	0.160835	NO	NO	YES	YES	NO	NO	YES	YES	NO	NO	NO	NO	NO
NM_001013720	MGC131672	NA	-0.251035	-0.170395	0.147053	0.127077	-0.166426	0.16813	-0.101278	-0.0362286	0.153654	0.00119203	0.0597728	0.0835783	0.206619	0.0826459	0.187094	0.369076	0.613049	0.182318	0.00528971	0.171477	0.258975	0.54072	0.292898	0.449188	0.481748	0.799397	0.282753	NO	NO	NO	NO	NO	NO	NO	NO	NO	NO	NO	NO	NO
NM_001013739	LOC442578	442578	-0.567711	-0.471255	-0.19188	-0.126808	-0.236918	0.0560549	0.0640021	-0.190931	-0.00200713	0.000111267	0.00444386	0.0467979	0.209764	0.00102135	0.46372	0.0969796	0.0207428	0.979999	0.00113715	0.0296907	0.181122	0.543499	0.0184101	0.674235	0.175152	0.0918338	0.986964	NO	NO	NO	NO	NO	NO	NO	NO	NO	NO	NO	NO	NO
NM_001013748	LOC541473	NA	-0.102183	-0.0763936	0.0419947	-0.0300983	0.00116492	-0.0606689	0.141979	0.113823	0.123034	0.00354453	0.203777	0.388781	0.223307	0.965396	0.0739059	0.0677212	0.0450865	0.155982	0.0115107	0.38404	0.619483	0.553907	0.987274	0.273045	0.133589	0.156536	0.251848	NO	NO	NO	NO	NO	NO	NO	NO	NO	NO	NO	NO	NO
NM_001013838	RLTPR	146206	0.0185633	-0.168376	0.16504	0.0374732	0.0509654	0.12101	-0.0066635	0.0181508	0.0632399	0.830165	0.0108833	0.00886827	0.561158	0.186809	0.200035	0.864068	0.573258	0.296192	0.867598	0.0548959	0.0602322	0.78019	0.452222	0.463184	0.902896	0.769599	0.406604	NO	NO	NO	NO	NO	NO	NO	NO	NO	NO	NO	NO	NO
NM_001013839	EXOC7	23265	0.102894	0.119005	-0.00801975	0.124687	0.00264335	-0.078482	-0.16829	0.0352896	0.0638012	0.0200172	0.102369	0.89308	0.0727658	0.951807	0.369125	0.00591639	0.461067	0.216931	0.042677	0.244499	0.947928	0.391355	0.982274	0.607804	0.0220996	0.687467	0.321709	NO	NO	NO	NO	NO	NO	NO	NO	NO	NO	NO	NO	NO
NM_001013842	C8orf58	541565	-0.219139	-0.0432831	-0.161328	-0.132934	-0.00570161	0.0235607	-0.212118	0.0872004	-0.058024	0.000117432	0.0150297	0.049792	0.00538483	0.835334	0.52319	0.0274729	0.128571	0.436117	0.00117237	0.0683496	0.188647	0.153797	0.928202	0.716507	0.0679274	0.318306	0.543208	NO	NO	NO	NO	NO	NO	NO	NO	NO	NO	NO	NO	NO
NM_001014	RPS10	6204	-0.162931	0.0920425	-0.0966171	0.240311	0.0222489	0.328497	0.0543592	-0.149078	0.174181	0.309367	0.720914	0.422489	0.114158	0.867262	0.063712	0.269151	0.455578	0.236135	0.393962	0.833248	0.648821	0.446557	0.943838	0.251736	0.379024	0.684372	0.342729	NO	NO	NO	NO	NO	NO	NO	NO	NO	NO	NO	NO	NO
NM_001014279	LOC389289	389289	-0.225824	-0.242867	-0.0345455	0.0704739	-0.0107253	0.108403	0.0109306	-0.019122	-0.150484	0.00104995	0.0183136	0.415703	0.18124	0.726675	0.000492476	0.749553	0.797004	0.165136	0.00490036	0.0779933	0.642628	0.516702	0.872462	0.012599	0.81553	0.902896	0.262812	NO	NO	NO	NO	NO	NO	NO	NO	NO	NO	NO	NO	NO
NM_001014286	FAM48A	55578	0.0682928	0.18266	-0.0373694	0.0439543	0.0403651	-0.0358495	0.0639983	0.028429	-0.112345	0.14172	0.00123093	0.668208	0.661704	0.568853	0.344788	0.0541444	0.550688	0.170911	0.207934	0.0119092	0.824493	0.836369	0.778798	0.588984	0.113375	0.754264	0.269463	NO	NO	NO	NO	NO	NO	NO	NO	NO	NO	NO	NO	NO
NM_001014291	-1	6706	-0.236786	0.0683054	0.0682634	-0.00160133	-0.0635765	-0.0873219	-0.228871	-0.13477	0.326245	0.000925187	0.609047	0.442766	0.983893	0.598575	0.232622	0.0059978	0.264776	0.0332039	0.00451612	0.753471	0.666023	0.99417	0.797542	0.493801	0.0223337	0.500512	0.0884266	NO	NO	NO	NO	NO	NO	NO	NO	NO	NO	NO	NO	NO
NM_001014368	HSP90BB	NA	-0.296808	-0.368063	0.534006	-0.152117	-0.0886636	0.19876	0.314386	0.370945	0.424058	0.147944	0.0501674	0.0382577	0.303504	0.551006	0.118357	0.00950488	0.0282727	0.0777955	0.21516	0.152538	0.159116	0.613984	0.767392	0.354068	0.0311544	0.113547	0.153726	NO	NO	NO	NO	NO	NO	NO	NO	NO	NO	NO	NO	NO
NM_001014373	C19orf31	NA	-0.227169	-0.107962	-0.0541915	-0.0114811	0.00293577	-0.0547381	0.107376	-0.0620248	-0.0516311	4.1556e-06	0.121334	0.0048777	0.804583	0.954551	0.126661	0.00401584	0.113456	0.0353166	0.00014321	0.273046	0.0404659	0.909517	0.983665	0.36761	0.0166468	0.292792	0.0917583	NO	NO	NO	NO	NO	NO	NO	NO	NO	NO	NO	NO	NO
NM_001014435	CA7	766	-0.132161	-0.0697362	-0.037877	0.103999	-0.107305	0.10076	-0.0741202	0.0382358	0.16918	0.0352092	0.327834	0.538581	0.342311	0.254322	0.307879	0.0635013	0.386289	0.0245303	0.0668744	0.515882	0.736356	0.642204	0.531563	0.562394	0.127617	0.625813	0.073217	NO	NO	NO	NO	NO	NO	NO	NO	NO	NO	NO	NO	NO
NM_001014438	CARS	833	0.298761	-0.144664	-0.00523472	-0.0761378	0.0312375	0.110875	0.0854419	0.164438	0.101253	0.00350622	0.0628207	0.936571	0.241381	0.481407	0.129836	0.0291373	0.000546928	0.218214	0.0114186	0.17725	0.969338	0.57148	0.719438	0.372737	0.0710837	0.00653092	0.323084	NO	NO	NO	NO	NO	NO	NO	NO	NO	NO	NO	NO	NO
NM_001014440	LOC440836	440836	-0.162345	-0.0680416	-0.00461577	0.132191	0.157762	0.188821	0.0523858	-0.0792563	-0.328155	0.0868888	0.599484	0.91791	0.0592715	0.133474	0.0276801	0.400497	0.411397	0.00666248	0.13948	0.747338	0.960092	0.367742	0.380398	0.154155	0.513048	0.647555	0.0318715	NO	NO	NO	NO	NO	NO	NO	NO	NO	NO	NO	NO	NO
NM_001014442	PCOTH	NA	-0.232789	-0.15046	-0.0643352	0.118904	-0.100836	0.245278	-0.145728	-0.0582548	0.189801	0.0174191	0.0355436	0.0118847	0.355755	0.162753	0.0596927	0.0754712	0.216272	0.0806622	0.0382795	0.121808	0.073601	0.650745	0.422542	0.243678	0.145123	0.442325	0.157459	NO	NO	NO	NO	NO	NO	NO	NO	NO	NO	NO	NO	NO
NM_001014443	USP21	27005	-0.290238	-0.029687	-0.0716394	-0.0904899	-0.0906917	-0.159744	-0.323899	-0.293749	-0.194912	0.00945226	0.629983	0.113147	0.0907721	0.00517705	0.00156998	2.57234e-05	6.20995e-05	0.00216386	0.0240366	0.76913	0.309574	0.415666	0.0529063	0.0260871	0.000394692	0.00127537	0.0144293	YES	NO	NO	YES	NO	NO	NO	NO	YES	NO	NO	YES	NO
NM_001014446	OCIAD2	132299	-0.155044	-0.2575	0.0624418	0.145809	0.0984119	0.429629	0.378329	-0.174831	0.258298	0.132138	0.124932	0.694775	0.00286432	0.192943	0.00265208	0.000607596	0.190052	0.00113952	0.196524	0.278344	0.839882	0.122312	0.461109	0.0368432	0.00412672	0.408602	0.00892367	NO	NO	NO	NO	NO	NO	NO	NO	NO	NO	NO	NO	NO
NM_001014450	SPRR2F	6705	-0.469165	-0.052237	0.102185	-0.0371767	-0.0520625	0.018314	-0.367175	-0.0622842	0.443319	0.00162146	0.792634	0.3316	0.668801	0.6153	0.874959	0.000289919	0.708126	0.0253772	0.00651722	0.878355	0.570411	0.840356	0.809331	0.935705	0.00237546	0.856167	0.0746966	NO	NO	NO	NO	NO	NO	NO	NO	NO	NO	NO	NO	NO
NM_001014764	TMEM93	83460	0.107034	-0.0650422	0.00699814	0.160229	0.0115551	0.198241	0.128201	0.116927	0.030215	0.459478	0.613212	0.911036	4.93629e-05	0.824278	0.0662121	0.0155108	0.376122	0.586946	0.541722	0.756853	0.956994	0.0182142	0.921968	0.25744	0.0445742	0.616029	0.679865	NO	NO	NO	NO	NO	NO	NO	NO	NO	NO	NO	NO	NO
NM_001014765	FBXO44	93611	-0.144158	0.00904442	0.075085	-0.0362117	0.00385319	0.0805239	0.00209129	0.0140181	0.104219	0.00603676	0.854317	0.0501674	0.0583561	0.932711	0.340366	0.943992	0.808597	0.1118	0.0171637	0.918255	0.189299	0.367296	0.972441	0.585724	0.961685	0.908141	0.198529	NO	NO	NO	NO	NO	NO	NO	NO	NO	NO	NO	NO	NO
NM_001014795	ILK	3611	-0.203381	0.111076	-0.0844645	-0.0388343	-0.0168458	0.0194058	-0.153011	-0.0224279	-0.0709574	0.0128673	0.187702	0.235164	0.517647	0.321906	0.593872	0.00951429	0.578423	0.241401	0.0302891	0.36451	0.472935	0.755321	0.595593	0.765199	0.0311734	0.773869	0.348315	NO	NO	NO	NO	NO	NO	NO	NO	NO	NO	NO	NO	NO
NM_001014796	DDR2	4921	0.363511	0.231334	0.0743976	0.00988317	0.104898	0.0282725	0.0631548	0.0893186	0.198246	0.000114638	3.50787e-07	0.0552485	0.760232	0.0295851	0.565585	0.190635	5.18504e-06	1.44445e-08	0.00115368	4.52944e-05	0.201271	0.888877	0.161272	0.744336	0.292505	0.000208184	2.26266e-06	NO	NO	NO	NO	NO	NO	NO	NO	NO	NO	NO	NO	NO
NM_001014809	CRMP1	1400	0.121407	0.139933	0.112619	-0.0222565	-0.0213052	0.00573805	-0.0831264	0.0487918	0.121662	0.0377004	0.0656306	0.0879303	0.58018	0.687469	0.939818	0.169024	0.477541	0.0156657	0.0705883	0.182695	0.267308	0.791935	0.850684	0.971234	0.266742	0.699823	0.055326	NO	NO	NO	NO	NO	NO	NO	NO	NO	NO	NO	NO	NO
NM_001014811	ME3	10873	-0.163399	-1.0393	-1.22964	0.125802	-0.0925143	0.0927867	-0.124705	-0.141118	0.0415756	0.0574937	1.0361e-05	4.67461e-06	0.0663833	0.0796485	0.228179	0.125066	0.00882867	0.553939	0.0995052	0.000402097	0.000489551	0.380191	0.286339	0.491521	0.212128	0.0500088	0.650509	NO	YES	YES	YES	NO	NO	NO	NO	NO	YES	NO	YES	NO
NM_001014831	PAK4	10298	-0.180884	0.0188358	0.228525	0.135128	-0.137455	0.237915	-0.129259	0.0473988	0.257359	0.0380572	0.844585	0.0324809	0.390589	0.223404	0.342276	0.0231411	0.407113	0.0156088	0.0711163	0.912589	0.14336	0.675794	0.497476	0.587251	0.0597281	0.643752	0.0552268	NO	NO	NO	NO	NO	NO	NO	NO	NO	NO	NO	NO	NO
NM_001014979	MGC104706	90835	-0.167399	-0.176922	-0.0716588	-0.000583038	-0.0750075	0.0522753	-0.034493	-0.0201512	-0.024262	0.0198436	5.9743e-06	0.0552983	0.99108	0.160134	0.492955	0.499934	0.69133	0.714204	0.0423751	0.000278979	0.201312	0.996865	0.419024	0.695561	0.605366	0.848697	0.786103	NO	NO	NO	NO	NO	NO	NO	NO	NO	NO	NO	NO	NO
NM_001014999	GIYD1	79008	-0.149077	-0.279393	-0.144299	0.157715	-0.0486446	0.0485186	-0.0861566	-0.0400684	-0.195605	0.133067	0.00922368	0.107424	0.132362	0.591476	0.638055	0.238684	0.620034	0.036444	0.197695	0.0489628	0.301161	0.464791	0.793254	0.793871	0.346193	0.803958	0.0935589	NO	NO	NO	NO	NO	NO	NO	NO	NO	NO	NO	NO	NO
NM_001015	RPS11	6205	-0.15967	-0.049642	-0.0437775	0.012693	0.0426843	0.0591577	0.031231	-0.0561884	-0.0718567	0.0119344	0.410059	0.367411	0.526411	0.132194	0.309678	0.359116	0.469653	0.4553	0.0285494	0.591918	0.600694	0.760502	0.378503	0.56369	0.471785	0.693762	0.561218	NO	NO	NO	NO	NO	NO	NO	NO	NO	NO	NO	NO	NO
NM_001015038	PAGE2B	389860	0.0262917	0.0377452	-0.0502102	0.00656058	-0.0553439	-0.0361235	0.20808	0.150535	-0.00940992	0.694622	0.414031	0.00320916	0.738341	0.398509	0.020615	0.00197715	0.0861956	0.879928	0.754193	0.596003	0.0308061	0.878191	0.659562	0.128842	0.00982263	0.244524	0.912881	NO	NO	NO	NO	NO	NO	NO	NO	NO	NO	NO	NO	NO
NM_001015047	DDX19-DDX19L	NA	-0.222815	-0.155007	0.1238	-0.00180367	-0.145985	0.280337	0.0727766	0.00808182	0.387035	0.0731798	0.0277288	0.163807	0.981827	0.0762526	0.119316	0.320608	0.923398	0.0317509	0.121188	0.103285	0.385076	0.992907	0.278784	0.355663	0.432472	0.962934	0.0859545	NO	NO	NO	NO	NO	NO	NO	NO	NO	NO	NO	NO	NO
NM_001015049	BAG5	9529	-0.0893441	0.116012	0.0219834	-0.163581	0.122942	-0.110615	0.153848	0.171431	0.0358031	0.122004	0.319817	0.820377	0.174616	0.011071	0.207767	0.281801	0.277941	0.825174	0.184343	0.508589	0.911936	0.509448	0.0872668	0.471802	0.392311	0.515966	0.872305	NO	NO	NO	NO	NO	NO	NO	NO	NO	NO	NO	NO	NO
NM_001015050	LOC200810	200810	-0.376614	-0.440283	0.230481	-0.00594679	-0.116131	0.0402716	0.029693	-0.00603841	0.0630031	0.0161074	0.00172697	0.0610492	0.927375	0.0775396	0.800882	0.592217	0.903414	0.581582	0.0360057	0.0151823	0.213852	0.9694	0.281518	0.892638	0.687408	0.954947	0.675286	NO	NO	NO	NO	NO	NO	NO	NO	NO	NO	NO	NO	NO
NM_001015053	HDAC5	10014	-0.195863	0.000831564	0.100078	0.0625744	-0.132421	0.103699	-0.135658	-0.0707452	0.212578	2.607e-05	0.985164	0.053664	0.418631	0.132227	0.375707	0.0257704	0.419517	0.0278543	0.000445292	0.99181	0.19732	0.695003	0.378535	0.613053	0.06491	0.654493	0.0791226	NO	NO	NO	NO	NO	NO	NO	NO	NO	NO	NO	NO	NO
NM_001015072	LOC402682	402682	-0.109692	-0.100676	0.136558	-0.0723985	-0.124123	0.081997	-0.136977	-0.172717	-0.312177	0.244733	0.11507	0.0126351	0.25198	0.129147	0.584339	0.143526	0.0802625	0.00819862	0.324984	0.263807	0.0768767	0.578568	0.374006	0.758611	0.235869	0.233104	0.0364946	NO	NO	NO	NO	NO	NO	NO	NO	NO	NO	NO	NO	NO
NM_001015509	pth2	NA	0.403287	-0.129451	-0.0899614	-0.10788	-0.153354	-0.0536378	0.128829	0.197355	-0.0547191	0.00218455	0.0417172	0.473454	0.24206	0.153256	0.593236	0.0493436	0.0533414	0.371725	0.00802087	0.135628	0.690011	0.572208	0.409355	0.765013	0.105306	0.175876	0.481464	NO	NO	NO	NO	NO	NO	NO	NO	NO	NO	NO	NO	NO
NM_001015878	AURKC	6795	-0.093835	-0.175397	0.0421491	0.0132205	-0.00779213	0.16397	0.0407016	0.0627523	0.18713	0.172045	0.00270886	0.183275	0.831974	0.924415	0.0845173	0.292967	0.161637	0.0252434	0.243182	0.0209405	0.410221	0.923681	0.969463	0.293784	0.403784	0.369338	0.0743918	NO	NO	NO	NO	NO	NO	NO	NO	NO	NO	NO	NO	NO
NM_001015880	PAPSS2	9060	-0.322508	-0.0936208	-0.0703338	-0.241067	0.234191	-0.0957683	0.189747	0.0259269	0.0714236	9.86696e-05	0.697819	0.263572	0.0145424	7.35606e-05	0.288211	0.0176041	0.818163	0.646254	0.0010564	0.817922	0.503058	0.227228	0.0033153	0.544513	0.0489568	0.913305	0.730204	NO	NO	NO	NO	NO	YES	NO	YES	NO	NO	NO	NO	NO
NM_001015882	bA16L21.2.1	548645	0.354382	0.16933	0.0252082	-0.112403	-0.000700483	-0.0726731	0.297272	0.292276	-0.00348612	0.00493235	0.18689	0.683542	0.492161	0.996193	0.554541	0.00032125	0.11005	0.974114	0.0147168	0.363219	0.832938	0.741491	0.998783	0.737124	0.00255505	0.28636	0.982726	NO	NO	NO	NO	NO	NO	NO	NO	NO	NO	NO	NO	NO
NM_001015885	RAE1	8480	0.267667	-0.0506121	0.109275	0.0418147	-0.0210883	0.147628	-0.069534	0.158156	0.126236	0.00047118	0.247631	0.0540993	0.380268	0.172348	0.0115125	0.130643	0.000649362	0.0581748	0.00289961	0.433278	0.198422	0.668623	0.434454	0.0894376	0.219577	0.0074495	0.126328	NO	NO	NO	NO	NO	NO	NO	NO	NO	NO	NO	NO	NO
NM_001015892	TAF9	6880	0.442352	-0.0301227	-0.0482555	0.0748249	0.0734769	0.00910083	0.125745	0.205278	0.102052	1.23516e-05	0.672586	0.535814	0.00923212	0.158684	0.823944	0.00573963	0.000690042	0.134104	0.000273825	0.800065	0.734087	0.190353	0.417003	0.906577	0.0215997	0.00775611	0.225615	YES	NO	NO	YES	YES	NO	NO	YES	YES	NO	NO	YES	NO
NM_001016	RPS12	6206	-0.318384	-0.216225	0.00398018	0.195783	0.107759	0.169516	0.229942	0.0449159	0.0144173	0.0114513	0.261389	0.974263	0.00778349	0.0474592	0.0559133	0.0193696	0.725627	0.9138	0.0276694	0.448307	0.987618	0.178867	0.212518	0.234757	0.0525685	0.86646	0.938864	NO	NO	NO	NO	NO	NO	NO	NO	NO	NO	NO	NO	NO
NM_001017	RPS13	6207	-0.149083	-0.132134	-0.147576	0.146416	0.166765	0.261814	0.238938	0.168266	-0.261806	0.400422	0.556845	0.134584	0.059815	0.00641303	0.0189123	0.0712424	0.37749	0.0488091	0.484493	0.714126	0.342704	0.369447	0.0610176	0.121778	0.138804	0.61731	0.112092	NO	NO	NO	NO	NO	NO	NO	NO	NO	NO	NO	NO	NO
NM_001017363	ARID3C	138715	-0.0646331	-0.0456599	0.0468553	-0.0323829	-0.137273	0.0470693	-0.0487291	-0.140575	-0.170044	0.074222	0.379274	0.391291	0.621796	0.0295713	0.63755	0.157476	0.0063348	0.143407	0.122502	0.563784	0.621958	0.815073	0.161248	0.793529	0.253206	0.0396206	0.237136	NO	NO	NO	NO	NO	NO	NO	NO	NO	NO	NO	NO	NO
NM_001017371	SP3	NA	-0.253326	0.00451166	-0.10829	-0.137675	-0.150253	-0.181607	0.204087	0.0219604	0.0930421	0.0149047	0.965647	0.136944	0.1625	0.0902511	0.0848282	5.2137e-05	0.823282	0.254061	0.0338995	0.981276	0.347057	0.494683	0.308249	0.294336	0.000659115	0.916169	0.361736	NO	NO	NO	NO	NO	NO	NO	NO	NO	NO	NO	NO	NO
NM_001017373	SAMD3	154075	0.0144198	0.0167384	-0.129206	0.0826028	0.132478	0.109722	0.168765	-0.123531	-0.217693	0.837829	0.852221	0.0241958	0.435233	0.20367	0.238052	0.00286392	0.0155268	0.00761884	0.874153	0.917073	0.11895	0.705757	0.474608	0.499558	0.0129355	0.0752582	0.0347294	NO	NO	NO	NO	NO	NO	NO	NO	NO	NO	NO	NO	NO
NM_001017389	SULT1A4	6818	-0.510982	-0.296771	-0.417313	0.0550386	-0.0458311	-0.0716926	0.117313	-0.0549019	-0.296343	0.000821699	0.00243863	0.000192942	0.0733296	0.214793	0.0102831	0.0703213	0.597437	0.0103585	0.0041766	0.0194178	0.00476301	0.391574	0.48699	0.0838169	0.137541	0.787488	0.0423105	NO	NO	NO	NO	NO	NO	NO	NO	NO	NO	NO	NO	NO
NM_001017392	SFRS14	10147	0.0289482	0.113532	0.0161409	-0.205328	0.0196743	-0.115174	-0.103167	0.0641615	0.0378929	0.60042	0.0391328	0.672897	0.0343554	0.550255	0.202424	0.0726433	0.250301	0.430265	0.671895	0.130123	0.82771	0.303112	0.766859	0.466119	0.140975	0.483674	0.537679	NO	NO	NO	NO	NO	NO	NO	NO	NO	NO	NO	NO	NO
NM_001017395	TMCC1	23023	-0.402686	0.168287	-0.0448711	-0.0726375	0.0450166	-0.145648	-0.0568736	-0.010081	-0.159704	4.79151e-05	0.0813881	0.134992	0.305948	0.199924	0.00228644	0.554522	0.875739	0.0179618	0.000663153	0.210034	0.343379	0.615719	0.469972	0.0330794	0.65445	0.940726	0.0606387	YES	NO	NO	YES	NO	NO	NO	NO	NO	NO	NO	NO	NO
NM_001017405	MAEA	10296	0.0903466	0.0225977	-0.0328372	0.0035314	-0.158935	-0.00993732	0.0436751	0.296281	0.152109	0.431116	0.842544	0.792614	0.977214	0.00100067	0.851484	0.530569	0.016913	0.159355	0.514408	0.911354	0.896811	0.990677	0.0182075	0.921625	0.633953	0.0796467	0.255904	NO	NO	NO	NO	NO	NO	NO	NO	NO	NO	NO	NO	NO
NM_001017417	xx-fw88277b6.1	541466	-0.0625747	0.0367911	0.0816324	0.143691	-0.0413029	0.0142721	-0.0996725	-0.0459245	0.267987	0.381779	0.749633	0.379125	0.225958	0.71532	0.875069	0.245983	0.573106	0.00544624	0.46639	0.850745	0.611218	0.555895	0.866278	0.935705	0.353564	0.769599	0.0277563	NO	NO	NO	NO	NO	NO	NO	NO	NO	NO	NO	NO	NO
NM_001017418	SPRR2B	6701	-0.122397	-0.0432313	0.114104	-0.113503	-0.0532491	-0.00242083	-0.245088	-0.1549	0.163591	0.0195218	0.646963	0.00993529	0.00371473	0.401799	0.967408	0.000701652	0.16306	0.0147544	0.0418539	0.781481	0.0650931	0.135156	0.662083	0.985287	0.00459877	0.371581	0.0532535	NO	NO	NO	NO	NO	NO	NO	NO	NO	NO	NO	NO	NO
NM_001017420	ESCO2	157570	0.29395	0.24714	0.0682192	-0.0603224	0.0675673	-0.203093	0.117936	0.0650567	-0.234359	0.0259538	0.0688695	0.402602	0.514051	0.573301	0.0755645	0.014744	0.475179	0.0228273	0.0524709	0.187768	0.630982	0.753126	0.781633	0.276562	0.0429218	0.698065	0.0702013	NO	NO	NO	NO	NO	NO	NO	NO	NO	NO	NO	NO	NO
NM_001017421	ACT	NA	-0.339118	-0.48987	0.364191	0.0251032	-0.047532	0.1844	0.230653	0.308488	0.382006	0.181753	0.0345473	0.11347	0.785431	0.655271	0.163188	0.054838	0.0214343	0.0451936	0.254405	0.119848	0.310103	0.900286	0.830953	0.419435	0.114479	0.094026	0.106603	NO	NO	NO	NO	NO	NO	NO	NO	NO	NO	NO	NO	NO
NM_001017430	RBM3	NA	0.737916	-0.787431	0.237294	-0.0349912	-0.314495	0.324544	0.0947006	0.276882	0.126484	0.00267952	0.00180818	0.0919174	0.834347	0.00489953	0.00495127	0.197805	0.0103654	0.0773059	0.00936337	0.0156882	0.275161	0.92431	0.0509806	0.0544798	0.301253	0.0560771	0.153035	NO	NO	NO	NO	NO	NO	NO	NO	NO	NO	NO	NO	NO
NM_001017435	RP13-36C9.1	441519	0.0934064	0.0881318	-0.0345321	-0.0328774	0.0696365	-0.0580707	0.192554	-0.000658557	0.0120347	0.125934	0.203989	0.252017	0.722546	0.198358	0.585703	0.000309902	0.992677	0.870353	0.189154	0.384356	0.49131	0.869851	0.467758	0.759615	0.00249063	0.996203	0.906386	NO	NO	NO	NO	NO	NO	NO	NO	NO	NO	NO	NO	NO
NM_001017436	CT45-4	441520	0.0769124	0.0235752	0.000302101	-0.122103	0.099853	-0.0328184	0.22764	-0.00609199	-0.0216341	0.0796518	0.637863	0.989555	0.125299	0.0496022	0.769348	0.00224346	0.92545	0.776682	0.129847	0.774779	0.994648	0.459595	0.217953	0.875104	0.010744	0.96353	0.835289	NO	NO	NO	NO	NO	NO	NO	NO	NO	NO	NO	NO	NO
NM_001017437	LOC550631	NA	0.00911886	-0.0178009	0.055917	0.176137	-0.0866277	0.0735235	-0.0260619	0.0488478	0.103644	0.670176	0.578718	0.266557	0.0533669	0.138478	0.480126	0.461465	0.226557	0.216356	0.733427	0.733012	0.505597	0.353539	0.388745	0.686446	0.570859	0.455692	0.32094	NO	NO	NO	NO	NO	NO	NO	NO	NO	NO	NO	NO	NO
NM_001017535	VDR	7421	-0.384528	0.0984928	0.168507	-0.056198	0.0515236	-0.214799	0.12264	0.566865	0.541456	0.00016649	0.0669263	0.0129713	0.576448	0.594477	0.00142079	0.000214785	6.15747e-06	3.76375e-05	0.00145402	0.18448	0.0780953	0.789346	0.795174	0.0243806	0.00188728	0.000236302	0.000692136	NO	NO	YES	YES	NO	NO	YES	YES	NO	YES	YES	YES	NO
NM_001017915	INPP5D	NA	-0.684905	-0.368215	-0.189066	-0.0855937	-0.00379567	-0.373572	0.00327753	0.0927172	-0.0519735	0.000302262	0.0160086	0.0128731	0.411836	0.938222	2.16004e-05	0.975232	0.012307	0.464495	0.00214686	0.0712532	0.0777758	0.689982	0.975235	0.00170431	0.982933	0.0637396	0.569537	NO	NO	YES	YES	NO	NO	YES	YES	NO	NO	NO	NO	NO
NM_001017916	CYB561	1534	-0.156135	-0.241272	-0.375356	0.0348617	0.375743	0.318859	0.214269	0.102648	-0.0448278	0.004963	0.115405	0.000670402	0.604231	1.16393e-05	7.69878e-07	0.00153595	0.210123	0.32483	0.0147902	0.264123	0.0108788	0.804797	0.00105004	0.000189511	0.00819888	0.434337	0.435745	NO	NO	YES	YES	NO	YES	YES	YES	NO	NO	NO	NO	NO
NM_001017921	MGC131658	400673	-0.109271	-0.103296	0.00306799	0.0728308	0.0621713	0.089781	0.05821	-0.0233366	-0.0673898	0.0335123	0.00710039	0.943082	0.00275677	0.0936705	0.0461921	0.239308	0.684539	0.220772	0.0643543	0.0410296	0.972051	0.121488	0.314995	0.209962	0.346834	0.84427	0.325611	NO	NO	NO	NO	NO	NO	NO	NO	NO	NO	NO	NO	NO
NM_001017922	ERMAP	114625	0.00268457	-0.0177025	0.0967894	-0.0578433	-0.0576904	0.0597994	0.017874	-0.0339435	-0.0629276	0.967478	0.615898	0.154536	0.346286	0.477256	0.380462	0.46767	0.408927	0.311763	0.977118	0.758726	0.372325	0.645025	0.717029	0.617011	0.576553	0.645581	0.422863	NO	NO	NO	NO	NO	NO	NO	NO	NO	NO	NO	NO	NO
NM_001017923	C14orf28	122525	-0.0490781	0.0805532	-0.142433	-0.056171	0.123425	-0.00736035	0.320242	0.281593	0.089562	0.655297	0.640292	0.0228085	0.737066	0.248826	0.968564	0.00116328	0.0652146	0.361148	0.720089	0.776526	0.114414	0.877644	0.525173	0.985449	0.00667259	0.201852	0.471721	NO	NO	NO	NO	NO	NO	NO	NO	NO	NO	NO	NO	NO
NM_001017926	ZHX1	11244	0.1352	0.21625	-0.0240559	-0.107347	0.0626767	-0.0967547	0.171083	-0.00223878	-0.0819874	0.203775	0.0360625	0.816171	0.54857	0.495621	0.446653	0.0729837	0.984411	0.451998	0.279848	0.122975	0.909667	0.772888	0.730188	0.662347	0.141373	0.991778	0.557986	NO	NO	NO	NO	NO	NO	NO	NO	NO	NO	NO	NO	NO
NM_001017927	MGC104437	130355	-0.0180924	-0.0125607	0.0962378	0.0550649	0.0330352	0.215551	0.0771097	0.00292777	0.072481	0.78288	0.870792	0.198015	0.0678731	0.022917	0.000254951	0.0977517	0.961787	0.367829	0.829326	0.928504	0.428858	0.38221	0.137391	0.00829582	0.176188	0.980452	0.477803	NO	NO	NO	NO	NO	NO	YES	YES	NO	NO	NO	NO	NO
NM_001017928	CCDC58	131076	0.0461791	-0.133093	-0.0754973	0.170346	-0.0682299	0.196524	0.250025	-0.0985593	-0.115652	0.709464	0.340256	0.45522	0.00295265	0.132397	0.154175	0.00928105	0.387996	0.259022	0.766828	0.527671	0.674918	0.12339	0.378594	0.408142	0.0305836	0.627398	0.366919	NO	NO	NO	NO	NO	NO	NO	NO	NO	NO	NO	NO	NO
NM_001017931	PAGE3	139793	-0.0329704	-0.0121459	-0.0486039	0.106871	-0.12726	0.129315	0.00600273	-0.141743	-0.00813102	0.150797	0.867402	0.429128	0.0681489	0.114367	0.125991	0.904595	0.166752	0.894973	0.218444	0.925921	0.654421	0.382375	0.3502	0.366778	0.933246	0.376579	0.92487	NO	NO	NO	NO	NO	NO	NO	NO	NO	NO	NO	NO	NO
NM_001017963	HSPCA	3320	-0.206292	-0.0941233	0.080246	-0.0448211	-0.00876347	-0.043176	0.209782	0.202164	0.294655	0.000433311	0.234893	0.444032	0.527566	0.885813	0.460714	0.0413693	0.0304198	0.0438069	0.00274399	0.419424	0.66688	0.760931	0.952412	0.672578	0.0923002	0.118939	0.104529	NO	NO	NO	NO	NO	NO	NO	NO	NO	NO	NO	NO	NO
NM_001017969	KIAA2026	158358	0.0280527	0.178251	0.0698987	-0.180335	0.0983031	-0.026093	0.320861	0.443466	0.358177	0.626984	0.0888759	0.259317	0.0348749	0.00213272	0.753279	0.000117612	5.75019e-05	2.68519e-05	0.694987	0.222979	0.499251	0.305019	0.0298772	0.865201	0.00121279	0.00120684	0.000527577	NO	NO	NO	NO	NO	NO	NO	NO	NO	NO	YES	YES	NO
NM_001017971	MGC138396	92270	-0.604741	0.031772	-0.164134	0.121019	-0.0637471	-0.00680238	-0.0538529	-0.0343555	-0.0208358	7.93805e-05	0.6872	0.000634934	0.313529	0.603207	0.932088	0.306557	0.323742	0.417608	0.000909059	0.809732	0.0104196	0.621683	0.801192	0.967534	0.417757	0.56634	0.525894	YES	NO	NO	YES	NO	NO	NO	NO	NO	NO	NO	NO	NO
NM_001017979	RAB28	9364	0.0899618	0.114337	0.0566362	-0.00926537	-0.0131362	0.0973351	0.189419	0.0903328	0.205385	0.315444	0.203303	0.451909	0.935345	0.825579	0.234717	0.000903425	0.394359	0.0682236	0.400259	0.383399	0.672788	0.973049	0.922651	0.495519	0.0055418	0.633054	0.140376	NO	NO	NO	NO	NO	NO	NO	NO	NO	NO	NO	NO	NO
NM_001017980	MGC131652	203547	-0.114951	0.170268	-0.00552484	-0.165814	0.150534	-0.238365	0.157398	0.0275342	0.157339	0.00865452	0.110973	0.943112	0.166304	0.267933	0.0457639	0.0519016	0.704243	0.053512	0.0224824	0.25766	0.972051	0.499372	0.545136	0.209039	0.109463	0.854804	0.119547	NO	NO	NO	NO	NO	NO	NO	NO	NO	NO	NO	NO	NO
NM_001017981	wugsc:h_dj130h16.6	200312	-0.0625223	-0.0652623	-0.0051369	0.0353809	0.0547884	-0.0314828	-0.0465199	-0.0392585	-0.0947462	0.0624824	0.155341	0.898485	0.412558	0.348963	0.300949	0.574744	0.402707	0.136476	0.106462	0.322376	0.950751	0.690467	0.619206	0.555448	0.672193	0.63919	0.228846	NO	NO	NO	NO	NO	NO	NO	NO	NO	NO	NO	NO	NO
NM_001017986	LOC440607	2210	-0.274434	-0.557261	-0.363011	0.0173652	-0.0164398	0.0739123	0.184089	0.974317	1.16073	0.00423944	1.70421e-10	0.000179926	0.605603	0.648307	0.230841	0.0893395	3.89305e-05	2.06462e-10	0.0131455	2.25887e-07	0.00457947	0.805622	0.826343	0.492707	0.16502	0.000902842	1.36828e-07	NO	YES	YES	YES	NO	NO	NO	NO	NO	YES	YES	YES	NO
NM_001017989	OPA3	80207	0.354106	0.306846	0.143456	0.0189393	0.134335	-0.0483717	0.309133	0.384024	0.0757778	0.0152023	0.00100757	0.201075	0.5665	0.145869	0.270427	0.00132372	0.00480932	0.421733	0.0344447	0.0102974	0.433144	0.783424	0.398838	0.526724	0.0073455	0.0321075	0.530043	NO	NO	NO	NO	NO	NO	NO	NO	NO	NO	NO	NO	NO
NM_001017990	H2AFB1	474382	-0.241559	-0.186447	0.0692458	0.229095	0.108263	0.423705	-0.0462988	-0.0359881	0.010788	2.64502e-05	0.00326878	0.273776	0.0148378	0.347898	0.00105183	0.145926	0.65279	0.910835	0.000449028	0.0238764	0.512653	0.227741	0.618197	0.0200504	0.238835	0.823322	0.936711	NO	NO	NO	NO	NO	NO	NO	NO	NO	NO	NO	NO	NO
NM_001017991	H2AFB2	83740	-0.125	-0.209793	0.0237896	0.173733	0.171823	0.315236	0.0185316	0.0279556	0.0395821	0.00269678	1.43702e-05	0.660451	0.0101764	0.048417	2.7682e-05	0.654178	0.601427	0.678122	0.00940081	0.000516938	0.819978	0.197688	0.214853	0.0019792	0.738527	0.790358	0.756941	NO	NO	NO	NO	NO	NO	YES	YES	NO	NO	NO	NO	NO
NM_001017995	KIAA1295	285590	0.142054	0.704154	0.616291	0.221076	0.0829032	0.122045	0.102885	0.478082	0.624924	7.94866e-05	0.000757116	0.000783949	0.013032	0.209044	0.0288416	0.000962371	0.000189206	1.73959e-05	0.000909059	0.00824123	0.0122026	0.220033	0.481438	0.157768	0.00581121	0.00294509	0.000379428	NO	NO	YES	YES	NO	NO	YES	YES	NO	NO	YES	YES	NO
NM_001017998	GNG10	2790	-0.329485	-0.160841	0.438433	-0.264588	-0.232552	0.16515	0.162826	0.528527	0.229627	0.00778082	0.203463	0.0199766	0.033397	0.0263634	0.347229	0.0294051	0.000991716	0.066635	0.0207736	0.383631	0.104118	0.300087	0.150022	0.59092	0.0715608	0.0100816	0.138436	NO	NO	NO	NO	NO	NO	NO	NO	NO	NO	NO	NO	NO
NM_001018	RPS15	6209	0.162622	-0.096807	-0.068763	-0.0646175	0.0985039	-0.0126767	0.052803	0.0609259	-0.133753	0.000505525	0.333664	0.401307	0.365007	0.23442	0.816413	0.354585	0.212498	0.0023293	0.00305103	0.521436	0.630205	0.65686	0.510063	0.90177	0.467042	0.437545	0.0153037	NO	NO	NO	NO	NO	NO	NO	NO	NO	NO	NO	NO	NO
NM_001018004	TPM1	7168	-0.676195	-0.193814	-0.173419	-0.104116	-0.0905582	-0.00305621	-0.300561	-0.151335	-0.137256	1.96315e-06	0.00979274	0.0271731	0.406483	0.44129	0.98054	0.00050804	0.0872393	0.0734396	9.18798e-05	0.0510636	0.127923	0.686138	0.691471	0.991068	0.00362336	0.246406	0.147538	YES	NO	NO	YES	NO	NO	NO	NO	YES	NO	NO	YES	NO
NM_001018025	MTCP1	4515	0.0736041	-0.0856499	-0.0844787	-0.13459	-0.085045	-0.0273632	-0.0499999	0.0280133	-0.158939	0.100157	0.280547	0.281684	0.0807256	0.102504	0.786418	0.205248	0.362381	0.00831675	0.156806	0.468422	0.521648	0.403616	0.32983	0.8844	0.309606	0.603302	0.036906	NO	NO	NO	NO	NO	NO	NO	NO	NO	NO	NO	NO	NO
NM_001018049	PAEP	5047	-0.442912	-0.114593	0.0657681	0.174241	-0.146348	0.249753	-0.10775	-0.0388565	0.346465	0.00502512	0.638261	0.635083	0.235903	0.315652	0.234436	0.0709643	0.665814	0.0159513	0.0149279	0.774988	0.803932	0.565898	0.590282	0.495519	0.138465	0.832775	0.0560245	NO	NO	NO	NO	NO	NO	NO	NO	NO	NO	NO	NO	NO
NM_001018051	POLR3H	NA	0.0596774	0.101046	-0.138448	0.0436683	0.053619	0.0494294	-0.0232709	0.0390567	-0.0622442	0.475091	0.322917	0.00514319	0.40201	0.203331	0.411622	0.245477	0.229541	0.0635026	0.557611	0.511226	0.0419403	0.683028	0.474099	0.637579	0.353044	0.459962	0.133816	NO	NO	NO	NO	NO	NO	NO	NO	NO	NO	NO	NO	NO
NM_001018060	FLJ30473	150209	-0.259062	-0.210189	-0.038214	0.033572	-0.152148	-0.100257	0.0223716	-0.0211214	0.166172	1.64469e-05	4.55111e-05	0.553044	0.673027	0.0190229	0.408199	0.791945	0.772559	0.114118	0.000334449	0.00113983	0.746413	0.842527	0.121536	0.635095	0.849588	0.891028	0.201576	NO	NO	NO	NO	NO	NO	NO	NO	NO	NO	NO	NO	NO
NM_001018067	SERBP1	26135	-0.0164993	-0.0848102	0.0742048	-0.0892706	0.0578538	-0.169326	0.250607	-0.0737441	0.026314	0.769331	0.475586	0.454436	0.647469	0.553531	0.200495	0.000281837	0.595225	0.823366	0.81799	0.65064	0.674451	0.828928	0.768639	0.463598	0.00232806	0.785753	0.870933	NO	NO	NO	NO	NO	NO	NO	NO	NO	NO	NO	NO	NO
NM_001018072	BTBD11	121551	0.235144	0.444713	0.29496	0.0339622	0.0467083	-0.153468	0.256253	0.210229	-0.112912	0.00127822	0.00052684	0.0393316	0.733926	0.695745	0.11542	1.48495e-07	0.0275596	0.140228	0.00555624	0.00642967	0.161786	0.875695	0.855762	0.349464	9.23806e-06	0.111868	0.233208	NO	NO	NO	NO	NO	NO	NO	NO	NO	NO	NO	NO	NO
NM_001018077	NR3C1	2908	0.196735	0.265318	0.207632	-0.032352	0.249283	0.106446	0.548953	0.884664	0.52206	0.0268446	0.00365755	0.0107471	0.514208	0.000793216	0.109804	1.70867e-07	3.63482e-06	1.7941e-06	0.0539121	0.0259248	0.0686728	0.753126	0.0156742	0.340415	1.01951e-05	0.000160183	6.62566e-05	YES	YES	YES	YES	NO	YES	NO	YES	YES	YES	YES	YES	NO
NM_001018082	RP5-1100H13.2	149685	-0.220834	-0.0419761	0.110587	0.050444	-0.080689	0.117865	-0.130595	0.0478153	0.239603	0.000431441	0.726019	0.152389	0.589765	0.392588	0.218564	0.107432	0.555225	0.0109634	0.00273717	0.836825	0.369209	0.797602	0.654579	0.482228	0.189261	0.757242	0.0439989	NO	NO	NO	NO	NO	NO	NO	NO	NO	NO	NO	NO	NO
NM_001018097	MGC138353	NA	-0.0166973	0.0985163	0.154722	-0.14693	0.048504	-0.0937471	0.44157	0.255828	0.209498	0.853409	0.345491	0.159804	0.327445	0.590088	0.290553	8.35804e-07	0.104919	0.196117	0.8866	0.532777	0.379491	0.631695	0.792379	0.546136	3.2657e-05	0.277433	0.298709	NO	NO	NO	NO	NO	NO	NO	NO	YES	NO	NO	YES	NO
NM_001018108	SERF2	10169	-0.186268	-0.174458	-0.153481	0.0621821	0.108923	0.0430514	0.0613993	-0.0401062	-0.476092	0.0958417	0.255571	0.0227936	0.262284	0.00470094	0.639497	0.48339	0.726103	0.00160807	0.151135	0.442833	0.114373	0.586253	0.0495727	0.794748	0.591492	0.866626	0.0115501	NO	NO	NO	NO	NO	NO	NO	NO	NO	NO	NO	NO	NO
NM_001018111	PODXL	5420	0.148745	-0.115936	-0.0767368	-0.117989	0.0206997	-0.119865	0.0524859	0.053709	-0.0910616	0.0389543	0.035581	0.0604468	0.0916412	0.289575	0.00597283	0.168943	0.500175	0.227421	0.0725175	0.121825	0.21239	0.416555	0.56658	0.0613336	0.266678	0.717731	0.332826	NO	NO	NO	NO	NO	NO	NO	NO	NO	NO	NO	NO	NO
NM_001018113	FANCB	2187	-0.154723	-0.0150642	-0.0161759	-0.0926328	-0.0258696	-0.120736	0.0943493	-0.283217	-0.318332	0.0337953	0.891433	0.504092	0.328364	0.659737	0.105853	0.114249	0.000244164	2.50889e-05	0.0647744	0.940099	0.711676	0.632702	0.834098	0.333753	0.198191	0.00357146	0.000501516	NO	NO	NO	NO	NO	NO	NO	NO	NO	NO	YES	YES	NO
NM_001018116	LOC347273	347273	0.80701	0.905931	0.738968	-0.0466149	0.132405	-0.0458772	0.234057	0.124759	0.0941752	6.38323e-05	6.55205e-07	0.000584438	0.461618	0.0848399	0.687943	3.10923e-05	0.0327964	0.209279	0.000785974	6.56385e-05	0.00986333	0.722363	0.29751	0.825312	0.000454797	0.125414	0.312919	YES	YES	NO	YES	NO	NO	NO	NO	YES	YES	NO	YES	NO
NM_001018122	A-761H5.5	NA	-0.24835	-0.0268279	-0.468181	-0.172018	-0.201154	-0.499742	0.0680674	0.0449107	-0.165455	0.122201	0.89032	0.000215191	0.131855	0.0133033	1.74451e-05	0.168274	0.488935	0.111903	0.184625	0.93961	0.00510738	0.464497	0.0972956	0.00149767	0.265964	0.70906	0.198641	NO	NO	YES	YES	NO	NO	YES	YES	NO	NO	NO	NO	NO
NM_001018136	NME2	4831	0.243781	-0.167791	0.129318	0.0978042	-0.0802604	0.0382917	0.0516078	-0.0912934	-0.0185209	0.0852877	0.290636	0.286556	0.0753245	0.267211	0.726265	0.496677	0.295509	0.809153	0.137393	0.478908	0.527245	0.393905	0.544245	0.848195	0.602692	0.535992	0.859936	NO	NO	NO	NO	NO	NO	NO	NO	NO	NO	NO	NO	NO
NM_001018159	APPBP1	8883	0.0128054	-0.0910123	0.111299	-0.121727	-0.127397	-0.0180215	0.178796	0.0189355	0.49321	0.862976	0.491534	0.222026	0.40601	0.149942	0.84983	0.0148403	0.812614	0.000957312	0.894594	0.664076	0.457022	0.685879	0.404421	0.920796	0.0430857	0.910145	0.00785123	NO	NO	NO	NO	NO	NO	NO	NO	NO	NO	NO	NO	NO
NM_001019	RPS15A	6210	0.0443954	-0.0750394	-0.169705	0.146837	0.132833	0.25062	0.335521	0.138575	-0.0366204	0.756605	0.749918	0.0632757	0.0874641	0.012539	0.154268	0.0128081	0.226651	0.626682	0.807399	0.850904	0.219156	0.412252	0.0937577	0.408199	0.0387596	0.455692	0.714934	NO	NO	NO	NO	NO	NO	NO	NO	NO	NO	NO	NO	NO
NM_001020	RPS16	6217	-0.119965	-0.170286	0.0116108	0.118858	0.0226566	0.140991	0.13551	0.0173231	-0.199953	0.296637	0.245143	0.709746	0.0251929	0.293	0.0180222	0.0544744	0.864504	0.0087979	0.380875	0.430455	0.850816	0.271482	0.570031	0.118327	0.113901	0.9367	0.0382627	NO	NO	NO	NO	NO	NO	NO	NO	NO	NO	NO	NO	NO
NM_001020658	PUM1	9698	-0.0264684	0.0550319	0.08554	0.0404433	0.0299945	-0.0270754	0.159132	0.00894683	0.0771306	0.687021	0.367617	0.236513	0.657194	0.124709	0.616755	0.0126252	0.922481	0.402911	0.747635	0.552837	0.474525	0.833574	0.367043	0.779404	0.0383203	0.962883	0.511525	NO	NO	NO	NO	NO	NO	NO	NO	NO	NO	NO	NO	NO
NM_001020818	MYADM	91663	-0.304134	-0.673372	-0.423495	-0.026201	0.243159	0.415246	0.129128	0.0613822	0.206592	3.90226e-05	0.00103299	0.00969147	0.719547	0.00622939	3.11884e-09	0.103114	0.214574	0.0215655	0.000579654	0.0105067	0.0638589	0.868205	0.0597654	6.17791e-06	0.183531	0.440525	0.067731	YES	NO	YES	YES	NO	NO	YES	YES	NO	NO	YES	YES	NO
NM_001021	RPS17	6218	-0.221052	-0.162842	-0.0397962	0.105972	0.0985466	0.0650682	0.142461	0.10036	-0.0643783	0.0622403	0.285456	0.682401	0.000467425	0.0380133	0.531437	0.0121076	0.325601	0.570845	0.106153	0.473842	0.832338	0.0574975	0.186827	0.722632	0.0371125	0.568435	0.665645	NO	NO	NO	NO	NO	NO	NO	NO	NO	NO	NO	NO	NO
NM_001022	RPS19	6223	-0.182221	-0.0207646	-0.0741435	0.223378	-0.0337487	0.149291	-0.158258	-0.155256	0.166458	0.0266634	0.860021	0.208733	0.0141917	0.737755	0.10799	0.0025872	0.0300437	0.0555253	0.0536161	0.921581	0.441403	0.227228	0.877857	0.33749	0.0119742	0.118059	0.122426	NO	NO	NO	NO	NO	NO	NO	NO	NO	NO	NO	NO	NO
NM_001023	RPS20	6224	-0.131812	0.0694346	-0.200687	0.18582	0.0882647	0.0939619	0.15613	0.0438876	-0.222823	0.264833	0.518829	0.00623365	0.00223745	0.00439039	0.290312	0.0267817	0.750511	0.00114391	0.347286	0.685316	0.0476328	0.112401	0.0473706	0.546136	0.0667065	0.879972	0.0089474	NO	NO	NO	NO	NO	NO	NO	NO	NO	NO	NO	NO	NO
NM_001023561	FLJ16263	NA	0.385333	0.0782133	0.0780091	-0.140186	0.0309151	-0.177744	0.154221	0.0414677	-0.225005	5.3454e-06	0.394637	0.445101	0.118362	0.771992	0.0695635	0.0127822	0.752163	0.00462185	0.000163599	0.577739	0.667787	0.450218	0.896012	0.265246	0.038721	0.880586	0.0249081	YES	NO	NO	YES	NO	NO	NO	NO	YES	NO	NO	YES	NO
NM_001023562	LOC441257	NA	-0.0522441	0.166487	0.0537262	-0.262432	0.159813	-0.20822	-0.0305161	-0.022285	-0.350918	0.528967	0.290927	0.577438	0.12751	0.279529	0.030222	0.424757	0.761927	0.00146451	0.606913	0.479175	0.763258	0.461239	0.555644	0.162179	0.536661	0.885166	0.0107337	NO	NO	NO	NO	NO	NO	NO	NO	NO	NO	NO	NO	NO
NM_001023563	DKFZp686P08106	390980	0.0432066	0.192634	-0.0480465	-0.16596	0.149053	-0.039645	0.0734764	0.381591	0.0855891	0.688151	0.130725	0.368278	0.187827	0.002764	0.66581	0.376642	0.00339971	0.0754033	0.748487	0.286691	0.60127	0.522346	0.0353713	0.811298	0.489547	0.0247697	0.150383	NO	NO	NO	NO	NO	NO	NO	NO	NO	NO	NO	NO	NO
NM_001023564	HCTSL-s	NA	-0.0153527	-0.110648	0.13304	-0.153201	-0.00413934	0.0434945	0.0728729	0.145724	0.138556	0.84561	0.394103	0.194089	0.170971	0.9605	0.391269	0.156938	0.0439168	0.0906791	0.880298	0.577448	0.424562	0.504972	0.985786	0.62429	0.252707	0.153589	0.170988	NO	NO	NO	NO	NO	NO	NO	NO	NO	NO	NO	NO	NO
NM_001023565	LOC401286	NA	-0.196901	-0.0857247	0.0712394	0.202063	-0.186433	0.1239	-0.164948	-0.0145393	0.292719	0.00503303	0.364732	0.403163	0.0738209	0.191969	0.425035	0.0504301	0.90184	0.0217904	0.0149473	0.550035	0.631307	0.392201	0.459739	0.647835	0.107094	0.954404	0.0681435	NO	NO	NO	NO	NO	NO	NO	NO	NO	NO	NO	NO	NO
NM_001023566	LOC401398	NA	-0.117667	-0.0176472	0.0819722	-0.0810758	0.0218236	0.13056	0.149112	0.267201	-0.0598016	0.0647532	0.810758	0.195087	0.381729	0.773342	0.0794963	0.0425336	0.033286	0.565582	0.109572	0.891182	0.425675	0.66961	0.896865	0.282958	0.0943846	0.126668	0.661387	NO	NO	NO	NO	NO	NO	NO	NO	NO	NO	NO	NO	NO
NM_001023567	GOLGA8B	440270	-0.097467	0.0122538	0.106003	-0.19069	0.162289	-0.108615	0.101536	0.110359	-0.0603079	0.0244433	0.932787	0.285715	0.0967113	0.0918211	0.345861	0.0700103	0.136163	0.17001	0.049998	0.963398	0.526277	0.423275	0.311022	0.589857	0.137023	0.330174	0.268486	NO	NO	NO	NO	NO	NO	NO	NO	NO	NO	NO	NO	NO
NM_001023570	IQCB1	9657	0.165847	0.0217907	0.204616	-0.0779928	-0.222825	-0.206471	-0.00380307	0.27069	0.379404	0.113098	0.683136	0.177232	0.329843	0.0968201	0.0737328	0.952012	0.0283691	8.7269e-05	0.173041	0.807125	0.401985	0.633544	0.320229	0.272696	0.966825	0.11376	0.00128744	NO	NO	NO	NO	NO	NO	NO	NO	NO	NO	NO	NO	NO
NM_001024209	-1	6704	-0.0881458	0.090211	0.017601	0.0196793	-0.0276628	0.0244191	-0.0750941	-0.061445	0.174978	0.00915649	0.259049	0.617579	0.53551	0.426134	0.386139	0.0325074	0.445318	0.00599783	0.023461	0.446368	0.791837	0.765225	0.681269	0.620256	0.0770326	0.676898	0.029724	NO	NO	NO	NO	NO	NO	NO	NO	NO	NO	NO	NO	NO
NM_001024210	S100A13	6284	0.113134	-0.262182	-0.19046	0.0074298	0.00248367	0.0164901	0.0109246	-0.110698	-0.121012	0.110229	0.00710059	0.102522	0.813352	0.964454	0.788525	0.740176	0.0282351	0.0297857	0.169419	0.0410296	0.293691	0.914618	0.987039	0.885716	0.807878	0.113517	0.082599	NO	NO	NO	NO	NO	NO	NO	NO	NO	NO	NO	NO	NO
NM_001024227	ARF1	375	0.0380071	-0.0359593	0.0729274	0.00867485	-0.0569196	-0.0216693	-0.0372255	0.0653915	0.105146	0.548466	0.427291	0.246812	0.890851	0.0298775	0.341735	0.235168	0.0789028	0.0440341	0.625165	0.608475	0.485648	0.95345	0.16225	0.58679	0.342014	0.230241	0.104887	NO	NO	NO	NO	NO	NO	NO	NO	NO	NO	NO	NO	NO
NM_001024455	RGAG4	340526	-0.753215	-0.322704	-0.00559844	-0.131647	-0.224815	-0.384223	-0.181585	-0.157727	-0.353066	0.000369333	0.00205267	0.961094	0.0100019	3.2976e-07	5.90193e-09	0.0140802	0.0917275	0.000594367	0.0024657	0.0171032	0.980962	0.19662	9.9686e-05	6.35601e-06	0.0416008	0.254518	0.00550916	NO	YES	NO	YES	NO	YES	YES	YES	NO	NO	YES	YES	NO
NM_001024593	ZMYND17	118490	-0.10195	-0.148884	0.051879	-0.0424667	0.0204433	0.0993322	0.0470921	0.0999058	0.0687008	0.119318	0.00348142	0.308575	0.508009	0.763477	0.20734	0.13458	0.0747678	0.341373	0.18084	0.0250369	0.54832	0.74964	0.892787	0.471347	0.224617	0.221476	0.451886	NO	NO	NO	NO	NO	NO	NO	NO	NO	NO	NO	NO	NO
NM_001024594	C1orf53	388722	-0.176822	-0.29559	0.0946769	-0.0846968	-0.118824	0.0710762	0.299597	-0.0943048	-0.105843	0.0574	0.00731906	0.25804	0.0606479	0.00194465	0.471716	2.32333e-05	0.343936	0.417983	0.0993929	0.0418389	0.498023	0.370329	0.028111	0.680521	0.00036863	0.586188	0.526191	NO	NO	NO	NO	NO	NO	NO	NO	NO	NO	NO	NO	NO
NM_001024596	DKFZp686I1569	400720	0.303389	0.193815	0.0633751	-0.0678326	0.157952	-0.191883	0.282579	0.0688883	-0.147198	0.0155361	0.0906883	0.271854	0.591614	0.185091	0.070301	0.0003509	0.621644	0.307316	0.035026	0.225816	0.510609	0.798354	0.449792	0.266646	0.00272604	0.805096	0.417944	NO	NO	NO	NO	NO	NO	NO	NO	NO	NO	NO	NO	NO
NM_001024599	h2b/j	440689	0.192923	-0.241463	-0.133552	-0.0543362	-0.100854	0.20206	0.360648	0.155573	0.318808	0.00101557	0.0438847	0.0283109	0.52881	0.114307	0.0616708	1.97876e-06	0.0315675	5.53386e-09	0.00481625	0.140111	0.131101	0.761284	0.350135	0.247935	5.91533e-05	0.121898	1.14884e-06	YES	NO	YES	YES	NO	NO	NO	NO	YES	NO	YES	YES	NO
NM_001024601	LOC149643	149643	0.108431	0.153903	0.08053	-0.0465008	-0.00390253	-0.0673192	0.165561	-0.0796095	-0.257177	0.0670371	0.0997011	0.362172	0.711105	0.973188	0.633124	0.146705	0.437754	0.0541708	0.112848	0.24084	0.597735	0.863755	0.99014	0.790564	0.239859	0.670245	0.12041	NO	NO	NO	NO	NO	NO	NO	NO	NO	NO	NO	NO	NO
NM_001024608	LOC158318	NA	-0.351911	-0.1252	-0.0694079	0.116909	-0.125009	-0.0243123	-0.319706	-0.130131	0.236806	9.71429e-05	0.476368	0.480624	0.392634	0.507742	0.857633	0.0295217	0.425534	0.0451238	0.00104551	0.651401	0.695754	0.677292	0.739026	0.924331	0.0717676	0.660211	0.106496	NO	NO	NO	NO	NO	NO	NO	NO	NO	NO	NO	NO	NO
NM_001024610	dkfzp434i2135	NA	-0.0806709	-0.216992	0.112611	-0.125897	-0.159155	0.0593261	-0.0779102	-0.0434502	0.171264	0.135284	4.12315e-07	0.0193479	0.0380969	0.0366186	0.650102	0.0658904	0.560016	0.0815825	0.200385	4.78187e-05	0.101952	0.316068	0.182916	0.801166	0.131104	0.760407	0.158839	NO	NO	NO	NO	NO	NO	NO	NO	NO	NO	NO	NO	NO
NM_001024611	dkfzp781e21107	339977	0.16546	0.0803178	0.0252385	0.111423	0.140593	-0.0357231	0.010054	0.0106938	0.0432189	4.96945e-05	0.174802	0.461636	0.0186161	2.1534e-06	0.143137	0.84733	0.770932	0.276574	0.000677721	0.348614	0.680121	0.247835	0.00035678	0.392989	0.891297	0.890425	0.385757	NO	NO	NO	NO	NO	YES	NO	YES	NO	NO	NO	NO	NO
NM_001024662	RPL6	6128	0.289847	-0.00404288	0.148665	0.11236	0.0493724	0.10303	0.272175	0.271056	-0.0483613	0.000465078	0.966067	0.169159	0.135274	0.401616	0.372796	0.000989683	0.0580851	0.602133	0.00287572	0.981577	0.392509	0.467437	0.661981	0.611077	0.00592126	0.18648	0.693308	NO	NO	NO	NO	NO	NO	NO	NO	NO	NO	NO	NO	NO
NM_001024674	C14orf46	91750	0.275042	-0.0131283	0.168662	-0.0891555	0.020158	0.0264973	0.0756285	0.124885	0.000574342	0.00142921	0.835985	0.0716073	0.0864818	0.771959	0.798897	0.371378	0.0818315	0.992808	0.00597268	0.907164	0.236229	0.411421	0.896012	0.891732	0.484239	0.23599	0.995396	NO	NO	NO	NO	NO	NO	NO	NO	NO	NO	NO	NO	NO
NM_001024675	C20orf134	170487	-0.175948	-0.093038	0.100461	-0.0160651	0.00333149	0.0333084	-0.00756343	0.0419787	0.163542	0.00965913	0.0657528	0.0256199	0.533331	0.94491	0.598468	0.947003	0.443495	0.114931	0.0243863	0.182918	0.123623	0.764266	0.979235	0.768363	0.963367	0.675732	0.20243	NO	NO	NO	NO	NO	NO	NO	NO	NO	NO	NO	NO	NO
NM_001024676	C2orf19	NA	-0.0967173	-0.0531474	0.0114207	-0.0867358	0.0106416	0.00705578	-0.0345345	0.017313	0.131215	0.00197368	0.126787	0.834741	0.163705	0.831512	0.90707	0.312755	0.72429	0.00184018	0.00744765	0.281065	0.919715	0.496096	0.925776	0.953938	0.424471	0.865976	0.0128373	NO	NO	NO	NO	NO	NO	NO	NO	NO	NO	NO	NO	NO
NM_001024678	LRRC24	441381	-0.181043	-0.0380473	0.0222694	0.0548615	-0.0385165	0.146168	-0.160622	0.003923	0.198093	3.29633e-06	0.438838	0.43751	0.487461	0.605116	0.148106	0.00902774	0.969129	0.0517312	0.000125662	0.617426	0.661874	0.738361	0.802737	0.400213	0.0300187	0.983744	0.116826	NO	NO	NO	NO	NO	NO	NO	NO	NO	NO	NO	NO	NO
NM_001024680	LOC554251	554251	0.170577	0.447924	0.069511	-0.0104889	0.0556949	-0.264939	0.361155	0.116835	0.0764417	0.202012	0.00734471	0.142574	0.944018	0.609719	0.150077	3.26977e-05	0.23978	0.314886	0.277824	0.0418838	0.354809	0.976955	0.80531	0.402611	0.000470688	0.471813	0.425854	NO	NO	NO	NO	NO	NO	NO	NO	YES	NO	NO	YES	NO
NM_001024682	LOC283755	NA	-0.0353381	-0.0787803	0.000495831	0.0403832	-0.0222246	0.039066	0.0532652	0.0762617	0.0192867	0.136139	0.116909	0.991878	0.450454	0.405293	0.42661	0.231232	0.0563739	0.796625	0.201392	0.266322	0.995518	0.715305	0.664604	0.649123	0.337696	0.182802	0.850629	NO	NO	NO	NO	NO	NO	NO	NO	NO	NO	NO	NO	NO
NM_001024688	NBN	NA	0.658999	0.605982	0.327702	0.171466	0.488541	0.268326	1.00874	0.871631	0.802902	2.13442e-05	6.07261e-06	0.00660385	0.00628035	2.77708e-05	0.0563899	2.62009e-11	4.42914e-06	0.000133918	0.000390128	0.000282041	0.049586	0.164463	0.00185472	0.23564	2.50815e-08	0.000186598	0.00177503	YES	YES	NO	YES	YES	YES	NO	YES	YES	YES	NO	YES	NO
NM_001024732	MECR	51102	0.237777	-0.0656559	-0.048102	-0.0411966	-0.00412487	-0.115076	0.0899201	-0.167214	-0.262255	2.17505e-07	0.259479	0.406114	0.429	0.951244	0.0159449	0.0679074	0.00466018	8.40432e-06	2.79688e-05	0.446795	0.634594	0.700969	0.982093	0.109286	0.133834	0.0314284	0.000212349	NO	NO	NO	NO	NO	NO	NO	NO	NO	NO	NO	NO	NO
NM_001024733	DGCR13	NA	0.0294653	0.0891592	0.0026868	-0.0853172	-0.0558838	0.12303	0.105896	-0.0024095	-0.069901	0.697121	0.210703	0.957006	0.029364	0.126619	0.00489246	0.000386055	0.9366	0.149977	0.756428	0.391569	0.97884	0.28859	0.369981	0.0541091	0.00292781	0.96891	0.244351	NO	NO	NO	NO	NO	NO	NO	NO	NO	NO	NO	NO	NO
NM_001024736	CD276	80381	0.291588	0.257022	-0.0335722	-0.0126967	0.0183952	-0.12502	-0.00191536	0.157029	0.822391	0.000721657	0.00278059	0.595784	0.865249	0.747884	0.241725	0.986431	0.0636696	3.97457e-06	0.00382376	0.0213418	0.775937	0.939689	0.88435	0.50278	0.99151	0.198604	0.000117838	NO	NO	NO	NO	NO	NO	NO	NO	NO	NO	YES	YES	NO
NM_001024807	APLP1	333	-0.0793646	-0.149033	0.0327489	0.00445023	-0.117811	0.0842901	-0.104984	-0.0039522	0.169668	0.16292	0.01611	0.439422	0.918145	0.0769136	0.524128	0.106154	0.958788	0.0608109	0.232602	0.0715197	0.663568	0.966008	0.280071	0.717091	0.187539	0.978802	0.130036	NO	NO	NO	NO	NO	NO	NO	NO	NO	NO	NO	NO	NO
NM_001024809	RARA	5914	-0.186209	-0.210797	0.0955557	-0.0155684	-0.130192	0.0984548	-0.132944	0.244664	0.271556	0.029313	0.00616122	0.361826	0.80472	0.128638	0.460779	5.97429e-07	1.75743e-05	0.0105562	0.0578307	0.0373575	0.597358	0.909553	0.373095	0.672578	2.53554e-05	0.000494807	0.0428489	NO	NO	NO	NO	NO	NO	NO	NO	NO	NO	NO	NO	NO
NM_001024847	TGFBR2	7048	-0.402057	-0.173539	-0.0152266	-0.0962415	-0.18159	-0.208933	0.249511	0.247761	0.288411	0.000420255	0.0379684	0.835867	0.276073	1.06946e-06	0.000224867	0.0229684	0.000215567	0.0473092	0.00268898	0.127209	0.920488	0.595445	0.00023208	0.00771849	0.059389	0.00324688	0.109789	NO	YES	NO	YES	NO	YES	YES	YES	NO	YES	YES	YES	NO
NM_001024916	CBWD5	220869	-0.316376	-0.299899	0.130127	-0.120298	0.0314118	0.145131	0.227738	0.0940098	0.029421	0.00573861	0.00559461	0.309128	0.25532	0.613541	0.0279129	1.87262e-05	0.31802	0.855958	0.0165272	0.0350731	0.548906	0.581037	0.808312	0.154951	0.000311459	0.56111	0.895671	NO	NO	NO	NO	NO	NO	NO	NO	NO	NO	NO	NO	NO
NM_001024921	RPL9	6133	0.269243	0.0502565	0.0275981	0.0717725	-0.0508524	0.197984	0.190429	0.3027	0.315901	0.0775752	0.737583	0.793548	0.475999	0.350557	0.0142723	0.0186752	0.0541748	0.00337516	0.126978	0.844079	0.897023	0.730957	0.620628	0.101911	0.0511057	0.177925	0.0198422	NO	NO	NO	NO	NO	NO	NO	NO	NO	NO	NO	NO	NO
NM_001024924	EXOC1	55763	-0.107161	0.00729759	-0.0057169	-0.132502	-0.0805048	-0.10897	0.147864	0.0962068	0.124829	0.0025936	0.934441	0.942452	0.0591361	0.275549	0.168259	0.205506	0.310787	0.33838	0.00914862	0.964673	0.971836	0.367742	0.551318	0.426426	0.309751	0.552746	0.449097	NO	NO	NO	NO	NO	NO	NO	NO	NO	NO	NO	NO	NO
NM_001024943	ASL	435	-0.345275	-0.0390786	0.0568105	-0.0323946	-0.106913	0.0970133	0.0596966	0.0744269	0.343998	0.00793225	0.784981	0.706154	0.826399	0.569086	0.677514	0.522995	0.606534	0.075805	0.0210667	0.873237	0.848317	0.920887	0.778798	0.819073	0.627071	0.793943	0.150793	NO	NO	NO	NO	NO	NO	NO	NO	NO	NO	NO	NO	NO
[truncated: 12,025 more rows]
