# Supplementary material for: Functional Comparison of Innate Immune Signaling Pathways in Primates
Source: PLoS Genet. 2010 Dec 16;6(12):e1001249. doi: 10.1371/journal.pgen.1001249 (PMC3002988; doi:10.1371/journal.pgen.1001249)
Supplement: Table S10 — Co-expression modules and GO enrichement analyses for Human-specific response genes. (0.09 MB XLS) [file pgen.1001249.s026.xls]

## Sheet: Sheet1
RefSeq.ID	Symbol	Entrez.ID	Module	Average.Degree1	Degree2	GO enrichments3
NM_001009991	SYTL3	94120	1	0.84206	0.84206	NA
NM_003278	CLEC3B	7123	1	0.84206	0.84206
NM_022733	SMAP1L	64744	2	0.82406	0.84219	NA
NM_017990	dkfzp686j1643	55066	2	0.82406	0.81798
NM_018389	SLC35C1	55343	2	0.82406	0.812
NM_006809	TOMM34	10953	3	0.79111	0.79111	NA
NM_183040	DTNBP1	84062	3	0.79111	0.79111
NM_021975	RELA	5970	4	0.78904	0.83954	NA
NM_152346	SLC43A2	124935	4	0.78904	0.7821
NM_002058	GGT2	NA	4	0.78904	0.77365
NM_171982	TRIM35	23087	4	0.78904	0.7609
NM_199072	MDFIC	29969	5	0.78325	0.83877	NA
NM_020337	ANKRD50	57182	5	0.78325	0.77507
NM_006750	SNTB2	6645	5	0.78325	0.73591
NM_003033	ST3GAL1	6482	6	0.75716	0.75716	NA
NM_005803	FLOT1	10211	6	0.75716	0.75716
NM_178121	MGC138147	NA	7	0.74144	0.81447	NA
NM_016647	C8orf55	51337	7	0.74144	0.79915
NM_178448	C9orf140	NA	7	0.74144	0.71275
NM_144713	FAM82A	151393	7	0.74144	0.63939
NM_182964	NAV2	730427	8	0.74103	0.79048	NA
NM_020439	CAMK1G	57172	8	0.74103	0.7284
NM_173654	MGC34132	285203	8	0.74103	0.7042
NM_152694	ZCCHC5	203430	9	0.71172	0.73258	NA
NM_005296	GPR23	2846	9	0.71172	0.73008
NM_032373	PCGF5	84333	9	0.71172	0.6725
NM_015549	PLEKHG3	26030	10	0.69793	0.8028	amino acid transmembrane transporter activity : P-value = 0.000266914 amine transmembrane transporter activity : P-value = 0.000395684 carboxylic acid transmembrane transporter activity : P-value = 0.000635287 organic acid transmembrane transporter activity : P-value = 0.000657752 amino acid transport : P-value = 0.00101222 amine transport : P-value = 0.00213806 carboxylic acid transport : P-valu…
NM_001001930	PPARA	5465	10	0.69793	0.799
NM_001032282	KLF10	7071	10	0.69793	0.76553
NM_032013	NDRG3	57446	10	0.69793	0.74875
NM_016255	FAM8A1	51439	10	0.69793	0.71258
NM_012337	CCDC19	25790	10	0.69793	0.70996
NM_182915	STEAP3	55240	10	0.69793	0.67125
NM_003038	SLC1A4	6509	10	0.69793	0.55173
NM_003982	SLC7A7	9056	10	0.69793	0.51976
NM_194071	CREB3L2	64764	11	0.68593	0.74816	NA
NM_014345	ZNF318	24149	11	0.68593	0.67763
NM_022060	ABHD4	63874	11	0.68593	0.63201
NM_001012398	FTS	64400	12	0.67929	0.7608	regulation of phosphorylation : P-value = 0.000735845 regulation of phosphate metabolic process : P-value = 0.000842334 regulation of phosphorus metabolic process : P-value = 0.000842334 positive regulation of protein amino acid phosphorylation : P-value = 0.00089109 positive regulation of phosphorylation : P-value = 0.00107281 positive regulation of phosphorus metabolic process : P-value = 0.001…
NM_018420	SLC22A15	55356	12	0.67929	0.72288
NM_145170	TTC18	118491	12	0.67929	0.70357
NM_017811	UBE2R2	54926	12	0.67929	0.69416
NM_003749	IRS2	8660	12	0.67929	0.68528
NM_001616	ACVR2A	92	12	0.67929	0.50903
NM_017722	TRMT1	55621	13	0.66365	0.75378	tRNA processing : P-value = 0.00148335 tRNA metabolic process : P-value = 0.0035892 RNA processing : P-value = 0.00686507 ncRNA processing : P-value = 0.00857725 RNA binding : P-value = 0.0120282 nucleolus : P-value = 0.0126417 ncRNA metabolic process : P-value = 0.0127787 nuclear part : P-value = 0.0351547 ribonucleoprotein complex : P-value = 0.0488701
NM_031485	GRWD1	83743	13	0.66365	0.75027
NM_006764	IFRD2	NA	13	0.66365	0.73794
NM_018077	RBM28	55131	13	0.66365	0.71248
NM_018710	TMEM55A	55529	13	0.66365	0.70916
NM_015029	POP1	10940	13	0.66365	0.70878
NM_145858	CRYZL1	9946	13	0.66365	0.70374
NM_173042	IL18BP	10068	13	0.66365	0.58098
NM_004241	JMJD1C	221037	13	0.66365	0.57002
NM_016280	CES4	NA	13	0.66365	0.55976
NM_002714	PPP1R10	5514	13	0.66365	0.5132
NM_080821	C20orf108	116151	14	0.6588	0.77985	carboxy-lyase activity : P-value = 0.00179295 carbon-carbon lyase activity : P-value = 0.00337971 homophilic cell adhesion : P-value = 0.00853639 ion transport : P-value = 0.00975328 heat shock protein binding : P-value = 0.0115433 induction of apoptosis by extracellular signals : P-value = 0.0228759 vitamin binding : P-value = 0.0248286 chromatin modification : P-value = 0.0338914 induction of a…
NM_002886	RAP2B	5912	14	0.6588	0.77158
NM_019086	FLJ20674	54621	14	0.6588	0.75386
NM_018472	FAM45B	NA	14	0.6588	0.74636
NM_001350	DAXX	1616	14	0.6588	0.74591
NM_017623	CNNM3	26505	14	0.6588	0.74465
NM_032977	CASP10	843	14	0.6588	0.74007
NM_172164	NASP	4678	14	0.6588	0.72598
NM_173555	TYSND1	219743	14	0.6588	0.72455
NM_001093	ACACB	32	14	0.6588	0.71834
NM_032354	TMEM107	84314	14	0.6588	0.70975
NM_017649	CNNM2	54805	14	0.6588	0.70846
NM_005935	AFF1	4299	14	0.6588	0.70494
NM_002065	GLUL	2752	14	0.6588	0.69513
NM_052949	RASGRP4	NA	14	0.6588	0.68723
NM_018191	RCBTB1	55213	14	0.6588	0.68645
NM_004949	DSC2	1824	14	0.6588	0.6738
NM_025076	UXS1	NA	14	0.6588	0.66675
NM_181489	ZNF445	353274	14	0.6588	0.65372
NM_007175	SPFH2	11160	14	0.6588	0.65002
NM_018474	C20orf19	NA	14	0.6588	0.64632
NM_001009820	SNRP70	NA	14	0.6588	0.64435
NM_000355	TCN2	6948	14	0.6588	0.64047
NM_002856	PVRL2	5819	14	0.6588	0.631
NM_006955	ZNF11B	7582	14	0.6588	0.62916
NM_032034	SLC4A11	83959	14	0.6588	0.62809
NM_018555	ZNF331	55422	14	0.6588	0.62256
NM_014065	ASTE1	28990	14	0.6588	0.61688
NM_005187	CBFA2T3	863	14	0.6588	0.60867
NM_022776	OSBPL11	114885	14	0.6588	0.60349
NM_032438	L3MBTL3	84456	14	0.6588	0.54452
NM_020230	PPAN	56342	14	0.6588	0.49073
NM_194278	C14orf43	91748	14	0.6588	0.45272
NM_032452	JPH4	84502	14	0.6588	0.35284
NM_005030	PLK1	5347	15	0.65682	0.70649	NA
NM_006278	ST3GAL4	6484	15	0.65682	0.63538
NM_002477	MYL5	4636	15	0.65682	0.62859
NM_005271	GLUD1	2746	16	0.64686	0.72223	NA
NM_002086	GRB2	2885	16	0.64686	0.69843
NM_194319	ZNF542	NA	16	0.64686	0.69199
NM_130777	XAGE2	9502	16	0.64686	0.6076
NM_001042537	-1	10479	16	0.64686	0.51405
NM_006889	CD86	942	17	0.64513	0.72172	NA
NM_015071	ARHGAP26	23092	17	0.64513	0.64806
NM_139249	MS4A6E	245802	17	0.64513	0.56561
NM_001268	RCBTB2	1102	18	0.64478	0.77218	cytokine binding : P-value = 0.000916915 transmembrane receptor activity : P-value = 0.00321257 receptor activity : P-value = 0.0103441 response to wounding : P-value = 0.0258147 signal transducer activity : P-value = 0.0263531 molecular transducer activity : P-value = 0.0263531
NM_145037	FAM55C	91775	18	0.64478	0.73658
NM_000416	IFNGR1	3459	18	0.64478	0.72835
NM_006532	ELL	8178	18	0.64478	0.67822
NM_001031665	MGC125619	125893	18	0.64478	0.60836
NM_002258	KLRB1	3820	18	0.64478	0.55934
NM_005283	XCR1	2829	18	0.64478	0.555
NM_001012733	AGPAT4	NA	18	0.64478	0.52024
NM_001003891	PCQAP	51586	19	0.61601	0.75134	nucleoplasm part : P-value = 0.0228321
NM_007314	ABL2	27	19	0.61601	0.70197
NM_006763	BTG2	7832	19	0.61601	0.67445
NM_020765	RP5-1126H10.1	23352	19	0.61601	0.60197
NM_006861	RAB35	11021	19	0.61601	0.50254
NM_012272	PRPF40B	25766	19	0.61601	0.46377
NM_018976	SLC38A2	54407	20	0.61583	0.73371	regulation of protein metabolic process : P-value = 0.0252896 nervous system development : P-value = 0.0485366
NM_003079	SMARCE1	6605	20	0.61583	0.69524
NM_003342	UBE2G1	7326	20	0.61583	0.69133
NM_017925	DENND4C	55667	20	0.61583	0.63357
NM_194328	RNF38	152006	20	0.61583	0.58064
NM_004612	TGFBR1	7046	20	0.61583	0.50957
NM_207323	DKFZp667M2411	NA	20	0.61583	0.46675
NM_206923	YY2	404281	21	0.61436	0.69981	cellular metabolic process : P-value = 0.0230171 metabolic process : P-value = 0.0390431
NM_002110	HCK	3055	21	0.61436	0.65098
NM_152420	C9orf41	138199	21	0.61436	0.63961
NM_015721	GEMIN4	50628	21	0.61436	0.61165
NM_002197	ACO1	48	21	0.61436	0.60142
NM_021198	CTDSP1	58190	21	0.61436	0.48266
NM_145754	KIFC2	90990	22	0.6104	0.71609	negative regulation of developmental process : P-value = 0.00014995 ossification : P-value = 0.00206583 bone development : P-value = 0.00245945 regulation of developmental process : P-value = 0.00338016 negative regulation of cell differentiation : P-value = 0.003432 protein complex binding : P-value = 0.00426218 neuron projection development : P-value = 0.006118 regulation of multicellular organ…
NM_079834	SCAMP4	113178	22	0.6104	0.69511
NM_005860	FSTL3	10272	22	0.6104	0.63714
NM_005314	GRPR	2925	22	0.6104	0.63032
NM_145805	ISL2	64843	22	0.6104	0.60898
NM_033647	HELB	92797	22	0.6104	0.54987
NM_173174	PTK2B	2185	22	0.6104	0.43531
NM_004348	RUNX2	860	23	0.60019	0.67978	No significant enrichments were observed
NM_001040450	-1	54629	23	0.60019	0.62143
NM_014719	KIAA0738	9747	23	0.60019	0.61979
NM_014647	A-362G6.1	9665	23	0.60019	0.61264
NM_016289	CAB39	51719	23	0.60019	0.53883
NM_139015	DKFZP586C1324	121665	23	0.60019	0.52864
NM_144584	C1orf59	113802	24	0.57591	0.67609	cell adhesion : P-value = 0.0164594 biological adhesion : P-value = 0.0165227 nervous system development : P-value = 0.0337228
NM_024110	CARD14	79092	24	0.57591	0.65682
NM_014470	RND1	27289	24	0.57591	0.64291
NM_173474	NTAN1	123803	24	0.57591	0.61205
NM_144709	MGC126755	150962	24	0.57591	0.57858
NM_004148	NINJ1	4814	24	0.57591	0.46174
NM_014411	MGC138346	NA	24	0.57591	0.4032
NM_006043	HS3ST2	9956	25	0.57564	0.69233	glial cell differentiation : P-value = 0.000310922 gliogenesis : P-value = 0.000512102 neurogenesis : P-value = 0.00130093 embryonic development : P-value = 0.0013958 cell development : P-value = 0.00260943 regulation of gene expression : P-value = 0.00279678 cell differentiation : P-value = 0.00280433 cellular developmental process : P-value = 0.00349553 negative regulation of cellular metabolic…
NM_006623	PHGDH	26227	25	0.57564	0.6698
NM_001042413	-1	169792	25	0.57564	0.59475
NM_024827	HDAC11	79885	25	0.57564	0.58718
NM_005163	AKT1	207	25	0.57564	0.58206
NM_173674	DCBLD1	285761	25	0.57564	0.45836
NM_004235	KLF4	NA	25	0.57564	0.44499
NM_012214	MGAT4A	11320	26	0.57407	0.70331	protein amino acid glycosylation : P-value = 0.00250827 macromolecule glycosylation : P-value = 0.00250827 glycosylation : P-value = 0.00250827 glycoprotein biosynthetic process : P-value = 0.00470284 transferase activity, transferring hexosyl groups : P-value = 0.00492738 glycoprotein metabolic process : P-value = 0.00743952 transferase activity, transferring glycosyl groups : P-value = 0.010315…
NM_014897	ZNF652	22834	26	0.57407	0.65647
NM_015179	KIAA0690	23223	26	0.57407	0.63723
NM_138444	KCTD12	115207	26	0.57407	0.63093
NM_015088	TNRC6B	23112	26	0.57407	0.62795
NM_145725	TRAF3	7187	26	0.57407	0.60745
NM_153367	C10orf56	219654	26	0.57407	0.51278
NM_020706	SFRS15	57466	26	0.57407	0.50778
NM_032664	FUT10	84750	26	0.57407	0.43981
NM_003045	SLC7A1	6541	26	0.57407	0.41702
NM_002229	JUNB	3726	27	0.56473	0.71316	RNA polymerase II transcription factor activity : P-value = 0.000572158 perinuclear region of cytoplasm : P-value = 0.00242246 peptide transport : P-value = 0.0102539 transcription repressor activity : P-value = 0.0231317 intracellular membrane-bounded organelle : P-value = 0.0245633 membrane-bounded organelle : P-value = 0.0248679 endoplasmic reticulum : P-value = 0.0298774 negative regulation o…
NM_178819	AGPAT6	137964	27	0.56473	0.70425
NM_004287	GOSR2	9570	27	0.56473	0.68742
NM_006310	NPEPPS	9520	27	0.56473	0.67744
NM_001397	ECE1	1889	27	0.56473	0.66055
NM_003498	SNN	8303	27	0.56473	0.65911
NM_004630	SF1	7536	27	0.56473	0.64713
NM_017613	DONSON	29980	27	0.56473	0.62604
NM_022485	C3orf29	64419	27	0.56473	0.6213
NM_001017971	MGC138396	92270	27	0.56473	0.61668
NM_024589	FLJ22386	79641	27	0.56473	0.61615
NM_004741	NOLC1	9221	27	0.56473	0.61603
NM_016372	GPR175	131601	27	0.56473	0.60999
NM_001258	CDK3	1018	27	0.56473	0.58638
NM_005149	TBX19	9095	27	0.56473	0.58168
NM_014328	RUSC1	23623	27	0.56473	0.5745
NM_006387	CHERP	10523	27	0.56473	0.54962
NM_003011	SET	6418	27	0.56473	0.53555
NM_021253	TRIM39	56658	27	0.56473	0.52658
NM_024731	C16orf44	79786	27	0.56473	0.49578
NM_017911	C22orf8	55007	27	0.56473	0.48778
NM_021979	HSPA2	3306	27	0.56473	0.44946
NM_012384	GMEB2	26205	27	0.56473	0.449
NM_016582	SLC15A3	51296	27	0.56473	0.44083
NM_000525	KCNJ11	3767	27	0.56473	0.43908
NM_017771	PXK	54899	27	0.56473	0.40686
NM_024324	CRELD2	79174	27	0.56473	0.26928
NM_212472	PRKAR1A	5573	28	0.54438	0.67567	modulation by host of viral transcription : P-value = 4.63293E-05 modulation of transcription in other organism involved in symbiotic interaction : P-value = 4.63293E-05 modulation by host of symbiont transcription : P-value = 4.63293E-05 modification by host of symbiont morphology or physiology : P-value = 7.92776E-05 regulation of viral transcription : P-value = 0.000120899 viral genome express…
NM_000671	ADH5	128	28	0.54438	0.64412
NM_001012753	LOC284390	284390	28	0.54438	0.61938
NM_001750	CAST	831	28	0.54438	0.60909
NM_012416	RANBP6	26953	28	0.54438	0.60775
NM_007236	SLC9A1BP	11261	28	0.54438	0.60682
NM_022473	ZFP106	64397	28	0.54438	0.60326
NM_152262	ZNF439	90594	28	0.54438	0.58803
NM_001040446	-1	54545	28	0.54438	0.58619
NM_006413	RPP30	10556	28	0.54438	0.58305
NM_016216	DBR1	51163	28	0.54438	0.54749
NM_181523	PIK3R1	5295	28	0.54438	0.53276
NM_014352	POU2F3	25833	28	0.54438	0.52177
NM_023110	FGFR1	2260	28	0.54438	0.50924
NM_138473	SP1	6667	28	0.54438	0.45186
NM_016475	C14orf100	51528	28	0.54438	0.447
NM_003070	SMARCA2	6595	28	0.54438	0.36915
NM_016100	NAT5	51126	28	0.54438	0.29623
NM_015425	POLR1A	25885	29	0.54159	0.6923	membrane-enclosed lumen : P-value = 0.00987866 chromatin : P-value = 0.00991791 nucleic acid binding : P-value = 0.0108424 RNA metabolic process : P-value = 0.0215552 regulation of growth : P-value = 0.0255802 macromolecule metabolic process : P-value = 0.0265295 gene expression : P-value = 0.0275887 transcription, DNA-dependent : P-value = 0.0289023 RNA biosynthetic process : P-value = 0.0290456…
NM_020726	NLN	57486	29	0.54159	0.66092
NM_024761	MOBKL2B	79817	29	0.54159	0.64575
NM_015465	GEMIN5	25929	29	0.54159	0.57105
NM_003483	HMGA2	8091	29	0.54159	0.55182
NM_002462	MX1	4599	29	0.54159	0.54779
NM_002461	MVD	4597	29	0.54159	0.52268
NM_006836	GCN1L1	10985	29	0.54159	0.50249
NM_006665	HPSE	10855	29	0.54159	0.50136
NM_152739	HOXA9	3205	29	0.54159	0.38374
NM_001564	ING2	3622	29	0.54159	0.3776
NM_153490	KRT13	3860	30	0.53713	0.64714	cellular response to vitamin A : P-value = 5.23125E-05 cellular response to retinoic acid : P-value = 5.23125E-05 cellular response to vitamin : P-value = 9.49195E-05 cellular response to nutrient : P-value = 0.000182161 response to retinoic acid : P-value = 0.000609459 response to vitamin A : P-value = 0.000841633 cellular response to nutrient levels : P-value = 0.00146104 response to vitamin : …
NM_003180	SYT5	6861	30	0.53713	0.644
NM_005367	MAGEA12	4111	30	0.53713	0.64134
NM_017806	LIME1	54923	30	0.53713	0.63911
NM_031213	FAM108A1	81926	30	0.53713	0.58727
NM_014312	VSIG2	23584	30	0.53713	0.55047
NM_024742	ARMC5	79798	30	0.53713	0.54748
NM_006522	WNT6	7475	30	0.53713	0.45139
NM_152725	SLC39A12	221074	30	0.53713	0.4189
NM_014675	CROCC	9696	30	0.53713	0.39382
NM_005476	GNE	10020	30	0.53713	0.38747
NM_004091	E2F2	1870	31	0.52325	0.68686	L-threonine ammonia-lyase activity : P-value = 4.46282E-05 collagen : P-value = 0.000125545 L-serine ammonia-lyase activity : P-value = 0.0001333 ammonia-lyase activity : P-value = 0.00044046 extracellular matrix part : P-value = 0.000497478 extracellular matrix structural constituent : P-value = 0.00150615 low-density lipoprotein receptor activity : P-value = 0.00155819 carbon-nitrogen lyase act…
NM_003044	SLC6A12	6539	31	0.52325	0.66692
NM_133375	FLJ38088	115752	31	0.52325	0.66047
NM_133374	ZNF618	114991	31	0.52325	0.65904
NM_152913	DKFZp761L1417	222865	31	0.52325	0.65751
NM_020448	NPAL3	57185	31	0.52325	0.6546
NM_032564	DGAT2	84649	31	0.52325	0.65285
NM_001145	ANG	283	31	0.52325	0.64885
NM_020896	OSBPL5	114879	31	0.52325	0.64844
NM_005583	LYL1	4066	31	0.52325	0.64652
NM_004955	SLC29A1	2030	31	0.52325	0.64199
NM_182647	OPRL1	4987	31	0.52325	0.64117
NM_170672	RASGRP3	25780	31	0.52325	0.64098
NM_000481	AMT	275	31	0.52325	0.6366
NM_005937	MLLT6	4302	31	0.52325	0.63458
NM_017797	BTBD2	55643	31	0.52325	0.6343
NM_020458	TTC7A	57217	31	0.52325	0.63302
NM_024789	C10orf77	79847	31	0.52325	0.63284
NM_001008392	CTDSPL	10217	31	0.52325	0.63105
NM_022355	DPEP2	64174	31	0.52325	0.62754
NM_003056	SLC19A1	NA	31	0.52325	0.62731
NM_032367	ZBED3	84327	31	0.52325	0.62151
NM_005258	GCHFR	2644	31	0.52325	0.61774
NM_000312	PROC	5624	31	0.52325	0.60494
NM_006037	HDAC4	9759	31	0.52325	0.60398
NM_001607	ACAA1	30	31	0.52325	0.60068
NM_012282	KCNE1L	23630	31	0.52325	0.59921
NM_006803	AP3M2	10947	31	0.52325	0.59159
NM_002543	OLR1	4973	31	0.52325	0.58548
NM_152658	THAP8	199745	31	0.52325	0.57716
NM_182556	LOC283130	283130	31	0.52325	0.57709
NM_144599	NIPA1	123606	31	0.52325	0.57547
NM_017628	FLJ20032	54790	31	0.52325	0.57495
NM_002975	CLEC11A	6320	31	0.52325	0.56528
NM_017633	FAM46A	55603	31	0.52325	0.56435
NM_030582	COL18A1	80781	31	0.52325	0.56347
NM_001017395	TMCC1	23023	31	0.52325	0.56285
NM_020235	BBX	56987	31	0.52325	0.56185
NM_181843	NUDT8	254552	31	0.52325	0.55914
NM_001013703	EIF2AK4	440275	31	0.52325	0.55722
NM_133458	ZFP90	146198	31	0.52325	0.55597
NM_138432	SDSL	113675	31	0.52325	0.54787
NM_019108	DKFZp564H1322	56006	31	0.52325	0.53572
NM_019080	NDFIP2	54602	31	0.52325	0.53467
NM_173543	DZIP1L	199221	31	0.52325	0.52573
NM_015726	WDR42A	50717	31	0.52325	0.51671
NM_006848	DIPA	11007	31	0.52325	0.50948
NM_018326	GIMAP4	55303	31	0.52325	0.50839
NM_173078	SLITRK4	139065	31	0.52325	0.5076
NM_006737	KIR3DL2	3812	31	0.52325	0.50202
NM_002025	AFF2	2334	31	0.52325	0.49734
NM_152618	FLJ35630	166379	31	0.52325	0.49583
NM_013437	LRP12	29967	31	0.52325	0.4956
NM_001008388	LOC493856	493856	31	0.52325	0.49434
NM_023936	MRPS34	65993	31	0.52325	0.48835
NM_002710	PPP1CC	5501	31	0.52325	0.48153
NM_194318	B3GTL	145173	31	0.52325	0.47955
NM_006176	NRGN	4900	31	0.52325	0.47752
NM_021156	TXNDC13	56255	31	0.52325	0.47746
NM_145206	VTI1A	143187	31	0.52325	0.46916
NM_018416	FOXJ2	55810	31	0.52325	0.46008
NM_004102	FABP3	2170	31	0.52325	0.45816
NM_001766	CD1D	912	31	0.52325	0.45208
NM_001040440	-1	153733	31	0.52325	0.452
NM_018281	ECHDC2	55268	31	0.52325	0.43702
NM_014454	SESN1	27244	31	0.52325	0.436
NM_001852	COL9A2	1298	31	0.52325	0.43596
NM_015001	SPEN	23013	31	0.52325	0.42707
NM_018027	FRMD4A	55691	31	0.52325	0.41794
NM_006843	SDS	10993	31	0.52325	0.40103
NM_000561	GSTM1	2944	31	0.52325	0.39979
NM_152890	COL24A1	255631	31	0.52325	0.39827
NM_018530	GSDML	55876	31	0.52325	0.3902
NM_006639	CYSLTR1	10800	31	0.52325	0.38374
NM_006014	lage3	8270	31	0.52325	0.37213
NM_018698	NXT2	55916	31	0.52325	0.33304
NM_207113	SLC37A3	84255	31	0.52325	0.31074
NM_152686	DNAJC18	202052	31	0.52325	0.26556
NM_033515	ARHGAP18	93663	31	0.52325	0.25039
NM_015967	PTPN22	26191	31	0.52325	0.24904
NM_003128	SPTBN1	6711	31	0.52325	0.24725
NM_172004	DCAL1	160365	31	0.52325	0.20046
NM_024658	IPO4	79711	32	0.51386	0.65044	regulation of leukocyte mediated cytotoxicity : P-value = 0.000300369 regulation of cell killing : P-value = 0.000421448 leukocyte mediated cytotoxicity : P-value = 0.000600946 regulation of lymphocyte mediated immunity : P-value = 0.00105254 ceramide metabolic process : P-value = 0.00110442 cell killing : P-value = 0.0012673 regulation of leukocyte mediated immunity : P-value = 0.00144101 sphing…
NM_014976	PDCD11	22984	32	0.51386	0.64192
NM_005049	PWP2H	5822	32	0.51386	0.58354
NM_001905	CTPS	1503	32	0.51386	0.58127
NM_018964	SLC37A1	54020	32	0.51386	0.5525
NM_022917	NOL6	65083	32	0.51386	0.53482
NM_006656	NEU3	10825	32	0.51386	0.51228
NM_138384	MTG1	92170	32	0.51386	0.48702
NM_000593	TAP1	6890	32	0.51386	0.47304
NM_006682	FGL2	10875	32	0.51386	0.45046
NM_022451	NOC3L	64318	32	0.51386	0.44607
NM_001004419	CLEC2D	29121	32	0.51386	0.44537
NM_002562	P2RX7	5027	32	0.51386	0.42875
NM_006731	FCMD	2218	32	0.51386	0.40652
NM_001530	HIF1A	3091	33	0.51074	0.61135	regulation of cellular catabolic process : P-value = 0.00369916 regulation of catabolic process : P-value = 0.00498049 regulation of molecular function : P-value = 0.00587123 small molecule catabolic process : P-value = 0.0103132 regulation of biological process : P-value = 0.041496 regulation of catalytic activity : P-value = 0.0439789
NM_018660	ZNF395	55893	33	0.51074	0.596
NM_021238	FAM60A	58516	33	0.51074	0.57344
NM_207501	FLJ27255	NA	33	0.51074	0.53444
NM_006822	RAB40B	10966	33	0.51074	0.52055
NM_007072	HHLA2	11148	33	0.51074	0.50676
NM_002337	LRPAP1	4043	33	0.51074	0.48025
NM_031937	TBC1D10A	83874	33	0.51074	0.26312
1 Average correlation in expression values between all the genes in the module
2 Average correlation between the expression values of gene X and all other genes in the module where gene X is.
3 We only performed GO analysis for modules of more than 5 genes.
