# Supplementary material for: Functional Comparison of Innate Immune Signaling Pathways in Primates
Source: PLoS Genet. 2010 Dec 16;6(12):e1001249. doi: 10.1371/journal.pgen.1001249 (PMC3002988; doi:10.1371/journal.pgen.1001249)
Supplement: Table S11 — Co-expression modules and GO enrichement analyses for Chimpanzee-specific response genes. (0.08 MB XLS) [file pgen.1001249.s027.xls]

## Sheet: Sheet1
RefSeq.ID	Symbol	Entrez.ID	Module	Average.Degree1	Degree2	GO enrichments3
NM_003096	SNRPG	6637	1	0.90956	0.90956	NA
NM_015932	C13orf12	51371	1	0.90956	0.90956
NM_002438	MRC1	4360	2	0.77883	0.85882	sugar binding : P-value = 0.00257252 endocytosis : P-value = 0.00640871 membrane invagination : P-value = 0.00640871 carbohydrate binding : P-value = 0.0077624 receptor activity : P-value = 0.0103441 cellular membrane organization : P-value = 0.0161885 membrane organization : P-value = 0.0162785 locomotion : P-value = 0.0252656 signal transducer activity : P-value = 0.0263531 molecular transducer…
NM_001009567	MRC1L1	414308	2	0.77883	0.85873
NM_002030	FPRL2	2359	2	0.77883	0.79548
NM_178500	PHOSPHO1	162466	2	0.77883	0.77304
NM_003963	TM4SF5	9032	2	0.77883	0.74866
NM_022748	TNS3	64759	2	0.77883	0.72979
NM_004350	RUNX3	864	2	0.77883	0.68729
NM_012322	LSM5	23658	3	0.75315	0.81294	ribonucleoprotein complex : P-value = 0.001495 regulation of response to external stimulus : P-value = 0.00224065 ribosome : P-value = 0.00379041 macromolecular complex : P-value = 0.00526016 regulation of multicellular organismal process : P-value = 0.00716037 cytoplasmic part : P-value = 0.00812526 regulation of response to stress : P-value = 0.00889056 cytosol : P-value = 0.0212053 regulation …
NM_019051	MRPL50	54534	3	0.75315	0.79633
NM_016058	TPRKB	51002	3	0.75315	0.787
NM_002295	RPSA	3921	3	0.75315	0.78534
NM_001002857	ANXA2	302	3	0.75315	0.75043
NM_002468	MYD88	NA	3	0.75315	0.73368
NM_006519	DYNLT1	6993	3	0.75315	0.60637
NM_021066	HIST1H2AJ	8331	4	0.69625	0.78584	NA
NM_033445	HIST3H2A	92815	4	0.69625	0.70966
NM_003544	HIST1H4B	121504	4	0.69625	0.70595
NM_004486	GOLGA2	NA	4	0.69625	0.6488
NM_006332	IFI30	10437	4	0.69625	0.63101
NM_080720	H2AFB3	83740	5	0.64652	0.77186	non-membrane-bounded organelle : P-value = 0.0373862 intracellular non-membrane-bounded organelle : P-value = 0.0373862 cellular component assembly : P-value = 0.0385546 cellular component biogenesis : P-value = 0.0494275
NM_001017991	H2AFB2	83740	5	0.64652	0.76328
NM_032682	FOXP1	27086	5	0.64652	0.66007
NM_152732	C6orf206	221421	5	0.64652	0.60604
NM_182922	FLJ20718	55027	5	0.64652	0.54302
NM_001870	CPA3	1359	5	0.64652	0.53488
NM_002633	PGM1	5236	6	0.64024	0.75777	nuclear membrane : P-value = 0.00501535 nuclear envelope : P-value = 0.0154291 organelle envelope : P-value = 0.0155606 envelope : P-value = 0.0160298 actin binding : P-value = 0.0215853
NM_032747	USMG5	84833	6	0.64024	0.72292
NM_002861	PCYT2	5833	6	0.64024	0.70188
NM_024923	NUP210	23225	6	0.64024	0.69502
NM_004969	IDE	3416	6	0.64024	0.69264
NM_138636	TLR8	51311	6	0.64024	0.64002
NM_016604	JMJD1B	51780	6	0.64024	0.63321
NM_014020	MGC110857	28959	6	0.64024	0.63133
NM_005243	EWSR1	2130	6	0.64024	0.6141
NM_201274	KIAA0864	23164	6	0.64024	0.60913
NM_007246	KLHL2	11275	6	0.64024	0.60793
NM_153690	FAM43A	131583	6	0.64024	0.56692
NM_153606	FAM71A	149647	6	0.64024	0.5658
NM_002199	IRF2	3660	6	0.64024	0.52471
NM_006453	TBL3	10607	7	0.61315	0.75242	protein modification process : P-value = 0.000263889 macromolecule modification : P-value = 0.000353593 glycoprotein metabolic process : P-value = 0.000606479 protein metabolic process : P-value = 0.00085499 macromolecule metabolic process : P-value = 0.00112707 extracellular matrix organization : P-value = 0.00186557 cellular protein metabolic process : P-value = 0.00219592 cellular macromolecul…
NM_024747	HPS6	79803	7	0.61315	0.73029
NM_005762	TRIM28	10155	7	0.61315	0.72463
NM_004629	FANCG	2189	7	0.61315	0.65988
NM_153603	COG7	91949	7	0.61315	0.65084
NM_152264	SLC39A13	91252	7	0.61315	0.62909
NM_007171	POMT1	10585	7	0.61315	0.62787
NM_007255	B4GALT7	11285	7	0.61315	0.59883
NM_015540	RPAP1	26015	7	0.61315	0.55185
NM_003481	USP5	8078	7	0.61315	0.54844
NM_002849	PTPRR	5801	7	0.61315	0.52689
NM_020383	XPNPEP1	7511	7	0.61315	0.51055
NM_006398	UBD	10537	7	0.61315	0.45942
NM_001183	ATP6AP1	537	8	0.60914	0.75582	DNA damage response, signal transduction resulting in induction of apoptosis : P-value = 0.000614097 induction of apoptosis by intracellular signals : P-value = 0.00205197 tRNA aminoacylation for protein translation : P-value = 0.00214999 amino acid activation : P-value = 0.00214999 tRNA aminoacylation : P-value = 0.00214999 aminoacyl-tRNA ligase activity : P-value = 0.0022502 ligase activity, fo…
NM_005051	QARS	5859	8	0.60914	0.74895
NM_004990	MARS	4141	8	0.60914	0.7237
NM_000211	ITGB2	3689	8	0.60914	0.67125
NM_001005749	GBA	2629	8	0.60914	0.65178
NM_018677	ACSS2	55902	8	0.60914	0.64058
NM_033201	C16orf45	89927	8	0.60914	0.63974
NM_016839	RBMS1	NA	8	0.60914	0.63868
NM_004208	PDCD8	9131	8	0.60914	0.63855
NM_000687	AHCY	191	8	0.60914	0.63765
NM_005839	SRRM1	10250	8	0.60914	0.62914
NM_001860	SLC31A2	1318	8	0.60914	0.61503
NM_002107	H3F3A	3021	8	0.60914	0.60869
NM_024854	FLJ22028	79912	8	0.60914	0.5989
NM_005659	UFD1L	7353	8	0.60914	0.56588
NM_022054	KCNK13	56659	8	0.60914	0.56455
NM_017798	YTHDF1	54915	8	0.60914	0.55896
NM_007229	PACSIN2	11252	8	0.60914	0.55544
NM_014014	ASCC3L1	23020	8	0.60914	0.55161
NM_006559	KHDRBS1	10657	8	0.60914	0.55134
NM_014430	CIDEB	27141	8	0.60914	0.53991
NM_198939	PTGES2	NA	8	0.60914	0.47945
NM_002188	IL13	3596	8	0.60914	0.44471
NM_015442	CNOT10	25904	9	0.59343	0.72495	T cell receptor signaling pathway : P-value = 0.0300028 regulation of protein amino acid autophosphorylation : P-value = 0.000140286 regulation of DNA recombination : P-value = 0.00150556 protein amino acid autophosphorylation : P-value = 0.0149482 ATP-dependent helicase activity : P-value = 0.0214556 purine NTP-dependent helicase activity : P-value = 0.0214556 chromosome organization : P-value =…
NM_005590	MRE11A	4361	9	0.59343	0.72007
NM_018046	AGGF1	55109	9	0.59343	0.71259
NM_015291	DNAJC16	23341	9	0.59343	0.71033
NM_003655	CBX4	8535	9	0.59343	0.70773
NM_001040157	-1	80817	9	0.59343	0.70628
NM_024665	TBL1XR1	79718	9	0.59343	0.7042
NM_007146	ZNF161	7716	9	0.59343	0.69909
NM_175884	FLJ36031	NA	9	0.59343	0.69209
NM_001007226	SPOP	8405	9	0.59343	0.68871
NM_018464	C10orf70	55847	9	0.59343	0.65653
NM_000411	HLCS	3141	9	0.59343	0.63895
NM_003983	SLC7A6	9057	9	0.59343	0.63007
NM_020313	CIAPIN1	57019	9	0.59343	0.62118
NM_032889	MFSD5	84975	9	0.59343	0.61198
NM_182503	DEADC1	134637	9	0.59343	0.60454
NM_020314	DKFZp434B0212	57020	9	0.59343	0.60355
NM_001013716	LOC441087	NA	9	0.59343	0.60108
NM_002451	MTAP	4507	9	0.59343	0.59061
NM_002838	PTPRC	5788	9	0.59343	0.58693
NM_004398	DDX10	1662	9	0.59343	0.58272
NM_181789	GLDN	342035	9	0.59343	0.58236
NM_015935	KIAA0859	51603	9	0.59343	0.57129
NM_003618	MAP4K3	8491	9	0.59343	0.56805
NM_152994	LOC129285	129285	9	0.59343	0.56802
NM_003149	STAC	6769	9	0.59343	0.56733
NM_014053	FLVCR	28982	9	0.59343	0.56333
NM_003628	PKP4	8502	9	0.59343	0.5469
NM_001015880	PAPSS2	9060	9	0.59343	0.54579
NM_003215	TEC	7006	9	0.59343	0.54204
NM_032571	EMR3	84658	9	0.59343	0.52767
NM_144697	C1orf51	148523	9	0.59343	0.49942
NM_138436	C8orf40	NA	9	0.59343	0.45179
NM_022128	RBKS	64080	9	0.59343	0.3951
NM_017414	USP18	11274	9	0.59343	0.38383
NM_018955	UBB	7314	9	0.59343	0.2563
NM_138399	TMEM44	93109	10	0.57733	0.69951	response to stress : P-value = 0.015572 positive regulation of signaling pathway : P-value = 0.0194851 positive regulation of cell communication : P-value = 0.0219596 regulation of phosphorylation : P-value = 0.0358403 cellular macromolecule catabolic process : P-value = 0.0369974 regulation of phosphate metabolic process : P-value = 0.0390156 regulation of phosphorus metabolic process : P-value …
NM_001025202	MGC131759	442582	10	0.57733	0.66473
NM_172234	IL17RB	NA	10	0.57733	0.64779
NM_148179	C9orf23	138716	10	0.57733	0.6124
NM_139062	CSNK1D	1453	10	0.57733	0.5998
NM_001003395	TPD52L1	7164	10	0.57733	0.59307
NM_180991	SLCO4C1	353189	10	0.57733	0.58881
NM_004705	PRKRIR	5612	10	0.57733	0.53064
NM_012445	SPON2	10417	10	0.57733	0.48486
NM_016497	MRPL51	51258	10	0.57733	0.35173
NM_014773	KIAA0141	9812	11	0.56628	0.69581	nucleoside-triphosphatase activity : P-value = 0.0416626 zinc ion binding : P-value = 0.0417346 pyrophosphatase activity : P-value = 0.0449491 hydrolase activity, acting on acid anhydrides, in phosphorus-containing anhydrides : P-value = 0.0452275 hydrolase activity, acting on acid anhydrides : P-value = 0.0455065 RNA binding : P-value = 0.0457863
NM_005552	KNS2	3831	11	0.56628	0.65893
NM_020936	DDX55	57696	11	0.56628	0.64515
NM_016162	ING4	51147	11	0.56628	0.57095
NM_017583	TRIM44	54765	11	0.56628	0.53704
NM_020119	ZC3HAV1	56829	11	0.56628	0.49647
NM_024997	ATF7IP2	80063	11	0.56628	0.48306
NM_017664	ANKRD10	55608	11	0.56628	0.44285
NM_006557	DMRT2	10655	12	0.55517	0.71316	gamete generation : P-value = 0.00626557 reproductive process : P-value = 0.00755556 reproduction : P-value = 0.00765575 sexual reproduction : P-value = 0.00837724 transcription factor activity : P-value = 0.0116784 multicellular organism reproduction : P-value = 0.012462 reproductive process in a multicellular organism : P-value = 0.012462 magnesium ion binding : P-value = 0.0153654 spermatogene…
NM_173484	ZNF393	128209	12	0.55517	0.67663
NM_001001665	FLJ16008	339761	12	0.55517	0.67013
NM_052961	SLC26A8	116369	12	0.55517	0.66763
NM_017933	HMFN2073	55022	12	0.55517	0.63881
NM_005143	HP	3240	12	0.55517	0.61898
NM_002987	CCL17	6361	12	0.55517	0.6008
NM_004846	EIF4E2	9470	12	0.55517	0.59629
NM_194449	PHLPP	23239	12	0.55517	0.59592
NM_024496	C14orf4	64207	12	0.55517	0.59211
NM_001039769	-1	NA	12	0.55517	0.53902
NM_020548	DBI	1622	12	0.55517	0.53327
NM_182470	PKM2	5315	12	0.55517	0.50819
NM_006618	JARID1B	10765	12	0.55517	0.50139
NM_053006	TSSK2	23617	12	0.55517	0.49401
NM_020424	LOC57149	57149	12	0.55517	0.46283
NM_006049	SNAPC5	10302	12	0.55517	0.45779
NM_001012361	WDR31	114987	12	0.55517	0.4172
NM_017955	CDCA4	55038	12	0.55517	0.41381
NM_005373	MPL	4352	12	0.55517	0.40542
NM_006144	GZMA	3001	13	0.55114	0.65923	regulation of viral genome replication : P-value = 4.28E-05 viral genome replication : P-value = 1.63E-04 regulation of viral reproduction : P-value = 1.63E-04 immune response : P-value = 7.58E-04 viral infectious cycle : P-value = 9.11E-04 positive regulation of transcription from RNA polymerase II promoter : P-value = 1.18E-03 viral reproductive process : P-value = 1.70E-03 viral reproduction :…
NM_145298	APOBEC3F	200316	13	0.55114	0.65524
NM_032046	TMPRSS13	NA	13	0.55114	0.65408
NM_020070	IGLL1	3543	13	0.55114	0.62813
NM_018487	GS188	55365	13	0.55114	0.62514
NM_002120	HLA-DOB	3112	13	0.55114	0.57033
NM_024830	AYTL2	79888	13	0.55114	0.54162
NM_018659	CYTL1	54360	13	0.55114	0.5026
NM_205860	NR5A2	2494	13	0.55114	0.42165
NM_000399	EGR2	1959	13	0.55114	0.41319
NM_003596	TPST1	8460	13	0.55114	0.39135
NM_001040140	-1	NA	14	0.54143	0.64032	cellular component morphogenesis : P-value = 6.46E-03 cellular component assembly : P-value = 3.86E-02 anatomical structure morphogenesis : P-value = 4.92E-02 cellular component biogenesis : P-value = 4.94E-02
NM_001017927	MGC104437	130355	14	0.54143	0.64012
NM_018462	C3orf10	NA	14	0.54143	0.63875
NM_001001701	LOC401152	401152	14	0.54143	0.5924
NM_201453	CBWD3	445571	14	0.54143	0.57579
NM_053000	MGC138282	NA	14	0.54143	0.46526
NM_178452	LRRC50	123872	14	0.54143	0.40875
NM_194293	CMYA1	165904	14	0.54143	0.3701
NM_198976	TH1L	51497	15	0.53422	0.69812	DNA-directed RNA polymerase III complex : P-value = 1.77E-04 DNA-directed RNA polymerase complex : P-value = 2.17E-03 nuclear DNA-directed RNA polymerase complex : P-value = 2.17E-03 RNA polymerase complex : P-value = 2.39E-03 transcription from RNA polymerase III promoter : P-value = 3.39E-03 RNA splicing, via transesterification reactions with bulged adenosine as nucleophile : P-value = 3.99E-0…
NM_006812	OS-9	10956	15	0.53422	0.66411
NM_030927	TSPAN14	81619	15	0.53422	0.66343
NM_001376	DYNC1H1	1778	15	0.53422	0.66312
NM_004870	MPDU1	9526	15	0.53422	0.66304
NM_033415	ARMC6	93436	15	0.53422	0.66027
NM_000294	PHKG2	5261	15	0.53422	0.65816
NM_001033714	NOL1	4839	15	0.53422	0.65205
NM_153273	IHPK1	9807	15	0.53422	0.64498
NM_001286	CLCN6	1185	15	0.53422	0.64033
NM_005335	HCLS1	3059	15	0.53422	0.63996
NM_003072	SMARCA4	6597	15	0.53422	0.6385
NM_015698	GPKOW	27238	15	0.53422	0.62611
NM_005804	DDX39	10212	15	0.53422	0.61778
NM_018196	TMLHE	55217	15	0.53422	0.60915
NM_018230	NUP133	55746	15	0.53422	0.59711
NM_032737	LMNB2	84823	15	0.53422	0.59233
NM_006392	NOL5A	10528	15	0.53422	0.59204
NM_001039619	-1	10419	15	0.53422	0.58482
NM_023080	C8orf33	65265	15	0.53422	0.58283
NM_005452	WDR46	NA	15	0.53422	0.56465
NM_033409	C20orf54	113278	15	0.53422	0.55684
NM_152320	ZNF641	121274	15	0.53422	0.54547
NM_005047	PSMD5	5711	15	0.53422	0.54547
NM_014408	TRAPPC3	27095	15	0.53422	0.54189
NM_006445	PRPF8	10594	15	0.53422	0.54148
NM_006476	ATP5L	10632	15	0.53422	0.52108
NM_020734	FAM80B	57494	15	0.53422	0.51821
NM_004862	LITAF	9516	15	0.53422	0.51483
NM_001012960	C1orf84	NA	15	0.53422	0.50954
NM_007097	CLTB	1212	15	0.53422	0.50363
NM_012296	GAB2	9846	15	0.53422	0.49246
NM_006468	POLR3C	10623	15	0.53422	0.47498
NM_014686	KIAA0355	9710	15	0.53422	0.46998
NM_032936	TMEM60	85025	15	0.53422	0.46719
NM_006811	SERINC3	10955	15	0.53422	0.46101
NM_003418	ZNF9	7555	15	0.53422	0.46039
NM_015477	SIN3A	25942	15	0.53422	0.40023
NM_181644	MFSD4	148808	15	0.53422	0.36699
NM_199133	LOC134145	134145	15	0.53422	0.35023
NM_004383	CSK	1445	15	0.53422	0.30351
NM_016310	POLR3K	51728	15	0.53422	0.2983
NM_002037	FYN	2534	15	0.53422	0.21762
NM_018943	TUBA8	51807	15	0.53422	0.19125
NM_000655	SELL	6402	16	0.5045	0.65222	protein polymerization : P-value = 3.84E-04 actin filament capping : P-value = 5.11E-04 negative regulation of actin filament depolymerization : P-value = 5.67E-04 actin filament depolymerization : P-value = 6.88E-04 regulation of actin filament depolymerization : P-value = 6.88E-04 negative regulation of actin filament polymerization : P-value = 6.88E-04 negative regulation of protein polymeriza…
NM_001040078	-1	654346	16	0.5045	0.64408
NM_003064	SLPI	6590	16	0.5045	0.61989
NM_015983	UBE2D4	51619	16	0.5045	0.60359
NM_001039796	-1	NA	16	0.5045	0.59382
NM_001069	TUBB2A	7280	16	0.5045	0.58013
NM_021182	HB-1	57824	16	0.5045	0.57842
NM_000632	ITGAM	3684	16	0.5045	0.57757
NM_002506	NGFB	4803	16	0.5045	0.56939
NM_030776	ZBP1	81030	16	0.5045	0.56608
NM_016642	SPTBN5	51332	16	0.5045	0.5645
NM_198993	STAC2	342667	16	0.5045	0.55395
NM_015190	DNAJC9	23234	16	0.5045	0.53999
NM_152888	COL22A1	169044	16	0.5045	0.51313
NM_032758	PHF5A	84844	16	0.5045	0.49656
NM_000177	GSN	2934	16	0.5045	0.49219
NM_001024611	dkfzp781e21107	339977	16	0.5045	0.47135
NM_153698	C9orf21	195827	16	0.5045	0.4671
NM_001900	CST5	1473	16	0.5045	0.44758
NM_006452	PAICS	10606	16	0.5045	0.39718
NM_018423	STYK1	55359	16	0.5045	0.35767
NM_019074	DLL4	54567	16	0.5045	0.35514
NM_001030001	RPS29	6235	16	0.5045	0.2556
NM_022371	TOR3A	64222	16	0.5045	0.21095
NM_002799	PSMB7	5695	17	0.50267	0.62502	ribosomal subunit : P-value = 1.90E-03 structural constituent of ribosome : P-value = 3.21E-03 chemotaxis : P-value = 4.42E-03 taxis : P-value = 4.42E-03 ribosome : P-value = 5.01E-03 locomotory behavior : P-value = 8.60E-03 behavior : P-value = 1.93E-02 translation : P-value = 2.09E-02 structural molecule activity : P-value = 2.73E-02 ribonucleoprotein complex : P-value = 3.19E-02 locomotion : P…
NM_182491	ZFAND2A	90637	17	0.50267	0.59835
NM_052969	RPL39L	116832	17	0.50267	0.59573
NM_018997	MRPS21	54460	17	0.50267	0.50909
NM_024104	MGC2747	79086	17	0.50267	0.50242
NM_178868	CMTM8	152189	17	0.50267	0.48303
NM_018180	DHX32	55760	17	0.50267	0.42375
NM_003965	CCRL2	9034	17	0.50267	0.28399
NM_016030	TTC15	51112	18	0.47442	0.62396	plasma membrane part : P-value = 4.04523E-05 intracellular lipid transport : P-value = 9.81887E-05 plasma membrane : P-value = 0.0003242 membrane : P-value = 0.000468891 intra-Golgi vesicle-mediated transport : P-value = 0.000704742 vesicle-mediated transport : P-value = 0.000827825 synaptic vesicle transport : P-value = 0.00105825 regulation of nucleotide catabolic process : P-value = 0.00196494…
NM_004710	SYNGR2	9144	18	0.47442	0.59433
NM_000098	CPT2	1376	18	0.47442	0.5862
NM_024330	SLC27A3	11000	18	0.47442	0.58316
NM_014634	PPM1F	9647	18	0.47442	0.57886
NM_002067	GNA11	2767	18	0.47442	0.57325
NM_001772	CD33	945	18	0.47442	0.5718
NM_001635	AMPH	273	18	0.47442	0.55668
NM_015909	DKFZP586G1219	51594	18	0.47442	0.53035
NM_015627	LDLRAP1	26119	18	0.47442	0.52992
NM_001457	FLNB	2317	18	0.47442	0.52656
NM_005895	GOLGA3	2802	18	0.47442	0.52194
NM_017828	COMMD4	54939	18	0.47442	0.49459
NM_015705	RUTBC3	27352	18	0.47442	0.48236
NM_197947	CLEC7A	64581	18	0.47442	0.45616
NM_004664	LIN7A	8825	18	0.47442	0.45028
NM_003239	TGFB3	7043	18	0.47442	0.44153
NM_002414	CD99	4267	18	0.47442	0.44085
NM_031965	GSG2	83903	18	0.47442	0.417
NM_003049	SLC10A1	6554	18	0.47442	0.39785
NM_033105	DNAJC5B	85479	18	0.47442	0.39746
NM_014858	TMCC2	9911	18	0.47442	0.39735
NM_007285	GABARAPL2	11345	18	0.47442	0.3884
NM_152625	ZNF366	167465	18	0.47442	0.33478
NM_012454	TIAM2	26230	18	0.47442	0.33141
NM_001679	ATP1B3	483	18	0.47442	0.30478
NM_019030	DHX29	54505	18	0.47442	0.29763
1 Average correlation in expression values between all the genes in the module
2 Average correlation between the expression values of gene X and all other genes in the module where gene X is.
3 We only performed GO analysis for modules of more than 5 genes.
