# Supplementary material for: Functional Comparison of Innate Immune Signaling Pathways in Primates
Source: PLoS Genet. 2010 Dec 16;6(12):e1001249. doi: 10.1371/journal.pgen.1001249 (PMC3002988; doi:10.1371/journal.pgen.1001249)
Supplement: Table S12 — Co-expression modules and GO enrichement analyses for Rhesus-specific response genes. (0.10 MB XLS) [file pgen.1001249.s028.xls]

## Sheet: Sheet2
RefSeq.ID	Symbol	Entrez.ID	Module	Average.Degree1	Degree2	GO enrichments3
NM_020421	ADCK1	57143	1	0.87925	0.87925
NM_174918	LOC199675	199675	1	0.87925	0.87925
NM_003203	C2orf3	6936	2	0.87324	0.87324
NM_003357	SCGB1A1	7356	2	0.87324	0.87324
NM_002068	GNA15	2769	3	0.76173	0.79998
NM_003390	WEE1	7465	3	0.76173	0.75541
NM_052998	ADC	113451	3	0.76173	0.7298
NM_004708	PDCD5	9141	4	0.74664	0.80903	nucleic acid binding : P-value = 0.0161071 RNA processing : P-value = 0.0230997 RNA binding : P-value = 0.0338286
NM_006704	SUGT1	10910	4	0.74664	0.77829
NM_003677	DENR	8562	4	0.74664	0.75812
NM_006333	MGC14659	10438	4	0.74664	0.72791
NM_016047	SF3B14a	51639	4	0.74664	0.72336
NM_015565	ZNF294	NA	4	0.74664	0.68315
NM_144671	FAM109A	144717	5	0.74539	0.74539
NM_147129	ALS2CL	259173	5	0.74539	0.74539
NM_015488	DKFZp564N1362	25953	6	0.74301	0.77504
NM_003177	SYK	6850	6	0.74301	0.73269
NM_001695	ATP6V1C1	528	6	0.74301	0.72129
NM_018358	ABCF3	55324	7	0.73929	0.79639
NM_006736	DNAJB2	3300	7	0.73929	0.73852
NM_053064	GNG2	54331	7	0.73929	0.72951
NM_001827	CKS2	1164	7	0.73929	0.69273
NM_153449	SLC2A14	144195	8	0.72727	0.79544
NM_032591	SLC9A7	84679	8	0.72727	0.77973
NM_024534	LP9056	NA	8	0.72727	0.66894
NM_144997	FLCN	201163	8	0.72727	0.66497
NM_012153	EHF	26298	9	0.72621	0.74731
NM_005391	PDK3	5165	9	0.72621	0.7457
NM_018359	FLJ11200	55325	9	0.72621	0.71459
NM_004671	PIAS2	9063	9	0.72621	0.69726
NM_020246	SLC12A9	56996	10	0.72313	0.80926	cellular lipid metabolic process : P-value = 0.0188201 substrate-specific transporter activity : P-value = 0.0334081 lipid metabolic process : P-value = 0.0401709 transporter activity : P-value = 0.0482922
NM_005094	SLC27A4	10999	10	0.72313	0.80485
NM_014908	TMEM15	22845	10	0.72313	0.75149
NM_018064	C6orf166	55122	10	0.72313	0.72341
NM_022908	NT5DC2	64943	10	0.72313	0.69503
NM_032344	NUDT22	84304	10	0.72313	0.64729
NM_001042371	-1	283871	10	0.72313	0.63061
NM_176824	BBS7	55212	11	0.71104	0.77078	condensed chromosome : P-value = 0.00221917 tube development : P-value = 0.00947158 chromosome : P-value = 0.0286441 embryonic development : P-value = 0.0305244 organ development : P-value = 0.045668
NM_001007527	LMBRD2	92255	11	0.71104	0.7401
NM_022550	XRCC4	7518	11	0.71104	0.73086
NM_016018	PHF20L1	51105	11	0.71104	0.72564
NM_006281	STK3	6788	11	0.71104	0.72073
NM_006699	MAN1A2	10905	11	0.71104	0.68681
NM_006520	DYNLT3	6990	11	0.71104	0.66593
NM_152641	ARID2	196528	11	0.71104	0.64748
NM_015532	GRINL1A	81488	12	0.708	0.79379	ligase activity : P-value = 0.0135656
NM_001018097	MGC138353	NA	12	0.708	0.79344
NM_022079	HERC4	26091	12	0.708	0.78629
NM_019069	WDR5B	54554	12	0.708	0.74465
NM_013450	BAZ2B	29994	12	0.708	0.68733
NM_145036	CCDC46	201134	12	0.708	0.68381
NM_198896	RAB6A	5870	12	0.708	0.68226
NM_017975	ZWILCH	55055	12	0.708	0.64075
NM_147128	ZNRF2	223082	12	0.708	0.55971
NM_005870	SAP18	NA	13	0.69562	0.75098
NM_032177	RNUXA	51808	13	0.69562	0.71444
NM_032494	ZC3H8	84524	13	0.69562	0.6981
NM_000997	RPL37	6167	13	0.69562	0.66789
NM_145280	MGC45373	151194	13	0.69562	0.64669
NM_001761	CCNF	899	14	0.68425	0.75398
NM_004942	DEFB4	1673	14	0.68425	0.67363
NM_014915	ANKRD26	22852	14	0.68425	0.62514
NM_001412	EIF1AX	1964	15	0.68363	0.7724	translational initiation : P-value = 0.000193277 polysome : P-value = 0.000358394 regulation of translational initiation : P-value = 0.00312263 translation initiation factor activity : P-value = 0.00425828 translation factor activity, nucleic acid binding : P-value = 0.00961751 mitochondrial outer membrane : P-value = 0.0117401 cell cycle arrest : P-value = 0.016219 organelle outer membrane : P-v…
NM_020727	ZNF295	49854	15	0.68363	0.77014
NM_014504	RABGEF1	27342	15	0.68363	0.74968
NM_002024	FMR1	2332	15	0.68363	0.74609
NM_001002009	NT5C3	51251	15	0.68363	0.73794
NM_006631	ZNF266	10781	15	0.68363	0.73741
NM_017824	2010-03-05	54708	15	0.68363	0.73099
NM_024613	PLEKHF2	79666	15	0.68363	0.72095
NM_014267	IMAGE145052	10944	15	0.68363	0.71373
NM_004094	EIF2S1	1965	15	0.68363	0.703
NM_005400	PRKCE	5581	15	0.68363	0.70166
NM_006379	SEMA3C	10512	15	0.68363	0.70071
NM_182511	CBLN2	147381	15	0.68363	0.69293
NM_024331	C20orf121	79183	15	0.68363	0.68654
NM_022918	FLJ22104	65084	15	0.68363	0.68365
NM_033213	ZNF670	93474	15	0.68363	0.67596
NM_144643	MGC70542	132320	15	0.68363	0.66723
NM_031459	SESN2	83667	15	0.68363	0.64954
NM_019021	FLJ20010	54494	15	0.68363	0.63327
NM_005680	TAF1B	9014	15	0.68363	0.63305
NM_024949	FLJ22029	80014	15	0.68363	0.62575
NM_004064	CDKN1B	1027	15	0.68363	0.61791
NM_001039891	-1	641339	15	0.68363	0.60062
NM_130837	OPA1	4976	15	0.68363	0.58625
NM_002837	PTPRB	5787	15	0.68363	0.55337
NM_006877	GMPR	2766	16	0.66514	0.7368
NM_012329	MMD	23531	16	0.66514	0.71425
NM_033102	SLC45A3	85414	16	0.66514	0.70371
NM_006506	RASA2	5922	16	0.66514	0.61865
NM_139244	STXBP5	134957	16	0.66514	0.5523
NM_006860	RABL4	11020	17	0.65089	0.7748	lyase activity : P-value = 3.35362E-06 hydro-lyase activity : P-value = 3.61131E-06 carbonate dehydratase activity : P-value = 6.8676E-06 carbon-oxygen lyase activity : P-value = 1.29703E-05 cell projection : P-value = 0.00216424 fatty acid metabolic process : P-value = 0.00409352 carbon-carbon lyase activity : P-value = 0.00613853 circadian rhythm : P-value = 0.00936291 hydrolase activity, actin…
NM_012240	SIRT4	23409	17	0.65089	0.77039
NM_015463	C2orf32	25927	17	0.65089	0.76674
NM_000946	PRIM1	5557	17	0.65089	0.76299
NM_001216	CA9	768	17	0.65089	0.76018
NM_014489	MGC799	27315	17	0.65089	0.7527
NM_017814	FLJ20422	54929	17	0.65089	0.74399
NM_000374	UROD	7389	17	0.65089	0.74304
NM_198468	C6orf167	253714	17	0.65089	0.73996
NM_001042483	-1	26471	17	0.65089	0.73678
NM_005866	OPRS1	10280	17	0.65089	0.73548
NM_025149	FLJ20920	80221	17	0.65089	0.734
NM_031934	RAB34	83871	17	0.65089	0.73122
NM_005914	MCM4	4173	17	0.65089	0.72054
NM_001037162	ACOT6	641372	17	0.65089	0.71844
NM_001467	SLC37A4	2542	17	0.65089	0.71697
NM_001008572	TTLL1	NA	17	0.65089	0.71275
NM_016498	HSPC242	51537	17	0.65089	0.7119
NM_018110	DOK4	55715	17	0.65089	0.70937
NM_032499	C15orf41	84529	17	0.65089	0.70246
NM_198428	MGC118917	27241	17	0.65089	0.69874
NM_138418	c349E10.1	84331	17	0.65089	0.68894
NM_024907	FBXO17	115290	17	0.65089	0.67321
NM_021935	PROK2	60675	17	0.65089	0.67313
NM_173467	MGC47838	27349	17	0.65089	0.66213
NM_005865	PRSS16	10279	17	0.65089	0.65439
NM_001018113	FANCB	2187	17	0.65089	0.6454
NM_001259	CDK6	1021	17	0.65089	0.64079
NM_021117	CRY2	NA	17	0.65089	0.63752
NM_024745	SHCBP1	79801	17	0.65089	0.63052
NM_006638	RPP40	10799	17	0.65089	0.62154
NM_015053	PPFIA4	8497	17	0.65089	0.60924
NM_001976	ENO3	2027	17	0.65089	0.60701
NM_001024680	LOC554251	554251	17	0.65089	0.55988
NM_014729	KIAA0808	9760	17	0.65089	0.53458
NM_182566	VMO1	284013	17	0.65089	0.5306
NM_001441	FAAH	2166	17	0.65089	0.52311
NM_198584	CA13	377677	17	0.65089	0.51178
NM_012104	BACE1	23621	17	0.65089	0.50779
NM_004281	BAG3	9531	17	0.65089	0.48333
NM_005192	CDKN3	1033	17	0.65089	0.46705
NM_001645	APOC1	341	17	0.65089	0.45479
NM_207381	TNFAIP8L3	388121	17	0.65089	0.44222
NM_025132	WDR19	57728	17	0.65089	0.43654
NM_002203	ITGA2	3673	18	0.63712	0.73451	Prostate cancer : P-value = 0.0127448 Focal adhesion : P-value = 0.0423686 regulation of smooth muscle contraction : P-value = 0.000447379 skin development : P-value = 0.000447379 epidermis development : P-value = 0.000561778 ectoderm development : P-value = 0.000699959 smooth muscle contraction : P-value = 0.0013431 positive regulation of RNA metabolic process : P-value = 0.00144137 protein hete…
NM_005084	PLA2G7	7941	18	0.63712	0.73018
NM_182898	CREB5	9586	18	0.63712	0.72377
NM_133646	mlklak	51776	18	0.63712	0.69752
NM_017901	TPCN1	53373	18	0.63712	0.69002
NM_001033723	ZNF704	619279	18	0.63712	0.68515
NM_152792	MUNO	151516	18	0.63712	0.68513
NM_017705	PAQR5	54852	18	0.63712	0.67392
NM_005226	EDG3	1903	18	0.63712	0.66416
NM_003465	CHIT1	1118	18	0.63712	0.62152
NM_014957	DENND3	22898	18	0.63712	0.61678
NM_145071	CISH	1154	18	0.63712	0.61535
NM_198563	TMEM110	375346	18	0.63712	0.61023
NM_005171	ATF1	466	18	0.63712	0.58363
NM_003622	PPFIBP1	8496	18	0.63712	0.57386
NM_152989	SOX5	6660	18	0.63712	0.57148
NM_176817	TAS2R38	5726	18	0.63712	0.53247
NM_002755	MAP2K1	5604	18	0.63712	0.45854
NM_007007	CPSF6	11052	19	0.63563	0.76405	sterol biosynthetic process : P-value = 1.89636E-05 steroid biosynthetic process : P-value = 0.000224838 sterol metabolic process : P-value = 0.000233839 cholesterol biosynthetic process : P-value = 0.000726776 steroid metabolic process : P-value = 0.0021189 protein-DNA complex assembly : P-value = 0.00499534 cholesterol metabolic process : P-value = 0.00529489 oxidoreductase activity, acting on …
NM_018695	ERBB2IP	55914	19	0.63563	0.73603
NM_001042510	-1	51123	19	0.63563	0.72618
NM_012207	HNRPH3	3189	19	0.63563	0.7109
NM_033281	MRPS36	92259	19	0.63563	0.70898
NM_006166	NFYB	4801	19	0.63563	0.70611
NM_000786	CYP51A1	1595	19	0.63563	0.69886
NM_033081	DIDO1	11083	19	0.63563	0.6861
NM_138459	C6orf68	116150	19	0.63563	0.68262
NM_002623	PFDN4	5203	19	0.63563	0.66543
NM_182734	PLCB1	23236	19	0.63563	0.65148
NM_019005	FLJ20323	54468	19	0.63563	0.62438
NM_012412	H2AFV	94239	19	0.63563	0.62342
NM_032027	TM2D1	83941	19	0.63563	0.60988
NM_025205	MED28	80306	19	0.63563	0.60613
NM_000859	HMGCR	3156	19	0.63563	0.59294
NM_001813	CENPE	1062	19	0.63563	0.5751
NM_000274	OAT	4942	19	0.63563	0.50401
NM_001024956	SC5DL	6309	19	0.63563	0.44727
NM_000418	IL4R	3566	19	0.63563	0.39272
NM_130809	LOC133619	133619	20	0.62531	0.68371	organelle assembly : P-value = 0.000310922 chromosome segregation : P-value = 0.00080497 condensed chromosome : P-value = 0.00167432 nuclear division : P-value = 0.00782679 mitosis : P-value = 0.00782679 cellular component assembly : P-value = 0.00836003 M phase of mitotic cell cycle : P-value = 0.00841744 organelle fission : P-value = 0.00841744 cellular component biogenesis : P-value = 0.012135…
NM_014918	CHSY1	22856	20	0.62531	0.64951
NM_005496	SMC4L1	10051	20	0.62531	0.63969
NM_006457	PDLIM5	10611	20	0.62531	0.6348
NM_024039	MIS12	79003	20	0.62531	0.62252
NM_016078	FAM18B	51030	20	0.62531	0.61317
NM_004849	ATG5	9474	20	0.62531	0.53379
NM_002373	MAP1A	4130	21	0.62057	0.73198
NM_199511	MGC131805	151887	21	0.62057	0.61615
NM_015173	TBC1D1	23216	21	0.62057	0.51358
NM_033394	TANC1	85461	22	0.61982	0.7483	nuclear division : P-value = 0.00566498 mitosis : P-value = 0.00566498 M phase of mitotic cell cycle : P-value = 0.00609559 organelle fission : P-value = 0.00609559 cell division : P-value = 0.00939987 M phase : P-value = 0.0103755 cell cycle phase : P-value = 0.0164408 mitotic cell cycle : P-value = 0.0169831 cell cycle process : P-value = 0.0279526 cytoskeletal part : P-value = 0.0407387 intrac…
NM_012224	NEK1	4750	22	0.61982	0.73048
NM_003772	JRKL	8690	22	0.61982	0.66222
NM_033402	LRRCC1	85444	22	0.61982	0.63949
NM_000132	F8	2157	22	0.61982	0.61625
NM_001025248	DUT	1854	22	0.61982	0.50152
NM_153634	CPNE8	144402	22	0.61982	0.4405
NM_145051	RNF183	138065	23	0.59938	0.70619	plasma membrane : P-value = 0.0271264
NM_001004196	CD200	4345	23	0.59938	0.63816
NM_018000	MGC90296	55686	23	0.59938	0.63495
NM_014499	P2RY10	27334	23	0.59938	0.62729
NM_004390	CTSH	1512	23	0.59938	0.60734
NM_001039724	-1	115677	23	0.59938	0.60622
NM_022085	TXNDC5	NA	23	0.59938	0.57126
NM_006051	APBB3	10307	23	0.59938	0.40364
NM_032047	B3GNT5	84002	24	0.59615	0.70055	transcription cofactor activity : P-value = 0.0310662 cell cycle : P-value = 0.0370694 nucleic acid binding : P-value = 0.0477192
NM_003112	SP4	6671	24	0.59615	0.69788
NM_001017969	KIAA2026	158358	24	0.59615	0.68587
NM_032310	C9orf89	84270	24	0.59615	0.66244
NM_017673	C1orf26	54823	24	0.59615	0.66169
NM_005504	BCAT1	586	24	0.59615	0.65485
NM_001031716	OBFC2A	64859	24	0.59615	0.62781
NM_002743	PRKCSH	5589	24	0.59615	0.55946
NM_015296	DOCK9	23348	24	0.59615	0.54786
NM_004526	MCM2	4171	24	0.59615	0.54506
NM_014827	ZC3H11A	9877	24	0.59615	0.53204
NM_007211	RASSF8	11228	24	0.59615	0.52155
NM_002357	MXD1	4084	24	0.59615	0.35295
NM_003338	UBE2D1	7321	25	0.59065	0.70633	Spliceosome : P-value = 0.00271237 RNA splicing : P-value = 0.00284128 mRNA processing : P-value = 0.00301639 mRNA metabolic process : P-value = 0.00438316 RNA processing : P-value = 0.00976654 nucleotide binding : P-value = 0.011152 RNA binding : P-value = 0.0144843 cytosol : P-value = 0.045824 ATP binding : P-value = 0.0476385 adenyl ribonucleotide binding : P-value = 0.0488379
NM_031844	HNRPU	3192	25	0.59065	0.6963
NM_153706	MGC33648	133383	25	0.59065	0.60335
NM_004183	VMD2	7439	25	0.59065	0.55379
NM_001031684	SFRS7	6432	25	0.59065	0.5291
NM_019085	FBXL19	NA	25	0.59065	0.455
NM_054016	FUSIP1	10772	26	0.58679	0.73092	nucleotide binding : P-value = 5.69243E-05 protein phosphatase type 2A complex : P-value = 9.83456E-05 single strand break repair : P-value = 0.000196501 protein serine/threonine phosphatase complex : P-value = 0.000815231 ribonucleotide binding : P-value = 0.000836795 purine ribonucleotide binding : P-value = 0.000836795 DNA ligation : P-value = 0.00115713 purine nucleotide binding : P-value = 0…
NM_014574	STRN3	29966	26	0.58679	0.71295
NM_152622	FLJ35954	166968	26	0.58679	0.70714
NM_198279	CXorf23	256643	26	0.58679	0.70644
NM_005339	HIP2	3093	26	0.58679	0.70223
NM_002595	PCTK2	5128	26	0.58679	0.6995
NM_017768	LRRC40	55631	26	0.58679	0.69888
NM_016374	ARID4B	51742	26	0.58679	0.69875
NM_017665	ZCCHC10	54819	26	0.58679	0.69829
NM_014372	RNF11	26994	26	0.58679	0.69741
NM_030627	CPEB4	80315	26	0.58679	0.69549
NM_144963	FAM91A1	157769	26	0.58679	0.68729
NM_015387	PREI3	25843	26	0.58679	0.68435
NM_004600	TROVE2	6738	26	0.58679	0.67659
NM_001042481	-1	122786	26	0.58679	0.67263
NM_005359	SMAD4	4089	26	0.58679	0.66962
NM_021252	RAB18	22931	26	0.58679	0.66889
NM_032217	ANKRD17	26057	26	0.58679	0.66848
NM_020666	CLK4	57396	26	0.58679	0.66424
NM_014999	RAB21	23011	26	0.58679	0.66393
NM_014828	C14orf92	9878	26	0.58679	0.66342
NM_080927	DCBLD2	131566	26	0.58679	0.66307
NM_020432	PHTF2	57157	26	0.58679	0.65502
NM_018227	FLJ10808	55236	26	0.58679	0.65355
NM_007190	SEC23IP	11196	26	0.58679	0.64915
NM_019091	PLEKHA3	65977	26	0.58679	0.64595
NM_194291	TMEM65	157378	26	0.58679	0.6422
NM_176814	MGC130033	168850	26	0.58679	0.6373
NM_024116	JOSD3	79101	26	0.58679	0.63557
NM_001025780	C9orf77	51104	26	0.58679	0.63546
NM_145111	DKFZp727G131	221786	26	0.58679	0.62953
NM_139168	SFRS12	140890	26	0.58679	0.62442
NM_198974	PTK9	NA	26	0.58679	0.61615
NM_022828	YTHDC2	64848	26	0.58679	0.60934
NM_152726	EFHA1	221154	26	0.58679	0.59483
NM_032810	ATAD1	84896	26	0.58679	0.5915
NM_003672	CDC14A	8556	26	0.58679	0.58759
NM_002312	LIG4	3981	26	0.58679	0.58692
NM_001031623	ZNF451	26036	26	0.58679	0.58643
NM_001010935	RAP1A	5906	26	0.58679	0.58182
NM_003337	UBE2B	7320	26	0.58679	0.57441
NM_020890	KIAA1524	57650	26	0.58679	0.57371
NM_024828	C9orf82	79886	26	0.58679	0.57277
NM_003352	SUMO1	7341	26	0.58679	0.56838
NM_032905	RBM17	84991	26	0.58679	0.56405
NM_002130	HMGCS1	3157	26	0.58679	0.56277
NM_152313	SLC36A4	120103	26	0.58679	0.56248
NM_175605	IFT88	8100	26	0.58679	0.56086
NM_003257	TJP1	7082	26	0.58679	0.55941
NM_138335	GNPDA2	132789	26	0.58679	0.55658
NM_002641	PIGA	5277	26	0.58679	0.54965
NM_014701	KIAA0256	9728	26	0.58679	0.54573
NM_198273	LYSMD3	116068	26	0.58679	0.53519
NM_006713	SUB1	10923	26	0.58679	0.53268
NM_002715	PPP2CA	5515	26	0.58679	0.53004
NM_001039547	-1	256356	26	0.58679	0.52589
NM_005345	HSPA1A	3304	26	0.58679	0.52556
NM_152991	EED	8726	26	0.58679	0.51637
NM_175073	APTX	54840	26	0.58679	0.51575
NM_032846	RAB2B	84932	26	0.58679	0.51151
NM_031226	CYP19A1	1588	26	0.58679	0.50429
NM_012097	ARL5A	26225	26	0.58679	0.50218
NM_024699	ZFAND1	79752	26	0.58679	0.50027
NM_032382	COG8	84342	26	0.58679	0.49696
NM_003774	GALNT4	NA	26	0.58679	0.47492
NM_173694	ATP11C	286410	26	0.58679	0.46665
NM_018211	DKFZp762D1011	55225	26	0.58679	0.45266
NM_005906	MAK	4117	26	0.58679	0.44339
NM_018947	CYCS	54205	26	0.58679	0.43994
NM_145049	UBLCP1	134510	26	0.58679	0.42521
NM_014911	AAK1	22848	26	0.58679	0.40905
NM_032376	TMEM101	84336	26	0.58679	0.40374
NM_173457	PDE8A	NA	26	0.58679	0.37887
NM_018380	DDX28	55794	26	0.58679	0.28725
NM_014220	TM4SF1	4071	27	0.58172	0.7199	extracellular region : P-value = 0.00239692 condensed nuclear chromosome : P-value = 0.00384198 nuclear chromosome : P-value = 0.00435998 response to radiation : P-value = 0.00538434 cell adhesion : P-value = 0.00586531 biological adhesion : P-value = 0.00591492 metalloendopeptidase activity : P-value = 0.0106896 calcium ion binding : P-value = 0.0107888 meiosis : P-value = 0.0139965 M phase of m…
NM_002421	MMP1	4312	27	0.58172	0.71499
NM_005923	MAP3K5	4217	27	0.58172	0.69646
NM_198275	NA	196264	27	0.58172	0.67469
NM_170721	MSI2	124540	27	0.58172	0.67455
NM_001515	GTF2H2	2966	27	0.58172	0.66514
NM_021727	FADS3	3995	27	0.58172	0.66339
NM_002426	MMP12	4321	27	0.58172	0.66274
NM_022843	PCDH20	NA	27	0.58172	0.66186
NM_052970	HSPA12B	116835	27	0.58172	0.6613
NM_000924	PDE1B	5153	27	0.58172	0.65941
NM_130783	TSPAN18	90139	27	0.58172	0.65408
NM_005656	TMPRSS2	7113	27	0.58172	0.65067
NM_005025	SERPINI1	5274	27	0.58172	0.63887
NM_058172	ANTXR2	118429	27	0.58172	0.63032
NM_006306	SMC1L1	8243	27	0.58172	0.62447
NM_012400	PLA2G2D	26279	27	0.58172	0.62024
NM_000609	CXCL12	6387	27	0.58172	0.61384
NM_173834	YIPF6	286451	27	0.58172	0.59
NM_014747	RIMS3	9783	27	0.58172	0.58579
NM_001039790	-1	NA	27	0.58172	0.58168
NM_024491	CEP70	80321	27	0.58172	0.56695
NM_014746	RNF144	9781	27	0.58172	0.53036
NM_006888	CALM1	808	27	0.58172	0.5098
NM_017906	PAK1IP1	55003	27	0.58172	0.44424
NM_014305	TGDS	23483	27	0.58172	0.43877
NM_006079	CITED2	10370	27	0.58172	0.43505
NM_032784	RSPO3	84870	27	0.58172	0.43351
NM_006455	NOL55	10609	27	0.58172	0.42934
NM_005863	NET1	10276	27	0.58172	0.33534
NM_001040063	-1	NA	27	0.58172	0.26553
NM_005536	IMPA1	3612	28	0.57801	0.70783	regulation of striated muscle tissue development : P-value = 0.000149925 regulation of muscle organ development : P-value = 0.00016118 epithelial cell maturation : P-value = 0.000224325 aspartic-type endopeptidase activity : P-value = 0.000341631 aspartic-type peptidase activity : P-value = 0.000341631 DNA damage response, signal transduction by p53 class mediator resulting in induction of apopto…
NM_017634	KCTD9	54793	28	0.57801	0.70709
NM_015176	FBXO28	23219	28	0.57801	0.69704
NM_003560	PLA2G6	8398	28	0.57801	0.69344
NM_152733	BTBD9	114781	28	0.57801	0.69325
NM_004645	COIL	8161	28	0.57801	0.68329
NM_032802	PSL2	84888	28	0.57801	0.68268
NM_015322	FEM1B	10116	28	0.57801	0.67941
NM_198268	HIPK1	204851	28	0.57801	0.67871
NM_020645	NRIP3	56675	28	0.57801	0.67799
NM_022041	GAN	8139	28	0.57801	0.66452
NM_015110	SMC5L1	23137	28	0.57801	0.64057
NM_019084	CCNJ	54619	28	0.57801	0.63165
NM_032199	ARID5B	84159	28	0.57801	0.62391
NM_024529	CDC73	79577	28	0.57801	0.62327
NM_024595	C1orf108	79647	28	0.57801	0.61961
NM_022740	HIPK2	28996	28	0.57801	0.61912
NM_033338	CASP7	840	28	0.57801	0.61723
NM_015859	GTF2A1	2957	28	0.57801	0.61654
NM_016823	CRK	1398	28	0.57801	0.60078
NM_024037	C1orf135	79000	28	0.57801	0.59018
NM_000474	TWIST1	7291	28	0.57801	0.56845
NM_020132	AGPAT3	56894	28	0.57801	0.56491
NM_152793	FLJ25903	222166	28	0.57801	0.52234
NM_017941	FLJ20721	55028	28	0.57801	0.51457
NM_018509	LRRC59	55379	28	0.57801	0.48173
NM_005093	CBFA2T2	9139	28	0.57801	0.47799
NM_000165	GJA1	2697	28	0.57801	0.44627
NM_018593	SLC16A10	117247	28	0.57801	0.43182
NM_182943	PLOD2	5352	28	0.57801	0.41696
NM_004762	PSCD1	9267	28	0.57801	0.38012
NM_006744	RBP4	5950	28	0.57801	0.30945
NM_144673	CMTM2	146225	28	0.57801	0.21181
NM_031912	SYT15	83849	29	0.57064	0.67119	nucleotide catabolic process : P-value = 0.000104673 nucleobase, nucleoside, nucleotide and nucleic acid catabolic process : P-value = 0.000122395 nucleobase, nucleoside and nucleotide catabolic process : P-value = 0.000122395 cellular nitrogen compound catabolic process : P-value = 0.000149816 heterocycle catabolic process : P-value = 0.000160702 small molecule catabolic process : P-value = 0.00…
NM_001083	PDE5A	8654	29	0.57064	0.65819
NM_001010870	TDRD6	221400	29	0.57064	0.62972
NM_145040	PRKCDBP	112464	29	0.57064	0.59197
NM_018434	RNF130	55819	29	0.57064	0.53863
NM_014595	NT5C	30833	29	0.57064	0.53086
NM_147147	BVES	11149	29	0.57064	0.49302
NM_031911	C1QTNF7	114905	29	0.57064	0.45156
NM_004441	EPHB1	2047	30	0.556	0.65877	peptidyl-tyrosine phosphorylation : P-value = 0.00106892 peptidyl-tyrosine modification : P-value = 0.00112712 cytoskeletal protein binding : P-value = 0.00143525 phosphorylation : P-value = 0.00150293 protein tyrosine kinase activity : P-value = 0.00190348 phosphorus metabolic process : P-value = 0.00246452 phosphate metabolic process : P-value = 0.00246452 protein amino acid phosphorylation : P…
NM_005246	FER	2241	30	0.556	0.65299
NM_033427	CTTNBP2	83992	30	0.556	0.62048
NM_005470	ABI1	10006	30	0.556	0.58771
NM_001008405	BCAP29	55973	30	0.556	0.57512
NM_001038	SCNN1A	6337	30	0.556	0.54271
NM_005761	PLXNC1	10154	30	0.556	0.41705
NM_006823	PKIA	5569	30	0.556	0.39315
NM_000210	ITGA6	3655	31	0.55362	0.70817	immune system process : P-value = 2.02966E-05 immune response : P-value = 4.29589E-05 positive regulation of natural killer cell mediated immunity : P-value = 5.89936E-05 positive regulation of natural killer cell mediated cytotoxicity : P-value = 5.89936E-05 positive regulation of leukocyte mediated cytotoxicity : P-value = 8.80462E-05 regulation of natural killer cell mediated immunity : P-valu…
NM_206927	SYTL2	54843	31	0.55362	0.64963
NM_013308	GPR171	29909	31	0.55362	0.64031
NM_002351	SH2D1A	4068	31	0.55362	0.62857
NM_019604	CRTAM	56253	31	0.55362	0.60508
NM_002349	LY75	4065	31	0.55362	0.54533
NM_000436	OXCT1	5019	31	0.55362	0.51714
NM_015101	GLT25D2	23127	31	0.55362	0.46398
NM_152866	MS4A1	931	31	0.55362	0.44724
NM_001024736	CD276	80381	31	0.55362	0.33076
NM_145912	NFAM1	150372	32	0.53945	0.65917	positive regulation of response to stimulus : P-value = 0.00829059 cytoskeleton organization : P-value = 0.0274621 transmembrane transport : P-value = 0.0274621 regulation of response to stimulus : P-value = 0.0286441 organelle organization : P-value = 0.0392198
NM_138555	KIF23	9493	32	0.53945	0.61882
NM_016389	IVNS1ABP	NA	32	0.53945	0.61715
NM_019073	SPATA6	54558	32	0.53945	0.61503
NM_003039	SLC2A5	6518	32	0.53945	0.6061
NM_001990	EYA3	2140	32	0.53945	0.57725
NM_001042475	-1	387119	32	0.53945	0.54168
NM_152351	SLC5A10	125206	32	0.53945	0.46667
NM_024111	CHAC1	NA	32	0.53945	0.45065
NM_001839	CNN3	1266	32	0.53945	0.4064
NM_199136	MGC72075	340277	32	0.53945	0.37498
1 Average correlation in expression values between all the genes in the module
2 Average correlation between the expression values of gene X and all other genes in the module where gene X is.
3 We only performed GO analysis for modules of more than 5 genes.
